# Supplementary material for: Genotypic, functional, and phenotypic characterization in CTNNB1 neurodevelopmental syndrome
Source: HGG Adv. 2025 Jul 18;6(4):100483. doi: 10.1016/j.xhgg.2025.100483 (PMC12335994; doi:10.1016/j.xhgg.2025.100483)
Supplement: Table S1. All SNVs [file mmc2.xlsx]

## Sheet: CTNNB1
Chr	Pos_hg38	g.Ref	g.Alt	g.triplet	Mutability	Type	ExonName	ExonCount	mRnaCount	cDnaCount	c.Ref	c.Alt	cDNA_Ref	cDNA_Alt	AminoAcidCount	AminoAcidFrame	Codon_Ref	AminoAcid_Ref	Codon_Alt	AminoAcid_Alt	Protein_Ref	Protein_Alt	Effect	SIFT_score	SIFT_converted_rankscore	SIFT_pred	SIFT4G_score	SIFT4G_converted_rankscore	SIFT4G_pred	Polyphen2_HDIV_score	Polyphen2_HDIV_rankscore	Polyphen2_HDIV_pred	Polyphen2_HVAR_score	Polyphen2_HVAR_rankscore	Polyphen2_HVAR_pred	LRT_score	LRT_converted_rankscore	LRT_pred	MutationTaster_score	MutationTaster_converted_rankscore	MutationTaster_pred	MutationAssessor_score	MutationAssessor_rankscore	MutationAssessor_pred	FATHMM_score	FATHMM_converted_rankscore	FATHMM_pred	PROVEAN_score	PROVEAN_converted_rankscore
chr3	41199505	A	C	TAA-C	0.000673602	5UTR	ENST00000349496.11	1	1	0	A	C	.	.	.	.	.	.	.	.	.	.	Non-coding	.	.	.	.	.	.	.	.	.	.	.	.	.	.	.	.	.	.	.	.	.	.	.	.	.	.
chr3	41199505	A	G	TAA-G	0.00246987	5UTR	ENST00000349496.11	1	1	0	A	G	.	.	.	.	.	.	.	.	.	.	Non-coding	.	.	.	.	.	.	.	.	.	.	.	.	.	.	.	.	.	.	.	.	.	.	.	.	.	.
chr3	41199505	A	T	TAA-T	0.000224534	5UTR	ENST00000349496.11	1	1	0	A	T	.	.	.	.	.	.	.	.	.	.	Non-coding	.	.	.	.	.	.	.	.	.	.	.	.	.	.	.	.	.	.	.	.	.	.	.	.	.	.
chr3	41199506	A	C	AAG-C	0.00187112	5UTR	ENST00000349496.11	1	2	0	A	C	.	.	.	.	.	.	.	.	.	.	Non-coding	.	.	.	.	.	.	.	.	.	.	.	.	.	.	.	.	.	.	.	.	.	.	.	.	.	.
chr3	41199506	A	G	AAG-G	0.00523913	5UTR	ENST00000349496.11	1	2	0	A	G	.	.	.	.	.	.	.	.	.	.	Non-coding	.	.	.	.	.	.	.	.	.	.	.	.	.	.	.	.	.	.	.	.	.	.	.	.	.	.
chr3	41199506	A	T	AAG-T	0.000898136	5UTR	ENST00000349496.11	1	2	0	A	T	.	.	.	.	.	.	.	.	.	.	Non-coding	.	.	.	.	.	.	.	.	.	.	.	.	.	.	.	.	.	.	.	.	.	.	.	.	.	.
chr3	41199507	G	A	AGC-A	0.00913105	5UTR	ENST00000349496.11	1	3	0	G	A	.	.	.	.	.	.	.	.	.	.	Non-coding	.	.	.	.	.	.	.	.	.	.	.	.	.	.	.	.	.	.	.	.	.	.	.	.	.	.
chr3	41199507	G	C	AGC-C	0.00344286	5UTR	ENST00000349496.11	1	3	0	G	C	.	.	.	.	.	.	.	.	.	.	Non-coding	.	.	.	.	.	.	.	.	.	.	.	.	.	.	.	.	.	.	.	.	.	.	.	.	.	.
chr3	41199507	G	T	AGC-T	0.00179627	5UTR	ENST00000349496.11	1	3	0	G	T	.	.	.	.	.	.	.	.	.	.	Non-coding	.	.	.	.	.	.	.	.	.	.	.	.	.	.	.	.	.	.	.	.	.	.	.	.	.	.
chr3	41199508	C	A	GCC-A	0.0035177	5UTR	ENST00000349496.11	1	4	0	C	A	.	.	.	.	.	.	.	.	.	.	Non-coding	.	.	.	.	.	.	.	.	.	.	.	.	.	.	.	.	.	.	.	.	.	.	.	.	.	.
chr3	41199508	C	G	GCC-G	0.00299379	5UTR	ENST00000349496.11	1	4	0	C	G	.	.	.	.	.	.	.	.	.	.	Non-coding	.	.	.	.	.	.	.	.	.	.	.	.	.	.	.	.	.	.	.	.	.	.	.	.	.	.
chr3	41199508	C	T	GCC-T	0.007709	5UTR	ENST00000349496.11	1	4	0	C	T	.	.	.	.	.	.	.	.	.	.	Non-coding	.	.	.	.	.	.	.	.	.	.	.	.	.	.	.	.	.	.	.	.	.	.	.	.	.	.
chr3	41199509	C	A	CCT-A	0.00209565	5UTR	ENST00000349496.11	1	5	0	C	A	.	.	.	.	.	.	.	.	.	.	Non-coding	.	.	.	.	.	.	.	.	.	.	.	.	.	.	.	.	.	.	.	.	.	.	.	.	.	.
chr3	41199509	C	G	CCT-G	0.00471522	5UTR	ENST00000349496.11	1	5	0	C	G	.	.	.	.	.	.	.	.	.	.	Non-coding	.	.	.	.	.	.	.	.	.	.	.	.	.	.	.	.	.	.	.	.	.	.	.	.	.	.
chr3	41199509	C	T	CCT-T	0.0114512	5UTR	ENST00000349496.11	1	5	0	C	T	.	.	.	.	.	.	.	.	.	.	Non-coding	.	.	.	.	.	.	.	.	.	.	.	.	.	.	.	.	.	.	.	.	.	.	.	.	.	.
chr3	41199510	T	A	CTC-A	0.00157174	5UTR	ENST00000349496.11	1	6	0	T	A	.	.	.	.	.	.	.	.	.	.	Non-coding	.	.	.	.	.	.	.	.	.	.	.	.	.	.	.	.	.	.	.	.	.	.	.	.	.	.
chr3	41199510	T	C	CTC-C	0.00396677	5UTR	ENST00000349496.11	1	6	0	T	C	.	.	.	.	.	.	.	.	.	.	Non-coding	.	.	.	.	.	.	.	.	.	.	.	.	.	.	.	.	.	.	.	.	.	.	.	.	.	.
chr3	41199510	T	G	CTC-G	0.00104783	5UTR	ENST00000349496.11	1	6	0	T	G	.	.	.	.	.	.	.	.	.	.	Non-coding	.	.	.	.	.	.	.	.	.	.	.	.	.	.	.	.	.	.	.	.	.	.	.	.	.	.
chr3	41199511	C	A	TCT-A	0.00306863	5UTR	ENST00000349496.11	1	7	0	C	A	.	.	.	.	.	.	.	.	.	.	Non-coding	.	.	.	.	.	.	.	.	.	.	.	.	.	.	.	.	.	.	.	.	.	.	.	.	.	.
chr3	41199511	C	G	TCT-G	0.00456553	5UTR	ENST00000349496.11	1	7	0	C	G	.	.	.	.	.	.	.	.	.	.	Non-coding	.	.	.	.	.	.	.	.	.	.	.	.	.	.	.	.	.	.	.	.	.	.	.	.	.	.
chr3	41199511	C	T	TCT-T	0.0063618	5UTR	ENST00000349496.11	1	7	0	C	T	.	.	.	.	.	.	.	.	.	.	Non-coding	.	.	.	.	.	.	.	.	.	.	.	.	.	.	.	.	.	.	.	.	.	.	.	.	.	.
chr3	41199512	T	A	CTC-A	0.00157174	5UTR	ENST00000349496.11	1	8	0	T	A	.	.	.	.	.	.	.	.	.	.	Non-coding	.	.	.	.	.	.	.	.	.	.	.	.	.	.	.	.	.	.	.	.	.	.	.	.	.	.
chr3	41199512	T	C	CTC-C	0.00396677	5UTR	ENST00000349496.11	1	8	0	T	C	.	.	.	.	.	.	.	.	.	.	Non-coding	.	.	.	.	.	.	.	.	.	.	.	.	.	.	.	.	.	.	.	.	.	.	.	.	.	.
chr3	41199512	T	G	CTC-G	0.00104783	5UTR	ENST00000349496.11	1	8	0	T	G	.	.	.	.	.	.	.	.	.	.	Non-coding	.	.	.	.	.	.	.	.	.	.	.	.	.	.	.	.	.	.	.	.	.	.	.	.	.	.
chr3	41199513	C	A	TCG-A	0.00127236	5UTR	ENST00000349496.11	1	9	0	C	A	.	.	.	.	.	.	.	.	.	.	Non-coding	.	.	.	.	.	.	.	.	.	.	.	.	.	.	.	.	.	.	.	.	.	.	.	.	.	.
chr3	41199513	C	G	TCG-G	0.0021705	5UTR	ENST00000349496.11	1	9	0	C	G	.	.	.	.	.	.	.	.	.	.	Non-coding	.	.	.	.	.	.	.	.	.	.	.	.	.	.	.	.	.	.	.	.	.	.	.	.	.	.
chr3	41199513	C	T	TCG-T	0.0334556	5UTR	ENST00000349496.11	1	9	0	C	T	.	.	.	.	.	.	.	.	.	.	Non-coding	.	.	.	.	.	.	.	.	.	.	.	.	.	.	.	.	.	.	.	.	.	.	.	.	.	.
chr3	41199514	G	A	CGG-A	0.0598758	5UTR	ENST00000349496.11	1	10	0	G	A	.	.	.	.	.	.	.	.	.	.	Non-coding	.	.	.	.	.	.	.	.	.	.	.	.	.	.	.	.	.	.	.	.	.	.	.	.	.	.
chr3	41199514	G	C	CGG-C	0.00396677	5UTR	ENST00000349496.11	1	10	0	G	C	.	.	.	.	.	.	.	.	.	.	Non-coding	.	.	.	.	.	.	.	.	.	.	.	.	.	.	.	.	.	.	.	.	.	.	.	.	.	.
chr3	41199514	G	T	CGG-T	0.00276925	5UTR	ENST00000349496.11	1	10	0	G	T	.	.	.	.	.	.	.	.	.	.	Non-coding	.	.	.	.	.	.	.	.	.	.	.	.	.	.	.	.	.	.	.	.	.	.	.	.	.	.
chr3	41199515	G	A	GGT-A	0.0113764	5UTR	ENST00000349496.11	1	11	0	G	A	.	.	.	.	.	.	.	.	.	.	Non-coding	.	.	.	.	.	.	.	.	.	.	.	.	.	.	.	.	.	.	.	.	.	.	.	.	.	.
chr3	41199515	G	C	GGT-C	0.00299379	5UTR	ENST00000349496.11	1	11	0	G	C	.	.	.	.	.	.	.	.	.	.	Non-coding	.	.	.	.	.	.	.	.	.	.	.	.	.	.	.	.	.	.	.	.	.	.	.	.	.	.
chr3	41199515	G	T	GGT-T	0.00381708	5UTR	ENST00000349496.11	1	11	0	G	T	.	.	.	.	.	.	.	.	.	.	Non-coding	.	.	.	.	.	.	.	.	.	.	.	.	.	.	.	.	.	.	.	.	.	.	.	.	.	.
chr3	41199516	T	A	GTC-A	0.000673602	5UTR	ENST00000349496.11	1	12	0	T	A	.	.	.	.	.	.	.	.	.	.	Non-coding	.	.	.	.	.	.	.	.	.	.	.	.	.	.	.	.	.	.	.	.	.	.	.	.	.	.
chr3	41199516	T	C	GTC-C	0.00254472	5UTR	ENST00000349496.11	1	12	0	T	C	.	.	.	.	.	.	.	.	.	.	Non-coding	.	.	.	.	.	.	.	.	.	.	.	.	.	.	.	.	.	.	.	.	.	.	.	.	.	.
chr3	41199516	T	G	GTC-G	0.00112267	5UTR	ENST00000349496.11	1	12	0	T	G	.	.	.	.	.	.	.	.	.	.	Non-coding	.	.	.	.	.	.	.	.	.	.	.	.	.	.	.	.	.	.	.	.	.	.	.	.	.	.
chr3	41199517	C	A	TCT-A	0.00306863	5UTR	ENST00000349496.11	1	13	0	C	A	.	.	.	.	.	.	.	.	.	.	Non-coding	.	.	.	.	.	.	.	.	.	.	.	.	.	.	.	.	.	.	.	.	.	.	.	.	.	.
chr3	41199517	C	G	TCT-G	0.00456553	5UTR	ENST00000349496.11	1	13	0	C	G	.	.	.	.	.	.	.	.	.	.	Non-coding	.	.	.	.	.	.	.	.	.	.	.	.	.	.	.	.	.	.	.	.	.	.	.	.	.	.
chr3	41199517	C	T	TCT-T	0.0063618	5UTR	ENST00000349496.11	1	13	0	C	T	.	.	.	.	.	.	.	.	.	.	Non-coding	.	.	.	.	.	.	.	.	.	.	.	.	.	.	.	.	.	.	.	.	.	.	.	.	.	.
chr3	41199518	T	A	CTG-A	0.00209565	5UTR	ENST00000349496.11	1	14	0	T	A	.	.	.	.	.	.	.	.	.	.	Non-coding	.	.	.	.	.	.	.	.	.	.	.	.	.	.	.	.	.	.	.	.	.	.	.	.	.	.
chr3	41199518	T	C	CTG-C	0.0117506	5UTR	ENST00000349496.11	1	14	0	T	C	.	.	.	.	.	.	.	.	.	.	Non-coding	.	.	.	.	.	.	.	.	.	.	.	.	.	.	.	.	.	.	.	.	.	.	.	.	.	.
chr3	41199518	T	G	CTG-G	0.00359254	5UTR	ENST00000349496.11	1	14	0	T	G	.	.	.	.	.	.	.	.	.	.	Non-coding	.	.	.	.	.	.	.	.	.	.	.	.	.	.	.	.	.	.	.	.	.	.	.	.	.	.
chr3	41199519	G	A	TGT-A	0.00860714	5UTR	ENST00000349496.11	1	15	0	G	A	.	.	.	.	.	.	.	.	.	.	Non-coding	.	.	.	.	.	.	.	.	.	.	.	.	.	.	.	.	.	.	.	.	.	.	.	.	.	.
chr3	41199519	G	C	TGT-C	0.00291894	5UTR	ENST00000349496.11	1	15	0	G	C	.	.	.	.	.	.	.	.	.	.	Non-coding	.	.	.	.	.	.	.	.	.	.	.	.	.	.	.	.	.	.	.	.	.	.	.	.	.	.
chr3	41199519	G	T	TGT-T	0.00261956	5UTR	ENST00000349496.11	1	15	0	G	T	.	.	.	.	.	.	.	.	.	.	Non-coding	.	.	.	.	.	.	.	.	.	.	.	.	.	.	.	.	.	.	.	.	.	.	.	.	.	.
chr3	41199520	T	A	GTG-A	0.00179627	5UTR	ENST00000349496.11	1	16	0	T	A	.	.	.	.	.	.	.	.	.	.	Non-coding	.	.	.	.	.	.	.	.	.	.	.	.	.	.	.	.	.	.	.	.	.	.	.	.	.	.
chr3	41199520	T	C	GTG-C	0.00538882	5UTR	ENST00000349496.11	1	16	0	T	C	.	.	.	.	.	.	.	.	.	.	Non-coding	.	.	.	.	.	.	.	.	.	.	.	.	.	.	.	.	.	.	.	.	.	.	.	.	.	.
chr3	41199520	T	G	GTG-G	0.00194596	5UTR	ENST00000349496.11	1	16	0	T	G	.	.	.	.	.	.	.	.	.	.	Non-coding	.	.	.	.	.	.	.	.	.	.	.	.	.	.	.	.	.	.	.	.	.	.	.	.	.	.
chr3	41199521	G	A	TGG-A	0.00808323	5UTR	ENST00000349496.11	1	17	0	G	A	.	.	.	.	.	.	.	.	.	.	Non-coding	.	.	.	.	.	.	.	.	.	.	.	.	.	.	.	.	.	.	.	.	.	.	.	.	.	.
chr3	41199521	G	C	TGG-C	0.00232019	5UTR	ENST00000349496.11	1	17	0	G	C	.	.	.	.	.	.	.	.	.	.	Non-coding	.	.	.	.	.	.	.	.	.	.	.	.	.	.	.	.	.	.	.	.	.	.	.	.	.	.
chr3	41199521	G	T	TGG-T	0.00246987	5UTR	ENST00000349496.11	1	17	0	G	T	.	.	.	.	.	.	.	.	.	.	Non-coding	.	.	.	.	.	.	.	.	.	.	.	.	.	.	.	.	.	.	.	.	.	.	.	.	.	.
chr3	41199522	G	A	GGC-A	0.00950528	5UTR	ENST00000349496.11	1	18	0	G	A	.	.	.	.	.	.	.	.	.	.	Non-coding	.	.	.	.	.	.	.	.	.	.	.	.	.	.	.	.	.	.	.	.	.	.	.	.	.	.
chr3	41199522	G	C	GGC-C	0.00254472	5UTR	ENST00000349496.11	1	18	0	G	C	.	.	.	.	.	.	.	.	.	.	Non-coding	.	.	.	.	.	.	.	.	.	.	.	.	.	.	.	.	.	.	.	.	.	.	.	.	.	.
chr3	41199522	G	T	GGC-T	0.00464037	5UTR	ENST00000349496.11	1	18	0	G	T	.	.	.	.	.	.	.	.	.	.	Non-coding	.	.	.	.	.	.	.	.	.	.	.	.	.	.	.	.	.	.	.	.	.	.	.	.	.	.
chr3	41199523	C	A	GCA-A	0.0028441	5UTR	ENST00000349496.11	1	19	0	C	A	.	.	.	.	.	.	.	.	.	.	Non-coding	.	.	.	.	.	.	.	.	.	.	.	.	.	.	.	.	.	.	.	.	.	.	.	.	.	.
chr3	41199523	C	G	GCA-G	0.00254472	5UTR	ENST00000349496.11	1	19	0	C	G	.	.	.	.	.	.	.	.	.	.	Non-coding	.	.	.	.	.	.	.	.	.	.	.	.	.	.	.	.	.	.	.	.	.	.	.	.	.	.
chr3	41199523	C	T	GCA-T	0.00681087	5UTR	ENST00000349496.11	1	19	0	C	T	.	.	.	.	.	.	.	.	.	.	Non-coding	.	.	.	.	.	.	.	.	.	.	.	.	.	.	.	.	.	.	.	.	.	.	.	.	.	.
chr3	41199524	A	C	CAG-C	0.00299379	5UTR	ENST00000349496.11	1	20	0	A	C	.	.	.	.	.	.	.	.	.	.	Non-coding	.	.	.	.	.	.	.	.	.	.	.	.	.	.	.	.	.	.	.	.	.	.	.	.	.	.
chr3	41199524	A	G	CAG-G	0.0107028	5UTR	ENST00000349496.11	1	20	0	A	G	.	.	.	.	.	.	.	.	.	.	Non-coding	.	.	.	.	.	.	.	.	.	.	.	.	.	.	.	.	.	.	.	.	.	.	.	.	.	.
chr3	41199524	A	T	CAG-T	0.00157174	5UTR	ENST00000349496.11	1	20	0	A	T	.	.	.	.	.	.	.	.	.	.	Non-coding	.	.	.	.	.	.	.	.	.	.	.	.	.	.	.	.	.	.	.	.	.	.	.	.	.	.
chr3	41199525	G	A	AGC-A	0.00913105	5UTR	ENST00000349496.11	1	21	0	G	A	.	.	.	.	.	.	.	.	.	.	Non-coding	.	.	.	.	.	.	.	.	.	.	.	.	.	.	.	.	.	.	.	.	.	.	.	.	.	.
chr3	41199525	G	C	AGC-C	0.00344286	5UTR	ENST00000349496.11	1	21	0	G	C	.	.	.	.	.	.	.	.	.	.	Non-coding	.	.	.	.	.	.	.	.	.	.	.	.	.	.	.	.	.	.	.	.	.	.	.	.	.	.
chr3	41199525	G	T	AGC-T	0.00179627	5UTR	ENST00000349496.11	1	21	0	G	T	.	.	.	.	.	.	.	.	.	.	Non-coding	.	.	.	.	.	.	.	.	.	.	.	.	.	.	.	.	.	.	.	.	.	.	.	.	.	.
chr3	41199526	C	A	GCA-A	0.0028441	5UTR	ENST00000349496.11	1	22	0	C	A	.	.	.	.	.	.	.	.	.	.	Non-coding	.	.	.	.	.	.	.	.	.	.	.	.	.	.	.	.	.	.	.	.	.	.	.	.	.	.
chr3	41199526	C	G	GCA-G	0.00254472	5UTR	ENST00000349496.11	1	22	0	C	G	.	.	.	.	.	.	.	.	.	.	Non-coding	.	.	.	.	.	.	.	.	.	.	.	.	.	.	.	.	.	.	.	.	.	.	.	.	.	.
chr3	41199526	C	T	GCA-T	0.00681087	5UTR	ENST00000349496.11	1	22	0	C	T	.	.	.	.	.	.	.	.	.	.	Non-coding	.	.	.	.	.	.	.	.	.	.	.	.	.	.	.	.	.	.	.	.	.	.	.	.	.	.
chr3	41199527	A	C	CAG-C	0.00299379	5UTR	ENST00000349496.11	1	23	0	A	C	.	.	.	.	.	.	.	.	.	.	Non-coding	.	.	.	.	.	.	.	.	.	.	.	.	.	.	.	.	.	.	.	.	.	.	.	.	.	.
chr3	41199527	A	G	CAG-G	0.0107028	5UTR	ENST00000349496.11	1	23	0	A	G	.	.	.	.	.	.	.	.	.	.	Non-coding	.	.	.	.	.	.	.	.	.	.	.	.	.	.	.	.	.	.	.	.	.	.	.	.	.	.
chr3	41199527	A	T	CAG-T	0.00157174	5UTR	ENST00000349496.11	1	23	0	A	T	.	.	.	.	.	.	.	.	.	.	Non-coding	.	.	.	.	.	.	.	.	.	.	.	.	.	.	.	.	.	.	.	.	.	.	.	.	.	.
chr3	41199528	G	A	AGC-A	0.00913105	5UTR	ENST00000349496.11	1	24	0	G	A	.	.	.	.	.	.	.	.	.	.	Non-coding	.	.	.	.	.	.	.	.	.	.	.	.	.	.	.	.	.	.	.	.	.	.	.	.	.	.
chr3	41199528	G	C	AGC-C	0.00344286	5UTR	ENST00000349496.11	1	24	0	G	C	.	.	.	.	.	.	.	.	.	.	Non-coding	.	.	.	.	.	.	.	.	.	.	.	.	.	.	.	.	.	.	.	.	.	.	.	.	.	.
chr3	41199528	G	T	AGC-T	0.00179627	5UTR	ENST00000349496.11	1	24	0	G	T	.	.	.	.	.	.	.	.	.	.	Non-coding	.	.	.	.	.	.	.	.	.	.	.	.	.	.	.	.	.	.	.	.	.	.	.	.	.	.
chr3	41199529	C	A	GCG-A	0.00366739	5UTR	ENST00000349496.11	1	25	0	C	A	.	.	.	.	.	.	.	.	.	.	Non-coding	.	.	.	.	.	.	.	.	.	.	.	.	.	.	.	.	.	.	.	.	.	.	.	.	.	.
chr3	41199529	C	G	GCG-G	0.00269441	5UTR	ENST00000349496.11	1	25	0	C	G	.	.	.	.	.	.	.	.	.	.	Non-coding	.	.	.	.	.	.	.	.	.	.	.	.	.	.	.	.	.	.	.	.	.	.	.	.	.	.
chr3	41199529	C	T	GCG-T	0.0425118	5UTR	ENST00000349496.11	1	25	0	C	T	.	.	.	.	.	.	.	.	.	.	Non-coding	.	.	.	.	.	.	.	.	.	.	.	.	.	.	.	.	.	.	.	.	.	.	.	.	.	.
chr3	41199530	G	A	CGT-A	0.0416137	5UTR	ENST00000349496.11	1	26	0	G	A	.	.	.	.	.	.	.	.	.	.	Non-coding	.	.	.	.	.	.	.	.	.	.	.	.	.	.	.	.	.	.	.	.	.	.	.	.	.	.
chr3	41199530	G	C	CGT-C	0.00194596	5UTR	ENST00000349496.11	1	26	0	G	C	.	.	.	.	.	.	.	.	.	.	Non-coding	.	.	.	.	.	.	.	.	.	.	.	.	.	.	.	.	.	.	.	.	.	.	.	.	.	.
chr3	41199530	G	T	CGT-T	0.00209565	5UTR	ENST00000349496.11	1	26	0	G	T	.	.	.	.	.	.	.	.	.	.	Non-coding	.	.	.	.	.	.	.	.	.	.	.	.	.	.	.	.	.	.	.	.	.	.	.	.	.	.
chr3	41199531	T	A	GTT-A	0.000972981	5UTR	ENST00000349496.11	1	27	0	T	A	.	.	.	.	.	.	.	.	.	.	Non-coding	.	.	.	.	.	.	.	.	.	.	.	.	.	.	.	.	.	.	.	.	.	.	.	.	.	.
chr3	41199531	T	C	GTT-C	0.00471522	5UTR	ENST00000349496.11	1	27	0	T	C	.	.	.	.	.	.	.	.	.	.	Non-coding	.	.	.	.	.	.	.	.	.	.	.	.	.	.	.	.	.	.	.	.	.	.	.	.	.	.
chr3	41199531	T	G	GTT-G	0.0013472	5UTR	ENST00000349496.11	1	27	0	T	G	.	.	.	.	.	.	.	.	.	.	Non-coding	.	.	.	.	.	.	.	.	.	.	.	.	.	.	.	.	.	.	.	.	.	.	.	.	.	.
chr3	41199532	T	A	TTG-A	0.000523913	5UTR	ENST00000349496.11	1	28	0	T	A	.	.	.	.	.	.	.	.	.	.	Non-coding	.	.	.	.	.	.	.	.	.	.	.	.	.	.	.	.	.	.	.	.	.	.	.	.	.	.
chr3	41199532	T	C	TTG-C	0.00359254	5UTR	ENST00000349496.11	1	28	0	T	C	.	.	.	.	.	.	.	.	.	.	Non-coding	.	.	.	.	.	.	.	.	.	.	.	.	.	.	.	.	.	.	.	.	.	.	.	.	.	.
chr3	41199532	T	G	TTG-G	0.00209565	5UTR	ENST00000349496.11	1	28	0	T	G	.	.	.	.	.	.	.	.	.	.	Non-coding	.	.	.	.	.	.	.	.	.	.	.	.	.	.	.	.	.	.	.	.	.	.	.	.	.	.
chr3	41199533	G	A	TGG-A	0.00808323	5UTR	ENST00000349496.11	1	29	0	G	A	.	.	.	.	.	.	.	.	.	.	Non-coding	.	.	.	.	.	.	.	.	.	.	.	.	.	.	.	.	.	.	.	.	.	.	.	.	.	.
chr3	41199533	G	C	TGG-C	0.00232019	5UTR	ENST00000349496.11	1	29	0	G	C	.	.	.	.	.	.	.	.	.	.	Non-coding	.	.	.	.	.	.	.	.	.	.	.	.	.	.	.	.	.	.	.	.	.	.	.	.	.	.
chr3	41199533	G	T	TGG-T	0.00246987	5UTR	ENST00000349496.11	1	29	0	G	T	.	.	.	.	.	.	.	.	.	.	Non-coding	.	.	.	.	.	.	.	.	.	.	.	.	.	.	.	.	.	.	.	.	.	.	.	.	.	.
chr3	41199534	G	A	GGC-A	0.00950528	5UTR	ENST00000349496.11	1	30	0	G	A	.	.	.	.	.	.	.	.	.	.	Non-coding	.	.	.	.	.	.	.	.	.	.	.	.	.	.	.	.	.	.	.	.	.	.	.	.	.	.
chr3	41199534	G	C	GGC-C	0.00254472	5UTR	ENST00000349496.11	1	30	0	G	C	.	.	.	.	.	.	.	.	.	.	Non-coding	.	.	.	.	.	.	.	.	.	.	.	.	.	.	.	.	.	.	.	.	.	.	.	.	.	.
chr3	41199534	G	T	GGC-T	0.00464037	5UTR	ENST00000349496.11	1	30	0	G	T	.	.	.	.	.	.	.	.	.	.	Non-coding	.	.	.	.	.	.	.	.	.	.	.	.	.	.	.	.	.	.	.	.	.	.	.	.	.	.
chr3	41199535	C	A	GCC-A	0.0035177	5UTR	ENST00000349496.11	1	31	0	C	A	.	.	.	.	.	.	.	.	.	.	Non-coding	.	.	.	.	.	.	.	.	.	.	.	.	.	.	.	.	.	.	.	.	.	.	.	.	.	.
chr3	41199535	C	G	GCC-G	0.00299379	5UTR	ENST00000349496.11	1	31	0	C	G	.	.	.	.	.	.	.	.	.	.	Non-coding	.	.	.	.	.	.	.	.	.	.	.	.	.	.	.	.	.	.	.	.	.	.	.	.	.	.
chr3	41199535	C	T	GCC-T	0.007709	5UTR	ENST00000349496.11	1	31	0	C	T	.	.	.	.	.	.	.	.	.	.	Non-coding	.	.	.	.	.	.	.	.	.	.	.	.	.	.	.	.	.	.	.	.	.	.	.	.	.	.
chr3	41199536	C	A	CCC-A	0.0028441	5UTR	ENST00000349496.11	1	32	0	C	A	.	.	.	.	.	.	.	.	.	.	Non-coding	.	.	.	.	.	.	.	.	.	.	.	.	.	.	.	.	.	.	.	.	.	.	.	.	.	.
chr3	41199536	C	G	CCC-G	0.00456553	5UTR	ENST00000349496.11	1	32	0	C	G	.	.	.	.	.	.	.	.	.	.	Non-coding	.	.	.	.	.	.	.	.	.	.	.	.	.	.	.	.	.	.	.	.	.	.	.	.	.	.
chr3	41199536	C	T	CCC-T	0.00980466	5UTR	ENST00000349496.11	1	32	0	C	T	.	.	.	.	.	.	.	.	.	.	Non-coding	.	.	.	.	.	.	.	.	.	.	.	.	.	.	.	.	.	.	.	.	.	.	.	.	.	.
chr3	41199537	C	A	CCG-A	0.0035177	5UTR	ENST00000349496.11	1	33	0	C	A	.	.	.	.	.	.	.	.	.	.	Non-coding	.	.	.	.	.	.	.	.	.	.	.	.	.	.	.	.	.	.	.	.	.	.	.	.	.	.
chr3	41199537	C	G	CCG-G	0.00434099	5UTR	ENST00000349496.11	1	33	0	C	G	.	.	.	.	.	.	.	.	.	.	Non-coding	.	.	.	.	.	.	.	.	.	.	.	.	.	.	.	.	.	.	.	.	.	.	.	.	.	.
chr3	41199537	C	T	CCG-T	0.0586782	5UTR	ENST00000349496.11	1	33	0	C	T	.	.	.	.	.	.	.	.	.	.	Non-coding	.	.	.	.	.	.	.	.	.	.	.	.	.	.	.	.	.	.	.	.	.	.	.	.	.	.
chr3	41199538	G	A	CGG-A	0.0598758	5UTR	ENST00000349496.11	1	34	0	G	A	.	.	.	.	.	.	.	.	.	.	Non-coding	.	.	.	.	.	.	.	.	.	.	.	.	.	.	.	.	.	.	.	.	.	.	.	.	.	.
chr3	41199538	G	C	CGG-C	0.00396677	5UTR	ENST00000349496.11	1	34	0	G	C	.	.	.	.	.	.	.	.	.	.	Non-coding	.	.	.	.	.	.	.	.	.	.	.	.	.	.	.	.	.	.	.	.	.	.	.	.	.	.
chr3	41199538	G	T	CGG-T	0.00276925	5UTR	ENST00000349496.11	1	34	0	G	T	.	.	.	.	.	.	.	.	.	.	Non-coding	.	.	.	.	.	.	.	.	.	.	.	.	.	.	.	.	.	.	.	.	.	.	.	.	.	.
chr3	41199539	G	A	GGC-A	0.00950528	5UTR	ENST00000349496.11	1	35	0	G	A	.	.	.	.	.	.	.	.	.	.	Non-coding	.	.	.	.	.	.	.	.	.	.	.	.	.	.	.	.	.	.	.	.	.	.	.	.	.	.
chr3	41199539	G	C	GGC-C	0.00254472	5UTR	ENST00000349496.11	1	35	0	G	C	.	.	.	.	.	.	.	.	.	.	Non-coding	.	.	.	.	.	.	.	.	.	.	.	.	.	.	.	.	.	.	.	.	.	.	.	.	.	.
chr3	41199539	G	T	GGC-T	0.00464037	5UTR	ENST00000349496.11	1	35	0	G	T	.	.	.	.	.	.	.	.	.	.	Non-coding	.	.	.	.	.	.	.	.	.	.	.	.	.	.	.	.	.	.	.	.	.	.	.	.	.	.
chr3	41199540	C	A	GCC-A	0.0035177	5UTR	ENST00000349496.11	1	36	0	C	A	.	.	.	.	.	.	.	.	.	.	Non-coding	.	.	.	.	.	.	.	.	.	.	.	.	.	.	.	.	.	.	.	.	.	.	.	.	.	.
chr3	41199540	C	G	GCC-G	0.00299379	5UTR	ENST00000349496.11	1	36	0	C	G	.	.	.	.	.	.	.	.	.	.	Non-coding	.	.	.	.	.	.	.	.	.	.	.	.	.	.	.	.	.	.	.	.	.	.	.	.	.	.
chr3	41199540	C	T	GCC-T	0.007709	5UTR	ENST00000349496.11	1	36	0	C	T	.	.	.	.	.	.	.	.	.	.	Non-coding	.	.	.	.	.	.	.	.	.	.	.	.	.	.	.	.	.	.	.	.	.	.	.	.	.	.
chr3	41199541	C	A	CCC-A	0.0028441	5UTR	ENST00000349496.11	1	37	0	C	A	.	.	.	.	.	.	.	.	.	.	Non-coding	.	.	.	.	.	.	.	.	.	.	.	.	.	.	.	.	.	.	.	.	.	.	.	.	.	.
chr3	41199541	C	G	CCC-G	0.00456553	5UTR	ENST00000349496.11	1	37	0	C	G	.	.	.	.	.	.	.	.	.	.	Non-coding	.	.	.	.	.	.	.	.	.	.	.	.	.	.	.	.	.	.	.	.	.	.	.	.	.	.
chr3	41199541	C	T	CCC-T	0.00980466	5UTR	ENST00000349496.11	1	37	0	C	T	.	.	.	.	.	.	.	.	.	.	Non-coding	.	.	.	.	.	.	.	.	.	.	.	.	.	.	.	.	.	.	.	.	.	.	.	.	.	.
chr3	41199542	C	A	CCC-A	0.0028441	5UTR	ENST00000349496.11	1	38	0	C	A	.	.	.	.	.	.	.	.	.	.	Non-coding	.	.	.	.	.	.	.	.	.	.	.	.	.	.	.	.	.	.	.	.	.	.	.	.	.	.
chr3	41199542	C	G	CCC-G	0.00456553	5UTR	ENST00000349496.11	1	38	0	C	G	.	.	.	.	.	.	.	.	.	.	Non-coding	.	.	.	.	.	.	.	.	.	.	.	.	.	.	.	.	.	.	.	.	.	.	.	.	.	.
chr3	41199542	C	T	CCC-T	0.00980466	5UTR	ENST00000349496.11	1	38	0	C	T	.	.	.	.	.	.	.	.	.	.	Non-coding	.	.	.	.	.	.	.	.	.	.	.	.	.	.	.	.	.	.	.	.	.	.	.	.	.	.
chr3	41199543	C	A	CCG-A	0.0035177	5UTR	ENST00000349496.11	1	39	0	C	A	.	.	.	.	.	.	.	.	.	.	Non-coding	.	.	.	.	.	.	.	.	.	.	.	.	.	.	.	.	.	.	.	.	.	.	.	.	.	.
chr3	41199543	C	G	CCG-G	0.00434099	5UTR	ENST00000349496.11	1	39	0	C	G	.	.	.	.	.	.	.	.	.	.	Non-coding	.	.	.	.	.	.	.	.	.	.	.	.	.	.	.	.	.	.	.	.	.	.	.	.	.	.
chr3	41199543	C	T	CCG-T	0.0586782	5UTR	ENST00000349496.11	1	39	0	C	T	.	.	.	.	.	.	.	.	.	.	Non-coding	.	.	.	.	.	.	.	.	.	.	.	.	.	.	.	.	.	.	.	.	.	.	.	.	.	.
chr3	41199544	G	A	CGG-A	0.0598758	5UTR	ENST00000349496.11	1	40	0	G	A	.	.	.	.	.	.	.	.	.	.	Non-coding	.	.	.	.	.	.	.	.	.	.	.	.	.	.	.	.	.	.	.	.	.	.	.	.	.	.
chr3	41199544	G	C	CGG-C	0.00396677	5UTR	ENST00000349496.11	1	40	0	G	C	.	.	.	.	.	.	.	.	.	.	Non-coding	.	.	.	.	.	.	.	.	.	.	.	.	.	.	.	.	.	.	.	.	.	.	.	.	.	.
chr3	41199544	G	T	CGG-T	0.00276925	5UTR	ENST00000349496.11	1	40	0	G	T	.	.	.	.	.	.	.	.	.	.	Non-coding	.	.	.	.	.	.	.	.	.	.	.	.	.	.	.	.	.	.	.	.	.	.	.	.	.	.
chr3	41199545	G	A	GGG-A	0.0100292	5UTR	ENST00000349496.11	1	41	0	G	A	.	.	.	.	.	.	.	.	.	.	Non-coding	.	.	.	.	.	.	.	.	.	.	.	.	.	.	.	.	.	.	.	.	.	.	.	.	.	.
chr3	41199545	G	C	GGG-C	0.00254472	5UTR	ENST00000349496.11	1	41	0	G	C	.	.	.	.	.	.	.	.	.	.	Non-coding	.	.	.	.	.	.	.	.	.	.	.	.	.	.	.	.	.	.	.	.	.	.	.	.	.	.
chr3	41199545	G	T	GGG-T	0.00299379	5UTR	ENST00000349496.11	1	41	0	G	T	.	.	.	.	.	.	.	.	.	.	Non-coding	.	.	.	.	.	.	.	.	.	.	.	.	.	.	.	.	.	.	.	.	.	.	.	.	.	.
chr3	41199546	G	A	GGA-A	0.00725994	5UTR	ENST00000349496.11	1	42	0	G	A	.	.	.	.	.	.	.	.	.	.	Non-coding	.	.	.	.	.	.	.	.	.	.	.	.	.	.	.	.	.	.	.	.	.	.	.	.	.	.
chr3	41199546	G	C	GGA-C	0.00426615	5UTR	ENST00000349496.11	1	42	0	G	C	.	.	.	.	.	.	.	.	.	.	Non-coding	.	.	.	.	.	.	.	.	.	.	.	.	.	.	.	.	.	.	.	.	.	.	.	.	.	.
chr3	41199546	G	T	GGA-T	0.00239503	5UTR	ENST00000349496.11	1	42	0	G	T	.	.	.	.	.	.	.	.	.	.	Non-coding	.	.	.	.	.	.	.	.	.	.	.	.	.	.	.	.	.	.	.	.	.	.	.	.	.	.
chr3	41199547	A	C	GAG-C	0.000972981	5UTR	ENST00000349496.11	1	43	0	A	C	.	.	.	.	.	.	.	.	.	.	Non-coding	.	.	.	.	.	.	.	.	.	.	.	.	.	.	.	.	.	.	.	.	.	.	.	.	.	.
chr3	41199547	A	G	GAG-G	0.00441584	5UTR	ENST00000349496.11	1	43	0	A	G	.	.	.	.	.	.	.	.	.	.	Non-coding	.	.	.	.	.	.	.	.	.	.	.	.	.	.	.	.	.	.	.	.	.	.	.	.	.	.
chr3	41199547	A	T	GAG-T	0.00142205	5UTR	ENST00000349496.11	1	43	0	A	T	.	.	.	.	.	.	.	.	.	.	Non-coding	.	.	.	.	.	.	.	.	.	.	.	.	.	.	.	.	.	.	.	.	.	.	.	.	.	.
chr3	41199548	G	A	AGC-A	0.00913105	5UTR	ENST00000349496.11	1	44	0	G	A	.	.	.	.	.	.	.	.	.	.	Non-coding	.	.	.	.	.	.	.	.	.	.	.	.	.	.	.	.	.	.	.	.	.	.	.	.	.	.
chr3	41199548	G	C	AGC-C	0.00344286	5UTR	ENST00000349496.11	1	44	0	G	C	.	.	.	.	.	.	.	.	.	.	Non-coding	.	.	.	.	.	.	.	.	.	.	.	.	.	.	.	.	.	.	.	.	.	.	.	.	.	.
chr3	41199548	G	T	AGC-T	0.00179627	5UTR	ENST00000349496.11	1	44	0	G	T	.	.	.	.	.	.	.	.	.	.	Non-coding	.	.	.	.	.	.	.	.	.	.	.	.	.	.	.	.	.	.	.	.	.	.	.	.	.	.
chr3	41199549	C	A	GCG-A	0.00366739	5UTR	ENST00000349496.11	1	45	0	C	A	.	.	.	.	.	.	.	.	.	.	Non-coding	.	.	.	.	.	.	.	.	.	.	.	.	.	.	.	.	.	.	.	.	.	.	.	.	.	.
chr3	41199549	C	G	GCG-G	0.00269441	5UTR	ENST00000349496.11	1	45	0	C	G	.	.	.	.	.	.	.	.	.	.	Non-coding	.	.	.	.	.	.	.	.	.	.	.	.	.	.	.	.	.	.	.	.	.	.	.	.	.	.
chr3	41199549	C	T	GCG-T	0.0425118	5UTR	ENST00000349496.11	1	45	0	C	T	.	.	.	.	.	.	.	.	.	.	Non-coding	.	.	.	.	.	.	.	.	.	.	.	.	.	.	.	.	.	.	.	.	.	.	.	.	.	.
chr3	41199550	G	A	CGG-A	0.0598758	5UTR	ENST00000349496.11	1	46	0	G	A	.	.	.	.	.	.	.	.	.	.	Non-coding	.	.	.	.	.	.	.	.	.	.	.	.	.	.	.	.	.	.	.	.	.	.	.	.	.	.
chr3	41199550	G	C	CGG-C	0.00396677	5UTR	ENST00000349496.11	1	46	0	G	C	.	.	.	.	.	.	.	.	.	.	Non-coding	.	.	.	.	.	.	.	.	.	.	.	.	.	.	.	.	.	.	.	.	.	.	.	.	.	.
chr3	41199550	G	T	CGG-T	0.00276925	5UTR	ENST00000349496.11	1	46	0	G	T	.	.	.	.	.	.	.	.	.	.	Non-coding	.	.	.	.	.	.	.	.	.	.	.	.	.	.	.	.	.	.	.	.	.	.	.	.	.	.
chr3	41199551	G	A	GGA-A	0.00725994	5UTR	ENST00000349496.11	1	47	0	G	A	.	.	.	.	.	.	.	.	.	.	Non-coding	.	.	.	.	.	.	.	.	.	.	.	.	.	.	.	.	.	.	.	.	.	.	.	.	.	.
chr3	41199551	G	C	GGA-C	0.00426615	5UTR	ENST00000349496.11	1	47	0	G	C	.	.	.	.	.	.	.	.	.	.	Non-coding	.	.	.	.	.	.	.	.	.	.	.	.	.	.	.	.	.	.	.	.	.	.	.	.	.	.
chr3	41199551	G	T	GGA-T	0.00239503	5UTR	ENST00000349496.11	1	47	0	G	T	.	.	.	.	.	.	.	.	.	.	Non-coding	.	.	.	.	.	.	.	.	.	.	.	.	.	.	.	.	.	.	.	.	.	.	.	.	.	.
chr3	41199552	A	C	GAG-C	0.000972981	5UTR	ENST00000349496.11	1	48	0	A	C	.	.	.	.	.	.	.	.	.	.	Non-coding	.	.	.	.	.	.	.	.	.	.	.	.	.	.	.	.	.	.	.	.	.	.	.	.	.	.
chr3	41199552	A	G	GAG-G	0.00441584	5UTR	ENST00000349496.11	1	48	0	A	G	.	.	.	.	.	.	.	.	.	.	Non-coding	.	.	.	.	.	.	.	.	.	.	.	.	.	.	.	.	.	.	.	.	.	.	.	.	.	.
chr3	41199552	A	T	GAG-T	0.00142205	5UTR	ENST00000349496.11	1	48	0	A	T	.	.	.	.	.	.	.	.	.	.	Non-coding	.	.	.	.	.	.	.	.	.	.	.	.	.	.	.	.	.	.	.	.	.	.	.	.	.	.
chr3	41199553	G	A	AGA-A	0.00763416	5UTR	ENST00000349496.11	1	49	0	G	A	.	.	.	.	.	.	.	.	.	.	Non-coding	.	.	.	.	.	.	.	.	.	.	.	.	.	.	.	.	.	.	.	.	.	.	.	.	.	.
chr3	41199553	G	C	AGA-C	0.00493975	5UTR	ENST00000349496.11	1	49	0	G	C	.	.	.	.	.	.	.	.	.	.	Non-coding	.	.	.	.	.	.	.	.	.	.	.	.	.	.	.	.	.	.	.	.	.	.	.	.	.	.
chr3	41199553	G	T	AGA-T	0.00202081	5UTR	ENST00000349496.11	1	49	0	G	T	.	.	.	.	.	.	.	.	.	.	Non-coding	.	.	.	.	.	.	.	.	.	.	.	.	.	.	.	.	.	.	.	.	.	.	.	.	.	.
chr3	41199554	A	C	GAG-C	0.000972981	5UTR	ENST00000349496.11	1	50	0	A	C	.	.	.	.	.	.	.	.	.	.	Non-coding	.	.	.	.	.	.	.	.	.	.	.	.	.	.	.	.	.	.	.	.	.	.	.	.	.	.
chr3	41199554	A	G	GAG-G	0.00441584	5UTR	ENST00000349496.11	1	50	0	A	G	.	.	.	.	.	.	.	.	.	.	Non-coding	.	.	.	.	.	.	.	.	.	.	.	.	.	.	.	.	.	.	.	.	.	.	.	.	.	.
chr3	41199554	A	T	GAG-T	0.00142205	5UTR	ENST00000349496.11	1	50	0	A	T	.	.	.	.	.	.	.	.	.	.	Non-coding	.	.	.	.	.	.	.	.	.	.	.	.	.	.	.	.	.	.	.	.	.	.	.	.	.	.
chr3	41199555	G	A	AGC-A	0.00913105	5UTR	ENST00000349496.11	1	51	0	G	A	.	.	.	.	.	.	.	.	.	.	Non-coding	.	.	.	.	.	.	.	.	.	.	.	.	.	.	.	.	.	.	.	.	.	.	.	.	.	.
chr3	41199555	G	C	AGC-C	0.00344286	5UTR	ENST00000349496.11	1	51	0	G	C	.	.	.	.	.	.	.	.	.	.	Non-coding	.	.	.	.	.	.	.	.	.	.	.	.	.	.	.	.	.	.	.	.	.	.	.	.	.	.
chr3	41199555	G	T	AGC-T	0.00179627	5UTR	ENST00000349496.11	1	51	0	G	T	.	.	.	.	.	.	.	.	.	.	Non-coding	.	.	.	.	.	.	.	.	.	.	.	.	.	.	.	.	.	.	.	.	.	.	.	.	.	.
chr3	41199556	C	A	GCG-A	0.00366739	5UTR	ENST00000349496.11	1	52	0	C	A	.	.	.	.	.	.	.	.	.	.	Non-coding	.	.	.	.	.	.	.	.	.	.	.	.	.	.	.	.	.	.	.	.	.	.	.	.	.	.
chr3	41199556	C	G	GCG-G	0.00269441	5UTR	ENST00000349496.11	1	52	0	C	G	.	.	.	.	.	.	.	.	.	.	Non-coding	.	.	.	.	.	.	.	.	.	.	.	.	.	.	.	.	.	.	.	.	.	.	.	.	.	.
chr3	41199556	C	T	GCG-T	0.0425118	5UTR	ENST00000349496.11	1	52	0	C	T	.	.	.	.	.	.	.	.	.	.	Non-coding	.	.	.	.	.	.	.	.	.	.	.	.	.	.	.	.	.	.	.	.	.	.	.	.	.	.
chr3	41199557	G	A	CGA-A	0.032782	5UTR	ENST00000349496.11	1	53	0	G	A	.	.	.	.	.	.	.	.	.	.	Non-coding	.	.	.	.	.	.	.	.	.	.	.	.	.	.	.	.	.	.	.	.	.	.	.	.	.	.
chr3	41199557	G	C	CGA-C	0.00202081	5UTR	ENST00000349496.11	1	53	0	G	C	.	.	.	.	.	.	.	.	.	.	Non-coding	.	.	.	.	.	.	.	.	.	.	.	.	.	.	.	.	.	.	.	.	.	.	.	.	.	.
chr3	41199557	G	T	CGA-T	0.00112267	5UTR	ENST00000349496.11	1	53	0	G	T	.	.	.	.	.	.	.	.	.	.	Non-coding	.	.	.	.	.	.	.	.	.	.	.	.	.	.	.	.	.	.	.	.	.	.	.	.	.	.
chr3	41199558	A	C	GAG-C	0.000972981	5UTR	ENST00000349496.11	1	54	0	A	C	.	.	.	.	.	.	.	.	.	.	Non-coding	.	.	.	.	.	.	.	.	.	.	.	.	.	.	.	.	.	.	.	.	.	.	.	.	.	.
chr3	41199558	A	G	GAG-G	0.00441584	5UTR	ENST00000349496.11	1	54	0	A	G	.	.	.	.	.	.	.	.	.	.	Non-coding	.	.	.	.	.	.	.	.	.	.	.	.	.	.	.	.	.	.	.	.	.	.	.	.	.	.
chr3	41199558	A	T	GAG-T	0.00142205	5UTR	ENST00000349496.11	1	54	0	A	T	.	.	.	.	.	.	.	.	.	.	Non-coding	.	.	.	.	.	.	.	.	.	.	.	.	.	.	.	.	.	.	.	.	.	.	.	.	.	.
chr3	41199559	G	A	AGG-A	0.0123494	5UTR	ENST00000349496.11	1	55	0	G	A	.	.	.	.	.	.	.	.	.	.	Non-coding	.	.	.	.	.	.	.	.	.	.	.	.	.	.	.	.	.	.	.	.	.	.	.	.	.	.
chr3	41199559	G	C	AGG-C	0.00456553	5UTR	ENST00000349496.11	1	55	0	G	C	.	.	.	.	.	.	.	.	.	.	Non-coding	.	.	.	.	.	.	.	.	.	.	.	.	.	.	.	.	.	.	.	.	.	.	.	.	.	.
chr3	41199559	G	T	AGG-T	0.00254472	5UTR	ENST00000349496.11	1	55	0	G	T	.	.	.	.	.	.	.	.	.	.	Non-coding	.	.	.	.	.	.	.	.	.	.	.	.	.	.	.	.	.	.	.	.	.	.	.	.	.	.
chr3	41199560	G	A	GGG-A	0.0100292	5UTR	ENST00000349496.11	1	56	0	G	A	.	.	.	.	.	.	.	.	.	.	Non-coding	.	.	.	.	.	.	.	.	.	.	.	.	.	.	.	.	.	.	.	.	.	.	.	.	.	.
chr3	41199560	G	C	GGG-C	0.00254472	5UTR	ENST00000349496.11	1	56	0	G	C	.	.	.	.	.	.	.	.	.	.	Non-coding	.	.	.	.	.	.	.	.	.	.	.	.	.	.	.	.	.	.	.	.	.	.	.	.	.	.
chr3	41199560	G	T	GGG-T	0.00299379	5UTR	ENST00000349496.11	1	56	0	G	T	.	.	.	.	.	.	.	.	.	.	Non-coding	.	.	.	.	.	.	.	.	.	.	.	.	.	.	.	.	.	.	.	.	.	.	.	.	.	.
chr3	41199561	G	A	GGG-A	0.0100292	5UTR	ENST00000349496.11	1	57	0	G	A	.	.	.	.	.	.	.	.	.	.	Non-coding	.	.	.	.	.	.	.	.	.	.	.	.	.	.	.	.	.	.	.	.	.	.	.	.	.	.
chr3	41199561	G	C	GGG-C	0.00254472	5UTR	ENST00000349496.11	1	57	0	G	C	.	.	.	.	.	.	.	.	.	.	Non-coding	.	.	.	.	.	.	.	.	.	.	.	.	.	.	.	.	.	.	.	.	.	.	.	.	.	.
chr3	41199561	G	T	GGG-T	0.00299379	5UTR	ENST00000349496.11	1	57	0	G	T	.	.	.	.	.	.	.	.	.	.	Non-coding	.	.	.	.	.	.	.	.	.	.	.	.	.	.	.	.	.	.	.	.	.	.	.	.	.	.
chr3	41199562	G	A	GGA-A	0.00725994	5UTR	ENST00000349496.11	1	58	0	G	A	.	.	.	.	.	.	.	.	.	.	Non-coding	.	.	.	.	.	.	.	.	.	.	.	.	.	.	.	.	.	.	.	.	.	.	.	.	.	.
chr3	41199562	G	C	GGA-C	0.00426615	5UTR	ENST00000349496.11	1	58	0	G	C	.	.	.	.	.	.	.	.	.	.	Non-coding	.	.	.	.	.	.	.	.	.	.	.	.	.	.	.	.	.	.	.	.	.	.	.	.	.	.
chr3	41199562	G	T	GGA-T	0.00239503	5UTR	ENST00000349496.11	1	58	0	G	T	.	.	.	.	.	.	.	.	.	.	Non-coding	.	.	.	.	.	.	.	.	.	.	.	.	.	.	.	.	.	.	.	.	.	.	.	.	.	.
chr3	41199563	A	C	GAG-C	0.000972981	5UTR	ENST00000349496.11	1	59	0	A	C	.	.	.	.	.	.	.	.	.	.	Non-coding	.	.	.	.	.	.	.	.	.	.	.	.	.	.	.	.	.	.	.	.	.	.	.	.	.	.
chr3	41199563	A	G	GAG-G	0.00441584	5UTR	ENST00000349496.11	1	59	0	A	G	.	.	.	.	.	.	.	.	.	.	Non-coding	.	.	.	.	.	.	.	.	.	.	.	.	.	.	.	.	.	.	.	.	.	.	.	.	.	.
chr3	41199563	A	T	GAG-T	0.00142205	5UTR	ENST00000349496.11	1	59	0	A	T	.	.	.	.	.	.	.	.	.	.	Non-coding	.	.	.	.	.	.	.	.	.	.	.	.	.	.	.	.	.	.	.	.	.	.	.	.	.	.
chr3	41199564	G	A	AGG-A	0.0123494	5UTR	ENST00000349496.11	1	60	0	G	A	.	.	.	.	.	.	.	.	.	.	Non-coding	.	.	.	.	.	.	.	.	.	.	.	.	.	.	.	.	.	.	.	.	.	.	.	.	.	.
chr3	41199564	G	C	AGG-C	0.00456553	5UTR	ENST00000349496.11	1	60	0	G	C	.	.	.	.	.	.	.	.	.	.	Non-coding	.	.	.	.	.	.	.	.	.	.	.	.	.	.	.	.	.	.	.	.	.	.	.	.	.	.
chr3	41199564	G	T	AGG-T	0.00254472	5UTR	ENST00000349496.11	1	60	0	G	T	.	.	.	.	.	.	.	.	.	.	Non-coding	.	.	.	.	.	.	.	.	.	.	.	.	.	.	.	.	.	.	.	.	.	.	.	.	.	.
chr3	41199565	G	A	GGC-A	0.00950528	5UTR	ENST00000349496.11	1	61	0	G	A	.	.	.	.	.	.	.	.	.	.	Non-coding	.	.	.	.	.	.	.	.	.	.	.	.	.	.	.	.	.	.	.	.	.	.	.	.	.	.
chr3	41199565	G	C	GGC-C	0.00254472	5UTR	ENST00000349496.11	1	61	0	G	C	.	.	.	.	.	.	.	.	.	.	Non-coding	.	.	.	.	.	.	.	.	.	.	.	.	.	.	.	.	.	.	.	.	.	.	.	.	.	.
chr3	41199565	G	T	GGC-T	0.00464037	5UTR	ENST00000349496.11	1	61	0	G	T	.	.	.	.	.	.	.	.	.	.	Non-coding	.	.	.	.	.	.	.	.	.	.	.	.	.	.	.	.	.	.	.	.	.	.	.	.	.	.
chr3	41199566	C	A	GCG-A	0.00366739	5UTR	ENST00000349496.11	1	62	0	C	A	.	.	.	.	.	.	.	.	.	.	Non-coding	.	.	.	.	.	.	.	.	.	.	.	.	.	.	.	.	.	.	.	.	.	.	.	.	.	.
chr3	41199566	C	G	GCG-G	0.00269441	5UTR	ENST00000349496.11	1	62	0	C	G	.	.	.	.	.	.	.	.	.	.	Non-coding	.	.	.	.	.	.	.	.	.	.	.	.	.	.	.	.	.	.	.	.	.	.	.	.	.	.
chr3	41199566	C	T	GCG-T	0.0425118	5UTR	ENST00000349496.11	1	62	0	C	T	.	.	.	.	.	.	.	.	.	.	Non-coding	.	.	.	.	.	.	.	.	.	.	.	.	.	.	.	.	.	.	.	.	.	.	.	.	.	.
chr3	41199567	G	A	CGG-A	0.0598758	5UTR	ENST00000349496.11	1	63	0	G	A	.	.	.	.	.	.	.	.	.	.	Non-coding	.	.	.	.	.	.	.	.	.	.	.	.	.	.	.	.	.	.	.	.	.	.	.	.	.	.
chr3	41199567	G	C	CGG-C	0.00396677	5UTR	ENST00000349496.11	1	63	0	G	C	.	.	.	.	.	.	.	.	.	.	Non-coding	.	.	.	.	.	.	.	.	.	.	.	.	.	.	.	.	.	.	.	.	.	.	.	.	.	.
chr3	41199567	G	T	CGG-T	0.00276925	5UTR	ENST00000349496.11	1	63	0	G	T	.	.	.	.	.	.	.	.	.	.	Non-coding	.	.	.	.	.	.	.	.	.	.	.	.	.	.	.	.	.	.	.	.	.	.	.	.	.	.
chr3	41199568	G	A	GGA-A	0.00725994	5UTR	ENST00000349496.11	1	64	0	G	A	.	.	.	.	.	.	.	.	.	.	Non-coding	.	.	.	.	.	.	.	.	.	.	.	.	.	.	.	.	.	.	.	.	.	.	.	.	.	.
chr3	41199568	G	C	GGA-C	0.00426615	5UTR	ENST00000349496.11	1	64	0	G	C	.	.	.	.	.	.	.	.	.	.	Non-coding	.	.	.	.	.	.	.	.	.	.	.	.	.	.	.	.	.	.	.	.	.	.	.	.	.	.
chr3	41199568	G	T	GGA-T	0.00239503	5UTR	ENST00000349496.11	1	64	0	G	T	.	.	.	.	.	.	.	.	.	.	Non-coding	.	.	.	.	.	.	.	.	.	.	.	.	.	.	.	.	.	.	.	.	.	.	.	.	.	.
chr3	41199569	A	C	GAG-C	0.000972981	5UTR	ENST00000349496.11	1	65	0	A	C	.	.	.	.	.	.	.	.	.	.	Non-coding	.	.	.	.	.	.	.	.	.	.	.	.	.	.	.	.	.	.	.	.	.	.	.	.	.	.
chr3	41199569	A	G	GAG-G	0.00441584	5UTR	ENST00000349496.11	1	65	0	A	G	.	.	.	.	.	.	.	.	.	.	Non-coding	.	.	.	.	.	.	.	.	.	.	.	.	.	.	.	.	.	.	.	.	.	.	.	.	.	.
chr3	41199569	A	T	GAG-T	0.00142205	5UTR	ENST00000349496.11	1	65	0	A	T	.	.	.	.	.	.	.	.	.	.	Non-coding	.	.	.	.	.	.	.	.	.	.	.	.	.	.	.	.	.	.	.	.	.	.	.	.	.	.
chr3	41199570	G	A	AGA-A	0.00763416	5UTR	ENST00000349496.11	1	66	0	G	A	.	.	.	.	.	.	.	.	.	.	Non-coding	.	.	.	.	.	.	.	.	.	.	.	.	.	.	.	.	.	.	.	.	.	.	.	.	.	.
chr3	41199570	G	C	AGA-C	0.00493975	5UTR	ENST00000349496.11	1	66	0	G	C	.	.	.	.	.	.	.	.	.	.	Non-coding	.	.	.	.	.	.	.	.	.	.	.	.	.	.	.	.	.	.	.	.	.	.	.	.	.	.
chr3	41199570	G	T	AGA-T	0.00202081	5UTR	ENST00000349496.11	1	66	0	G	T	.	.	.	.	.	.	.	.	.	.	Non-coding	.	.	.	.	.	.	.	.	.	.	.	.	.	.	.	.	.	.	.	.	.	.	.	.	.	.
chr3	41199571	A	C	GAC-C	0.00104783	5UTR	ENST00000349496.11	1	67	0	A	C	.	.	.	.	.	.	.	.	.	.	Non-coding	.	.	.	.	.	.	.	.	.	.	.	.	.	.	.	.	.	.	.	.	.	.	.	.	.	.
chr3	41199571	A	G	GAC-G	0.00299379	5UTR	ENST00000349496.11	1	67	0	A	G	.	.	.	.	.	.	.	.	.	.	Non-coding	.	.	.	.	.	.	.	.	.	.	.	.	.	.	.	.	.	.	.	.	.	.	.	.	.	.
chr3	41199571	A	T	GAC-T	0.0013472	5UTR	ENST00000349496.11	1	67	0	A	T	.	.	.	.	.	.	.	.	.	.	Non-coding	.	.	.	.	.	.	.	.	.	.	.	.	.	.	.	.	.	.	.	.	.	.	.	.	.	.
chr3	41199572	C	A	ACG-A	0.00187112	5UTR	ENST00000349496.11	1	68	0	C	A	.	.	.	.	.	.	.	.	.	.	Non-coding	.	.	.	.	.	.	.	.	.	.	.	.	.	.	.	.	.	.	.	.	.	.	.	.	.	.
chr3	41199572	C	G	ACG-G	0.00157174	5UTR	ENST00000349496.11	1	68	0	C	G	.	.	.	.	.	.	.	.	.	.	Non-coding	.	.	.	.	.	.	.	.	.	.	.	.	.	.	.	.	.	.	.	.	.	.	.	.	.	.
chr3	41199572	C	T	ACG-T	0.0412394	5UTR	ENST00000349496.11	1	68	0	C	T	.	.	.	.	.	.	.	.	.	.	Non-coding	.	.	.	.	.	.	.	.	.	.	.	.	.	.	.	.	.	.	.	.	.	.	.	.	.	.
chr3	41199573	G	A	CGG-A	0.0598758	5UTR	ENST00000349496.11	1	69	0	G	A	.	.	.	.	.	.	.	.	.	.	Non-coding	.	.	.	.	.	.	.	.	.	.	.	.	.	.	.	.	.	.	.	.	.	.	.	.	.	.
chr3	41199573	G	C	CGG-C	0.00396677	5UTR	ENST00000349496.11	1	69	0	G	C	.	.	.	.	.	.	.	.	.	.	Non-coding	.	.	.	.	.	.	.	.	.	.	.	.	.	.	.	.	.	.	.	.	.	.	.	.	.	.
chr3	41199573	G	T	CGG-T	0.00276925	5UTR	ENST00000349496.11	1	69	0	G	T	.	.	.	.	.	.	.	.	.	.	Non-coding	.	.	.	.	.	.	.	.	.	.	.	.	.	.	.	.	.	.	.	.	.	.	.	.	.	.
chr3	41199574	G	A	GGA-A	0.00725994	5UTR	ENST00000349496.11	1	70	0	G	A	.	.	.	.	.	.	.	.	.	.	Non-coding	.	.	.	.	.	.	.	.	.	.	.	.	.	.	.	.	.	.	.	.	.	.	.	.	.	.
chr3	41199574	G	C	GGA-C	0.00426615	5UTR	ENST00000349496.11	1	70	0	G	C	.	.	.	.	.	.	.	.	.	.	Non-coding	.	.	.	.	.	.	.	.	.	.	.	.	.	.	.	.	.	.	.	.	.	.	.	.	.	.
chr3	41199574	G	T	GGA-T	0.00239503	5UTR	ENST00000349496.11	1	70	0	G	T	.	.	.	.	.	.	.	.	.	.	Non-coding	.	.	.	.	.	.	.	.	.	.	.	.	.	.	.	.	.	.	.	.	.	.	.	.	.	.
chr3	41199575	A	C	GAG-C	0.000972981	5UTR	ENST00000349496.11	1	71	0	A	C	.	.	.	.	.	.	.	.	.	.	Non-coding	.	.	.	.	.	.	.	.	.	.	.	.	.	.	.	.	.	.	.	.	.	.	.	.	.	.
chr3	41199575	A	G	GAG-G	0.00441584	5UTR	ENST00000349496.11	1	71	0	A	G	.	.	.	.	.	.	.	.	.	.	Non-coding	.	.	.	.	.	.	.	.	.	.	.	.	.	.	.	.	.	.	.	.	.	.	.	.	.	.
chr3	41199575	A	T	GAG-T	0.00142205	5UTR	ENST00000349496.11	1	71	0	A	T	.	.	.	.	.	.	.	.	.	.	Non-coding	.	.	.	.	.	.	.	.	.	.	.	.	.	.	.	.	.	.	.	.	.	.	.	.	.	.
chr3	41199576	G	A	AGG-A	0.0123494	5UTR	ENST00000349496.11	1	72	0	G	A	.	.	.	.	.	.	.	.	.	.	Non-coding	.	.	.	.	.	.	.	.	.	.	.	.	.	.	.	.	.	.	.	.	.	.	.	.	.	.
chr3	41199576	G	C	AGG-C	0.00456553	5UTR	ENST00000349496.11	1	72	0	G	C	.	.	.	.	.	.	.	.	.	.	Non-coding	.	.	.	.	.	.	.	.	.	.	.	.	.	.	.	.	.	.	.	.	.	.	.	.	.	.
chr3	41199576	G	T	AGG-T	0.00254472	5UTR	ENST00000349496.11	1	72	0	G	T	.	.	.	.	.	.	.	.	.	.	Non-coding	.	.	.	.	.	.	.	.	.	.	.	.	.	.	.	.	.	.	.	.	.	.	.	.	.	.
chr3	41199577	G	A	GGA-A	0.00725994	5UTR	ENST00000349496.11	1	73	0	G	A	.	.	.	.	.	.	.	.	.	.	Non-coding	.	.	.	.	.	.	.	.	.	.	.	.	.	.	.	.	.	.	.	.	.	.	.	.	.	.
chr3	41199577	G	C	GGA-C	0.00426615	5UTR	ENST00000349496.11	1	73	0	G	C	.	.	.	.	.	.	.	.	.	.	Non-coding	.	.	.	.	.	.	.	.	.	.	.	.	.	.	.	.	.	.	.	.	.	.	.	.	.	.
chr3	41199577	G	T	GGA-T	0.00239503	5UTR	ENST00000349496.11	1	73	0	G	T	.	.	.	.	.	.	.	.	.	.	Non-coding	.	.	.	.	.	.	.	.	.	.	.	.	.	.	.	.	.	.	.	.	.	.	.	.	.	.
chr3	41199578	A	C	GAA-C	0.00187112	5UTR	ENST00000349496.11	1	74	0	A	C	.	.	.	.	.	.	.	.	.	.	Non-coding	.	.	.	.	.	.	.	.	.	.	.	.	.	.	.	.	.	.	.	.	.	.	.	.	.	.
chr3	41199578	A	G	GAA-G	0.0021705	5UTR	ENST00000349496.11	1	74	0	A	G	.	.	.	.	.	.	.	.	.	.	Non-coding	.	.	.	.	.	.	.	.	.	.	.	.	.	.	.	.	.	.	.	.	.	.	.	.	.	.
chr3	41199578	A	T	GAA-T	0.000374223	5UTR	ENST00000349496.11	1	74	0	A	T	.	.	.	.	.	.	.	.	.	.	Non-coding	.	.	.	.	.	.	.	.	.	.	.	.	.	.	.	.	.	.	.	.	.	.	.	.	.	.
chr3	41199579	A	C	AAG-C	0.00187112	5UTR	ENST00000349496.11	1	75	0	A	C	.	.	.	.	.	.	.	.	.	.	Non-coding	.	.	.	.	.	.	.	.	.	.	.	.	.	.	.	.	.	.	.	.	.	.	.	.	.	.
chr3	41199579	A	G	AAG-G	0.00523913	5UTR	ENST00000349496.11	1	75	0	A	G	.	.	.	.	.	.	.	.	.	.	Non-coding	.	.	.	.	.	.	.	.	.	.	.	.	.	.	.	.	.	.	.	.	.	.	.	.	.	.
chr3	41199579	A	T	AAG-T	0.000898136	5UTR	ENST00000349496.11	1	75	0	A	T	.	.	.	.	.	.	.	.	.	.	Non-coding	.	.	.	.	.	.	.	.	.	.	.	.	.	.	.	.	.	.	.	.	.	.	.	.	.	.
chr3	41199580	G	A	AGG-A	0.0123494	5UTR	ENST00000349496.11	1	76	0	G	A	.	.	.	.	.	.	.	.	.	.	Non-coding	.	.	.	.	.	.	.	.	.	.	.	.	.	.	.	.	.	.	.	.	.	.	.	.	.	.
chr3	41199580	G	C	AGG-C	0.00456553	5UTR	ENST00000349496.11	1	76	0	G	C	.	.	.	.	.	.	.	.	.	.	Non-coding	.	.	.	.	.	.	.	.	.	.	.	.	.	.	.	.	.	.	.	.	.	.	.	.	.	.
chr3	41199580	G	T	AGG-T	0.00254472	5UTR	ENST00000349496.11	1	76	0	G	T	.	.	.	.	.	.	.	.	.	.	Non-coding	.	.	.	.	.	.	.	.	.	.	.	.	.	.	.	.	.	.	.	.	.	.	.	.	.	.
chr3	41199581	G	A	GGT-A	0.0113764	5UTR	ENST00000349496.11	1	77	0	G	A	.	.	.	.	.	.	.	.	.	.	Non-coding	.	.	.	.	.	.	.	.	.	.	.	.	.	.	.	.	.	.	.	.	.	.	.	.	.	.
chr3	41199581	G	C	GGT-C	0.00299379	5UTR	ENST00000349496.11	1	77	0	G	C	.	.	.	.	.	.	.	.	.	.	Non-coding	.	.	.	.	.	.	.	.	.	.	.	.	.	.	.	.	.	.	.	.	.	.	.	.	.	.
chr3	41199581	G	T	GGT-T	0.00381708	5UTR	ENST00000349496.11	1	77	0	G	T	.	.	.	.	.	.	.	.	.	.	Non-coding	.	.	.	.	.	.	.	.	.	.	.	.	.	.	.	.	.	.	.	.	.	.	.	.	.	.
chr3	41199582	T	A	GTC-A	0.000673602	5UTR	ENST00000349496.11	1	78	0	T	A	.	.	.	.	.	.	.	.	.	.	Non-coding	.	.	.	.	.	.	.	.	.	.	.	.	.	.	.	.	.	.	.	.	.	.	.	.	.	.
chr3	41199582	T	C	GTC-C	0.00254472	5UTR	ENST00000349496.11	1	78	0	T	C	.	.	.	.	.	.	.	.	.	.	Non-coding	.	.	.	.	.	.	.	.	.	.	.	.	.	.	.	.	.	.	.	.	.	.	.	.	.	.
chr3	41199582	T	G	GTC-G	0.00112267	5UTR	ENST00000349496.11	1	78	0	T	G	.	.	.	.	.	.	.	.	.	.	Non-coding	.	.	.	.	.	.	.	.	.	.	.	.	.	.	.	.	.	.	.	.	.	.	.	.	.	.
chr3	41199583	C	A	TCT-A	0.00306863	5UTR	ENST00000349496.11	1	79	0	C	A	.	.	.	.	.	.	.	.	.	.	Non-coding	.	.	.	.	.	.	.	.	.	.	.	.	.	.	.	.	.	.	.	.	.	.	.	.	.	.
chr3	41199583	C	G	TCT-G	0.00456553	5UTR	ENST00000349496.11	1	79	0	C	G	.	.	.	.	.	.	.	.	.	.	Non-coding	.	.	.	.	.	.	.	.	.	.	.	.	.	.	.	.	.	.	.	.	.	.	.	.	.	.
chr3	41199583	C	T	TCT-T	0.0063618	5UTR	ENST00000349496.11	1	79	0	C	T	.	.	.	.	.	.	.	.	.	.	Non-coding	.	.	.	.	.	.	.	.	.	.	.	.	.	.	.	.	.	.	.	.	.	.	.	.	.	.
chr3	41199584	T	A	CTG-A	0.00209565	5UTR	ENST00000349496.11	1	80	0	T	A	.	.	.	.	.	.	.	.	.	.	Non-coding	.	.	.	.	.	.	.	.	.	.	.	.	.	.	.	.	.	.	.	.	.	.	.	.	.	.
chr3	41199584	T	C	CTG-C	0.0117506	5UTR	ENST00000349496.11	1	80	0	T	C	.	.	.	.	.	.	.	.	.	.	Non-coding	.	.	.	.	.	.	.	.	.	.	.	.	.	.	.	.	.	.	.	.	.	.	.	.	.	.
chr3	41199584	T	G	CTG-G	0.00359254	5UTR	ENST00000349496.11	1	80	0	T	G	.	.	.	.	.	.	.	.	.	.	Non-coding	.	.	.	.	.	.	.	.	.	.	.	.	.	.	.	.	.	.	.	.	.	.	.	.	.	.
chr3	41199585	G	A	TGA-A	0.00658633	5UTR	ENST00000349496.11	1	81	0	G	A	.	.	.	.	.	.	.	.	.	.	Non-coding	.	.	.	.	.	.	.	.	.	.	.	.	.	.	.	.	.	.	.	.	.	.	.	.	.	.
chr3	41199585	G	C	TGA-C	0.00239503	5UTR	ENST00000349496.11	1	81	0	G	C	.	.	.	.	.	.	.	.	.	.	Non-coding	.	.	.	.	.	.	.	.	.	.	.	.	.	.	.	.	.	.	.	.	.	.	.	.	.	.
chr3	41199585	G	T	TGA-T	0.00172143	5UTR	ENST00000349496.11	1	81	0	G	T	.	.	.	.	.	.	.	.	.	.	Non-coding	.	.	.	.	.	.	.	.	.	.	.	.	.	.	.	.	.	.	.	.	.	.	.	.	.	.
chr3	41199586	A	C	GAG-C	0.000972981	5UTR	ENST00000349496.11	1	82	0	A	C	.	.	.	.	.	.	.	.	.	.	Non-coding	.	.	.	.	.	.	.	.	.	.	.	.	.	.	.	.	.	.	.	.	.	.	.	.	.	.
chr3	41199586	A	G	GAG-G	0.00441584	5UTR	ENST00000349496.11	1	82	0	A	G	.	.	.	.	.	.	.	.	.	.	Non-coding	.	.	.	.	.	.	.	.	.	.	.	.	.	.	.	.	.	.	.	.	.	.	.	.	.	.
chr3	41199586	A	T	GAG-T	0.00142205	5UTR	ENST00000349496.11	1	82	0	A	T	.	.	.	.	.	.	.	.	.	.	Non-coding	.	.	.	.	.	.	.	.	.	.	.	.	.	.	.	.	.	.	.	.	.	.	.	.	.	.
chr3	41199587	G	A	AGG-A	0.0123494	5UTR	ENST00000349496.11	1	83	0	G	A	.	.	.	.	.	.	.	.	.	.	Non-coding	.	.	.	.	.	.	.	.	.	.	.	.	.	.	.	.	.	.	.	.	.	.	.	.	.	.
chr3	41199587	G	C	AGG-C	0.00456553	5UTR	ENST00000349496.11	1	83	0	G	C	.	.	.	.	.	.	.	.	.	.	Non-coding	.	.	.	.	.	.	.	.	.	.	.	.	.	.	.	.	.	.	.	.	.	.	.	.	.	.
chr3	41199587	G	T	AGG-T	0.00254472	5UTR	ENST00000349496.11	1	83	0	G	T	.	.	.	.	.	.	.	.	.	.	Non-coding	.	.	.	.	.	.	.	.	.	.	.	.	.	.	.	.	.	.	.	.	.	.	.	.	.	.
chr3	41199588	G	A	GGA-A	0.00725994	5UTR	ENST00000349496.11	1	84	0	G	A	.	.	.	.	.	.	.	.	.	.	Non-coding	.	.	.	.	.	.	.	.	.	.	.	.	.	.	.	.	.	.	.	.	.	.	.	.	.	.
chr3	41199588	G	C	GGA-C	0.00426615	5UTR	ENST00000349496.11	1	84	0	G	C	.	.	.	.	.	.	.	.	.	.	Non-coding	.	.	.	.	.	.	.	.	.	.	.	.	.	.	.	.	.	.	.	.	.	.	.	.	.	.
chr3	41199588	G	T	GGA-T	0.00239503	5UTR	ENST00000349496.11	1	84	0	G	T	.	.	.	.	.	.	.	.	.	.	Non-coding	.	.	.	.	.	.	.	.	.	.	.	.	.	.	.	.	.	.	.	.	.	.	.	.	.	.
chr3	41199589	A	C	GAG-C	0.000972981	5UTR	ENST00000349496.11	1	85	0	A	C	.	.	.	.	.	.	.	.	.	.	Non-coding	.	.	.	.	.	.	.	.	.	.	.	.	.	.	.	.	.	.	.	.	.	.	.	.	.	.
chr3	41199589	A	G	GAG-G	0.00441584	5UTR	ENST00000349496.11	1	85	0	A	G	.	.	.	.	.	.	.	.	.	.	Non-coding	.	.	.	.	.	.	.	.	.	.	.	.	.	.	.	.	.	.	.	.	.	.	.	.	.	.
chr3	41199589	A	T	GAG-T	0.00142205	5UTR	ENST00000349496.11	1	85	0	A	T	.	.	.	.	.	.	.	.	.	.	Non-coding	.	.	.	.	.	.	.	.	.	.	.	.	.	.	.	.	.	.	.	.	.	.	.	.	.	.
chr3	41199590	G	A	AGC-A	0.00913105	5UTR	ENST00000349496.11	1	86	0	G	A	.	.	.	.	.	.	.	.	.	.	Non-coding	.	.	.	.	.	.	.	.	.	.	.	.	.	.	.	.	.	.	.	.	.	.	.	.	.	.
chr3	41199590	G	C	AGC-C	0.00344286	5UTR	ENST00000349496.11	1	86	0	G	C	.	.	.	.	.	.	.	.	.	.	Non-coding	.	.	.	.	.	.	.	.	.	.	.	.	.	.	.	.	.	.	.	.	.	.	.	.	.	.
chr3	41199590	G	T	AGC-T	0.00179627	5UTR	ENST00000349496.11	1	86	0	G	T	.	.	.	.	.	.	.	.	.	.	Non-coding	.	.	.	.	.	.	.	.	.	.	.	.	.	.	.	.	.	.	.	.	.	.	.	.	.	.
chr3	41199591	C	A	GCA-A	0.0028441	5UTR	ENST00000349496.11	1	87	0	C	A	.	.	.	.	.	.	.	.	.	.	Non-coding	.	.	.	.	.	.	.	.	.	.	.	.	.	.	.	.	.	.	.	.	.	.	.	.	.	.
chr3	41199591	C	G	GCA-G	0.00254472	5UTR	ENST00000349496.11	1	87	0	C	G	.	.	.	.	.	.	.	.	.	.	Non-coding	.	.	.	.	.	.	.	.	.	.	.	.	.	.	.	.	.	.	.	.	.	.	.	.	.	.
chr3	41199591	C	T	GCA-T	0.00681087	5UTR	ENST00000349496.11	1	87	0	C	T	.	.	.	.	.	.	.	.	.	.	Non-coding	.	.	.	.	.	.	.	.	.	.	.	.	.	.	.	.	.	.	.	.	.	.	.	.	.	.
chr3	41199592	A	C	CAG-C	0.00299379	5UTR	ENST00000349496.11	1	88	0	A	C	.	.	.	.	.	.	.	.	.	.	Non-coding	.	.	.	.	.	.	.	.	.	.	.	.	.	.	.	.	.	.	.	.	.	.	.	.	.	.
chr3	41199592	A	G	CAG-G	0.0107028	5UTR	ENST00000349496.11	1	88	0	A	G	.	.	.	.	.	.	.	.	.	.	Non-coding	.	.	.	.	.	.	.	.	.	.	.	.	.	.	.	.	.	.	.	.	.	.	.	.	.	.
chr3	41199592	A	T	CAG-T	0.00157174	5UTR	ENST00000349496.11	1	88	0	A	T	.	.	.	.	.	.	.	.	.	.	Non-coding	.	.	.	.	.	.	.	.	.	.	.	.	.	.	.	.	.	.	.	.	.	.	.	.	.	.
chr3	41199593	G	A	AGC-A	0.00913105	5UTR	ENST00000349496.11	1	89	0	G	A	.	.	.	.	.	.	.	.	.	.	Non-coding	.	.	.	.	.	.	.	.	.	.	.	.	.	.	.	.	.	.	.	.	.	.	.	.	.	.
chr3	41199593	G	C	AGC-C	0.00344286	5UTR	ENST00000349496.11	1	89	0	G	C	.	.	.	.	.	.	.	.	.	.	Non-coding	.	.	.	.	.	.	.	.	.	.	.	.	.	.	.	.	.	.	.	.	.	.	.	.	.	.
chr3	41199593	G	T	AGC-T	0.00179627	5UTR	ENST00000349496.11	1	89	0	G	T	.	.	.	.	.	.	.	.	.	.	Non-coding	.	.	.	.	.	.	.	.	.	.	.	.	.	.	.	.	.	.	.	.	.	.	.	.	.	.
chr3	41199594	C	A	GCT-A	0.0021705	5UTR	ENST00000349496.11	1	90	0	C	A	.	.	.	.	.	.	.	.	.	.	Non-coding	.	.	.	.	.	.	.	.	.	.	.	.	.	.	.	.	.	.	.	.	.	.	.	.	.	.
chr3	41199594	C	G	GCT-G	0.00314348	5UTR	ENST00000349496.11	1	90	0	C	G	.	.	.	.	.	.	.	.	.	.	Non-coding	.	.	.	.	.	.	.	.	.	.	.	.	.	.	.	.	.	.	.	.	.	.	.	.	.	.
chr3	41199594	C	T	GCT-T	0.00958012	5UTR	ENST00000349496.11	1	90	0	C	T	.	.	.	.	.	.	.	.	.	.	Non-coding	.	.	.	.	.	.	.	.	.	.	.	.	.	.	.	.	.	.	.	.	.	.	.	.	.	.
chr3	41199595	T	A	CTT-A	0.00119751	5UTR	ENST00000349496.11	1	91	0	T	A	.	.	.	.	.	.	.	.	.	.	Non-coding	.	.	.	.	.	.	.	.	.	.	.	.	.	.	.	.	.	.	.	.	.	.	.	.	.	.
chr3	41199595	T	C	CTT-C	0.00516428	5UTR	ENST00000349496.11	1	91	0	T	C	.	.	.	.	.	.	.	.	.	.	Non-coding	.	.	.	.	.	.	.	.	.	.	.	.	.	.	.	.	.	.	.	.	.	.	.	.	.	.
chr3	41199595	T	G	CTT-G	0.00261956	5UTR	ENST00000349496.11	1	91	0	T	G	.	.	.	.	.	.	.	.	.	.	Non-coding	.	.	.	.	.	.	.	.	.	.	.	.	.	.	.	.	.	.	.	.	.	.	.	.	.	.
chr3	41199596	T	A	TTC-A	0.000823292	5UTR	ENST00000349496.11	1	92	0	T	A	.	.	.	.	.	.	.	.	.	.	Non-coding	.	.	.	.	.	.	.	.	.	.	.	.	.	.	.	.	.	.	.	.	.	.	.	.	.	.
chr3	41199596	T	C	TTC-C	0.00344286	5UTR	ENST00000349496.11	1	92	0	T	C	.	.	.	.	.	.	.	.	.	.	Non-coding	.	.	.	.	.	.	.	.	.	.	.	.	.	.	.	.	.	.	.	.	.	.	.	.	.	.
chr3	41199596	T	G	TTC-G	0.00202081	5UTR	ENST00000349496.11	1	92	0	T	G	.	.	.	.	.	.	.	.	.	.	Non-coding	.	.	.	.	.	.	.	.	.	.	.	.	.	.	.	.	.	.	.	.	.	.	.	.	.	.
chr3	41199597	C	A	TCA-A	0.00157174	5UTR	ENST00000349496.11	1	93	0	C	A	.	.	.	.	.	.	.	.	.	.	Non-coding	.	.	.	.	.	.	.	.	.	.	.	.	.	.	.	.	.	.	.	.	.	.	.	.	.	.
chr3	41199597	C	G	TCA-G	0.00209565	5UTR	ENST00000349496.11	1	93	0	C	G	.	.	.	.	.	.	.	.	.	.	Non-coding	.	.	.	.	.	.	.	.	.	.	.	.	.	.	.	.	.	.	.	.	.	.	.	.	.	.
chr3	41199597	C	T	TCA-T	0.00576304	5UTR	ENST00000349496.11	1	93	0	C	T	.	.	.	.	.	.	.	.	.	.	Non-coding	.	.	.	.	.	.	.	.	.	.	.	.	.	.	.	.	.	.	.	.	.	.	.	.	.	.
chr3	41199598	A	C	CAG-C	0.00299379	5UTR	ENST00000349496.11	1	94	0	A	C	.	.	.	.	.	.	.	.	.	.	Non-coding	.	.	.	.	.	.	.	.	.	.	.	.	.	.	.	.	.	.	.	.	.	.	.	.	.	.
chr3	41199598	A	G	CAG-G	0.0107028	5UTR	ENST00000349496.11	1	94	0	A	G	.	.	.	.	.	.	.	.	.	.	Non-coding	.	.	.	.	.	.	.	.	.	.	.	.	.	.	.	.	.	.	.	.	.	.	.	.	.	.
chr3	41199598	A	T	CAG-T	0.00157174	5UTR	ENST00000349496.11	1	94	0	A	T	.	.	.	.	.	.	.	.	.	.	Non-coding	.	.	.	.	.	.	.	.	.	.	.	.	.	.	.	.	.	.	.	.	.	.	.	.	.	.
chr3	41199599	G	A	AGT-A	0.00688571	5UTR	ENST00000349496.11	1	95	0	G	A	.	.	.	.	.	.	.	.	.	.	Non-coding	.	.	.	.	.	.	.	.	.	.	.	.	.	.	.	.	.	.	.	.	.	.	.	.	.	.
chr3	41199599	G	C	AGT-C	0.00261956	5UTR	ENST00000349496.11	1	95	0	G	C	.	.	.	.	.	.	.	.	.	.	Non-coding	.	.	.	.	.	.	.	.	.	.	.	.	.	.	.	.	.	.	.	.	.	.	.	.	.	.
chr3	41199599	G	T	AGT-T	0.00164658	5UTR	ENST00000349496.11	1	95	0	G	T	.	.	.	.	.	.	.	.	.	.	Non-coding	.	.	.	.	.	.	.	.	.	.	.	.	.	.	.	.	.	.	.	.	.	.	.	.	.	.
chr3	41199600	T	A	GTC-A	0.000673602	5UTR	ENST00000349496.11	1	96	0	T	A	.	.	.	.	.	.	.	.	.	.	Non-coding	.	.	.	.	.	.	.	.	.	.	.	.	.	.	.	.	.	.	.	.	.	.	.	.	.	.
chr3	41199600	T	C	GTC-C	0.00254472	5UTR	ENST00000349496.11	1	96	0	T	C	.	.	.	.	.	.	.	.	.	.	Non-coding	.	.	.	.	.	.	.	.	.	.	.	.	.	.	.	.	.	.	.	.	.	.	.	.	.	.
chr3	41199600	T	G	GTC-G	0.00112267	5UTR	ENST00000349496.11	1	96	0	T	G	.	.	.	.	.	.	.	.	.	.	Non-coding	.	.	.	.	.	.	.	.	.	.	.	.	.	.	.	.	.	.	.	.	.	.	.	.	.	.
chr3	41199601	C	A	TCC-A	0.00254472	5UTR	ENST00000349496.11	1	97	0	C	A	.	.	.	.	.	.	.	.	.	.	Non-coding	.	.	.	.	.	.	.	.	.	.	.	.	.	.	.	.	.	.	.	.	.	.	.	.	.	.
chr3	41199601	C	G	TCC-G	0.00359254	5UTR	ENST00000349496.11	1	97	0	C	G	.	.	.	.	.	.	.	.	.	.	Non-coding	.	.	.	.	.	.	.	.	.	.	.	.	.	.	.	.	.	.	.	.	.	.	.	.	.	.
chr3	41199601	C	T	TCC-T	0.00913105	5UTR	ENST00000349496.11	1	97	0	C	T	.	.	.	.	.	.	.	.	.	.	Non-coding	.	.	.	.	.	.	.	.	.	.	.	.	.	.	.	.	.	.	.	.	.	.	.	.	.	.
chr3	41199602	C	A	CCC-A	0.0028441	5UTR	ENST00000349496.11	1	98	0	C	A	.	.	.	.	.	.	.	.	.	.	Non-coding	.	.	.	.	.	.	.	.	.	.	.	.	.	.	.	.	.	.	.	.	.	.	.	.	.	.
chr3	41199602	C	G	CCC-G	0.00456553	5UTR	ENST00000349496.11	1	98	0	C	G	.	.	.	.	.	.	.	.	.	.	Non-coding	.	.	.	.	.	.	.	.	.	.	.	.	.	.	.	.	.	.	.	.	.	.	.	.	.	.
chr3	41199602	C	T	CCC-T	0.00980466	5UTR	ENST00000349496.11	1	98	0	C	T	.	.	.	.	.	.	.	.	.	.	Non-coding	.	.	.	.	.	.	.	.	.	.	.	.	.	.	.	.	.	.	.	.	.	.	.	.	.	.
chr3	41199603	C	A	CCC-A	0.0028441	5UTR	ENST00000349496.11	1	99	0	C	A	.	.	.	.	.	.	.	.	.	.	Non-coding	.	.	.	.	.	.	.	.	.	.	.	.	.	.	.	.	.	.	.	.	.	.	.	.	.	.
chr3	41199603	C	G	CCC-G	0.00456553	5UTR	ENST00000349496.11	1	99	0	C	G	.	.	.	.	.	.	.	.	.	.	Non-coding	.	.	.	.	.	.	.	.	.	.	.	.	.	.	.	.	.	.	.	.	.	.	.	.	.	.
chr3	41199603	C	T	CCC-T	0.00980466	5UTR	ENST00000349496.11	1	99	0	C	T	.	.	.	.	.	.	.	.	.	.	Non-coding	.	.	.	.	.	.	.	.	.	.	.	.	.	.	.	.	.	.	.	.	.	.	.	.	.	.
chr3	41199604	C	A	CCG-A	0.0035177	5UTR	ENST00000349496.11	1	100	0	C	A	.	.	.	.	.	.	.	.	.	.	Non-coding	.	.	.	.	.	.	.	.	.	.	.	.	.	.	.	.	.	.	.	.	.	.	.	.	.	.
chr3	41199604	C	G	CCG-G	0.00434099	5UTR	ENST00000349496.11	1	100	0	C	G	.	.	.	.	.	.	.	.	.	.	Non-coding	.	.	.	.	.	.	.	.	.	.	.	.	.	.	.	.	.	.	.	.	.	.	.	.	.	.
chr3	41199604	C	T	CCG-T	0.0586782	5UTR	ENST00000349496.11	1	100	0	C	T	.	.	.	.	.	.	.	.	.	.	Non-coding	.	.	.	.	.	.	.	.	.	.	.	.	.	.	.	.	.	.	.	.	.	.	.	.	.	.
chr3	41199605	G	A	CGC-A	0.0387696	5UTR	ENST00000349496.11	1	101	0	G	A	.	.	.	.	.	.	.	.	.	.	Non-coding	.	.	.	.	.	.	.	.	.	.	.	.	.	.	.	.	.	.	.	.	.	.	.	.	.	.
chr3	41199605	G	C	CGC-C	0.00269441	5UTR	ENST00000349496.11	1	101	0	G	C	.	.	.	.	.	.	.	.	.	.	Non-coding	.	.	.	.	.	.	.	.	.	.	.	.	.	.	.	.	.	.	.	.	.	.	.	.	.	.
chr3	41199605	G	T	CGC-T	0.00336801	5UTR	ENST00000349496.11	1	101	0	G	T	.	.	.	.	.	.	.	.	.	.	Non-coding	.	.	.	.	.	.	.	.	.	.	.	.	.	.	.	.	.	.	.	.	.	.	.	.	.	.
chr3	41199606	C	A	GCC-A	0.0035177	5UTR	ENST00000349496.11	1	102	0	C	A	.	.	.	.	.	.	.	.	.	.	Non-coding	.	.	.	.	.	.	.	.	.	.	.	.	.	.	.	.	.	.	.	.	.	.	.	.	.	.
chr3	41199606	C	G	GCC-G	0.00299379	5UTR	ENST00000349496.11	1	102	0	C	G	.	.	.	.	.	.	.	.	.	.	Non-coding	.	.	.	.	.	.	.	.	.	.	.	.	.	.	.	.	.	.	.	.	.	.	.	.	.	.
chr3	41199606	C	T	GCC-T	0.007709	5UTR	ENST00000349496.11	1	102	0	C	T	.	.	.	.	.	.	.	.	.	.	Non-coding	.	.	.	.	.	.	.	.	.	.	.	.	.	.	.	.	.	.	.	.	.	.	.	.	.	.
chr3	41199607	C	A	CCG-A	0.0035177	5UTR	ENST00000349496.11	1	103	0	C	A	.	.	.	.	.	.	.	.	.	.	Non-coding	.	.	.	.	.	.	.	.	.	.	.	.	.	.	.	.	.	.	.	.	.	.	.	.	.	.
chr3	41199607	C	G	CCG-G	0.00434099	5UTR	ENST00000349496.11	1	103	0	C	G	.	.	.	.	.	.	.	.	.	.	Non-coding	.	.	.	.	.	.	.	.	.	.	.	.	.	.	.	.	.	.	.	.	.	.	.	.	.	.
chr3	41199607	C	T	CCG-T	0.0586782	5UTR	ENST00000349496.11	1	103	0	C	T	.	.	.	.	.	.	.	.	.	.	Non-coding	.	.	.	.	.	.	.	.	.	.	.	.	.	.	.	.	.	.	.	.	.	.	.	.	.	.
chr3	41199608	G	A	CGA-A	0.032782	5UTR	ENST00000349496.11	1	104	0	G	A	.	.	.	.	.	.	.	.	.	.	Non-coding	.	.	.	.	.	.	.	.	.	.	.	.	.	.	.	.	.	.	.	.	.	.	.	.	.	.
chr3	41199608	G	C	CGA-C	0.00202081	5UTR	ENST00000349496.11	1	104	0	G	C	.	.	.	.	.	.	.	.	.	.	Non-coding	.	.	.	.	.	.	.	.	.	.	.	.	.	.	.	.	.	.	.	.	.	.	.	.	.	.
chr3	41199608	G	T	CGA-T	0.00112267	5UTR	ENST00000349496.11	1	104	0	G	T	.	.	.	.	.	.	.	.	.	.	Non-coding	.	.	.	.	.	.	.	.	.	.	.	.	.	.	.	.	.	.	.	.	.	.	.	.	.	.
chr3	41199609	A	C	GAG-C	0.000972981	5UTR	ENST00000349496.11	1	105	0	A	C	.	.	.	.	.	.	.	.	.	.	Non-coding	.	.	.	.	.	.	.	.	.	.	.	.	.	.	.	.	.	.	.	.	.	.	.	.	.	.
chr3	41199609	A	G	GAG-G	0.00441584	5UTR	ENST00000349496.11	1	105	0	A	G	.	.	.	.	.	.	.	.	.	.	Non-coding	.	.	.	.	.	.	.	.	.	.	.	.	.	.	.	.	.	.	.	.	.	.	.	.	.	.
chr3	41199609	A	T	GAG-T	0.00142205	5UTR	ENST00000349496.11	1	105	0	A	T	.	.	.	.	.	.	.	.	.	.	Non-coding	.	.	.	.	.	.	.	.	.	.	.	.	.	.	.	.	.	.	.	.	.	.	.	.	.	.
chr3	41199610	G	A	AGC-A	0.00913105	5UTR	ENST00000349496.11	1	106	0	G	A	.	.	.	.	.	.	.	.	.	.	Non-coding	.	.	.	.	.	.	.	.	.	.	.	.	.	.	.	.	.	.	.	.	.	.	.	.	.	.
chr3	41199610	G	C	AGC-C	0.00344286	5UTR	ENST00000349496.11	1	106	0	G	C	.	.	.	.	.	.	.	.	.	.	Non-coding	.	.	.	.	.	.	.	.	.	.	.	.	.	.	.	.	.	.	.	.	.	.	.	.	.	.
chr3	41199610	G	T	AGC-T	0.00179627	5UTR	ENST00000349496.11	1	106	0	G	T	.	.	.	.	.	.	.	.	.	.	Non-coding	.	.	.	.	.	.	.	.	.	.	.	.	.	.	.	.	.	.	.	.	.	.	.	.	.	.
chr3	41199611	C	A	GCC-A	0.0035177	5UTR	ENST00000349496.11	1	107	0	C	A	.	.	.	.	.	.	.	.	.	.	Non-coding	.	.	.	.	.	.	.	.	.	.	.	.	.	.	.	.	.	.	.	.	.	.	.	.	.	.
chr3	41199611	C	G	GCC-G	0.00299379	5UTR	ENST00000349496.11	1	107	0	C	G	.	.	.	.	.	.	.	.	.	.	Non-coding	.	.	.	.	.	.	.	.	.	.	.	.	.	.	.	.	.	.	.	.	.	.	.	.	.	.
chr3	41199611	C	T	GCC-T	0.007709	5UTR	ENST00000349496.11	1	107	0	C	T	.	.	.	.	.	.	.	.	.	.	Non-coding	.	.	.	.	.	.	.	.	.	.	.	.	.	.	.	.	.	.	.	.	.	.	.	.	.	.
chr3	41199612	C	A	CCG-A	0.0035177	5UTR	ENST00000349496.11	1	108	0	C	A	.	.	.	.	.	.	.	.	.	.	Non-coding	.	.	.	.	.	.	.	.	.	.	.	.	.	.	.	.	.	.	.	.	.	.	.	.	.	.
chr3	41199612	C	G	CCG-G	0.00434099	5UTR	ENST00000349496.11	1	108	0	C	G	.	.	.	.	.	.	.	.	.	.	Non-coding	.	.	.	.	.	.	.	.	.	.	.	.	.	.	.	.	.	.	.	.	.	.	.	.	.	.
chr3	41199612	C	T	CCG-T	0.0586782	5UTR	ENST00000349496.11	1	108	0	C	T	.	.	.	.	.	.	.	.	.	.	Non-coding	.	.	.	.	.	.	.	.	.	.	.	.	.	.	.	.	.	.	.	.	.	.	.	.	.	.
chr3	41199613	G	A	CGC-A	0.0387696	5UTR	ENST00000349496.11	1	109	0	G	A	.	.	.	.	.	.	.	.	.	.	Non-coding	.	.	.	.	.	.	.	.	.	.	.	.	.	.	.	.	.	.	.	.	.	.	.	.	.	.
chr3	41199613	G	C	CGC-C	0.00269441	5UTR	ENST00000349496.11	1	109	0	G	C	.	.	.	.	.	.	.	.	.	.	Non-coding	.	.	.	.	.	.	.	.	.	.	.	.	.	.	.	.	.	.	.	.	.	.	.	.	.	.
chr3	41199613	G	T	CGC-T	0.00336801	5UTR	ENST00000349496.11	1	109	0	G	T	.	.	.	.	.	.	.	.	.	.	Non-coding	.	.	.	.	.	.	.	.	.	.	.	.	.	.	.	.	.	.	.	.	.	.	.	.	.	.
chr3	41199614	C	A	GCC-A	0.0035177	5UTR	ENST00000349496.11	1	110	0	C	A	.	.	.	.	.	.	.	.	.	.	Non-coding	.	.	.	.	.	.	.	.	.	.	.	.	.	.	.	.	.	.	.	.	.	.	.	.	.	.
chr3	41199614	C	G	GCC-G	0.00299379	5UTR	ENST00000349496.11	1	110	0	C	G	.	.	.	.	.	.	.	.	.	.	Non-coding	.	.	.	.	.	.	.	.	.	.	.	.	.	.	.	.	.	.	.	.	.	.	.	.	.	.
chr3	41199614	C	T	GCC-T	0.007709	5UTR	ENST00000349496.11	1	110	0	C	T	.	.	.	.	.	.	.	.	.	.	Non-coding	.	.	.	.	.	.	.	.	.	.	.	.	.	.	.	.	.	.	.	.	.	.	.	.	.	.
chr3	41199615	C	A	CCA-A	0.00194596	5UTR	ENST00000349496.11	1	111	0	C	A	.	.	.	.	.	.	.	.	.	.	Non-coding	.	.	.	.	.	.	.	.	.	.	.	.	.	.	.	.	.	.	.	.	.	.	.	.	.	.
chr3	41199615	C	G	CCA-G	0.00336801	5UTR	ENST00000349496.11	1	111	0	C	G	.	.	.	.	.	.	.	.	.	.	Non-coding	.	.	.	.	.	.	.	.	.	.	.	.	.	.	.	.	.	.	.	.	.	.	.	.	.	.
chr3	41199615	C	T	CCA-T	0.00763416	5UTR	ENST00000349496.11	1	111	0	C	T	.	.	.	.	.	.	.	.	.	.	Non-coding	.	.	.	.	.	.	.	.	.	.	.	.	.	.	.	.	.	.	.	.	.	.	.	.	.	.
chr3	41199616	A	C	CAC-C	0.0021705	5UTR	ENST00000349496.11	1	112	0	A	C	.	.	.	.	.	.	.	.	.	.	Non-coding	.	.	.	.	.	.	.	.	.	.	.	.	.	.	.	.	.	.	.	.	.	.	.	.	.	.
chr3	41199616	A	G	CAC-G	0.00516428	5UTR	ENST00000349496.11	1	112	0	A	G	.	.	.	.	.	.	.	.	.	.	Non-coding	.	.	.	.	.	.	.	.	.	.	.	.	.	.	.	.	.	.	.	.	.	.	.	.	.	.
chr3	41199616	A	T	CAC-T	0.00127236	5UTR	ENST00000349496.11	1	112	0	A	T	.	.	.	.	.	.	.	.	.	.	Non-coding	.	.	.	.	.	.	.	.	.	.	.	.	.	.	.	.	.	.	.	.	.	.	.	.	.	.
chr3	41199617	C	A	ACC-A	0.00583789	5UTR	ENST00000349496.11	1	113	0	C	A	.	.	.	.	.	.	.	.	.	.	Non-coding	.	.	.	.	.	.	.	.	.	.	.	.	.	.	.	.	.	.	.	.	.	.	.	.	.	.
chr3	41199617	C	G	ACC-G	0.0028441	5UTR	ENST00000349496.11	1	113	0	C	G	.	.	.	.	.	.	.	.	.	.	Non-coding	.	.	.	.	.	.	.	.	.	.	.	.	.	.	.	.	.	.	.	.	.	.	.	.	.	.
chr3	41199617	C	T	ACC-T	0.0113015	5UTR	ENST00000349496.11	1	113	0	C	T	.	.	.	.	.	.	.	.	.	.	Non-coding	.	.	.	.	.	.	.	.	.	.	.	.	.	.	.	.	.	.	.	.	.	.	.	.	.	.
chr3	41199618	C	A	CCG-A	0.0035177	5UTR	ENST00000349496.11	1	114	0	C	A	.	.	.	.	.	.	.	.	.	.	Non-coding	.	.	.	.	.	.	.	.	.	.	.	.	.	.	.	.	.	.	.	.	.	.	.	.	.	.
chr3	41199618	C	G	CCG-G	0.00434099	5UTR	ENST00000349496.11	1	114	0	C	G	.	.	.	.	.	.	.	.	.	.	Non-coding	.	.	.	.	.	.	.	.	.	.	.	.	.	.	.	.	.	.	.	.	.	.	.	.	.	.
chr3	41199618	C	T	CCG-T	0.0586782	5UTR	ENST00000349496.11	1	114	0	C	T	.	.	.	.	.	.	.	.	.	.	Non-coding	.	.	.	.	.	.	.	.	.	.	.	.	.	.	.	.	.	.	.	.	.	.	.	.	.	.
chr3	41199619	G	A	CGC-A	0.0387696	5UTR	ENST00000349496.11	1	115	0	G	A	.	.	.	.	.	.	.	.	.	.	Non-coding	.	.	.	.	.	.	.	.	.	.	.	.	.	.	.	.	.	.	.	.	.	.	.	.	.	.
chr3	41199619	G	C	CGC-C	0.00269441	5UTR	ENST00000349496.11	1	115	0	G	C	.	.	.	.	.	.	.	.	.	.	Non-coding	.	.	.	.	.	.	.	.	.	.	.	.	.	.	.	.	.	.	.	.	.	.	.	.	.	.
chr3	41199619	G	T	CGC-T	0.00336801	5UTR	ENST00000349496.11	1	115	0	G	T	.	.	.	.	.	.	.	.	.	.	Non-coding	.	.	.	.	.	.	.	.	.	.	.	.	.	.	.	.	.	.	.	.	.	.	.	.	.	.
chr3	41199620	C	A	GCA-A	0.0028441	5UTR	ENST00000349496.11	1	116	0	C	A	.	.	.	.	.	.	.	.	.	.	Non-coding	.	.	.	.	.	.	.	.	.	.	.	.	.	.	.	.	.	.	.	.	.	.	.	.	.	.
chr3	41199620	C	G	GCA-G	0.00254472	5UTR	ENST00000349496.11	1	116	0	C	G	.	.	.	.	.	.	.	.	.	.	Non-coding	.	.	.	.	.	.	.	.	.	.	.	.	.	.	.	.	.	.	.	.	.	.	.	.	.	.
chr3	41199620	C	T	GCA-T	0.00681087	5UTR	ENST00000349496.11	1	116	0	C	T	.	.	.	.	.	.	.	.	.	.	Non-coding	.	.	.	.	.	.	.	.	.	.	.	.	.	.	.	.	.	.	.	.	.	.	.	.	.	.
chr3	41199621	A	C	CAG-C	0.00299379	5UTR	ENST00000349496.11	1	117	0	A	C	.	.	.	.	.	.	.	.	.	.	Non-coding	.	.	.	.	.	.	.	.	.	.	.	.	.	.	.	.	.	.	.	.	.	.	.	.	.	.
chr3	41199621	A	G	CAG-G	0.0107028	5UTR	ENST00000349496.11	1	117	0	A	G	.	.	.	.	.	.	.	.	.	.	Non-coding	.	.	.	.	.	.	.	.	.	.	.	.	.	.	.	.	.	.	.	.	.	.	.	.	.	.
chr3	41199621	A	T	CAG-T	0.00157174	5UTR	ENST00000349496.11	1	117	0	A	T	.	.	.	.	.	.	.	.	.	.	Non-coding	.	.	.	.	.	.	.	.	.	.	.	.	.	.	.	.	.	.	.	.	.	.	.	.	.	.
chr3	41199622	G	A	AGG-A	0.0123494	5UTR	ENST00000349496.11	1	118	0	G	A	.	.	.	.	.	.	.	.	.	.	Non-coding	.	.	.	.	.	.	.	.	.	.	.	.	.	.	.	.	.	.	.	.	.	.	.	.	.	.
chr3	41199622	G	C	AGG-C	0.00456553	5UTR	ENST00000349496.11	1	118	0	G	C	.	.	.	.	.	.	.	.	.	.	Non-coding	.	.	.	.	.	.	.	.	.	.	.	.	.	.	.	.	.	.	.	.	.	.	.	.	.	.
chr3	41199622	G	T	AGG-T	0.00254472	5UTR	ENST00000349496.11	1	118	0	G	T	.	.	.	.	.	.	.	.	.	.	Non-coding	.	.	.	.	.	.	.	.	.	.	.	.	.	.	.	.	.	.	.	.	.	.	.	.	.	.
chr3	41199623	G	A	GGT-A	0.0113764	5UTR	ENST00000349496.11	1	119	0	G	A	.	.	.	.	.	.	.	.	.	.	Non-coding	.	.	.	.	.	.	.	.	.	.	.	.	.	.	.	.	.	.	.	.	.	.	.	.	.	.
chr3	41199623	G	C	GGT-C	0.00299379	5UTR	ENST00000349496.11	1	119	0	G	C	.	.	.	.	.	.	.	.	.	.	Non-coding	.	.	.	.	.	.	.	.	.	.	.	.	.	.	.	.	.	.	.	.	.	.	.	.	.	.
chr3	41199623	G	T	GGT-T	0.00381708	5UTR	ENST00000349496.11	1	119	0	G	T	.	.	.	.	.	.	.	.	.	.	Non-coding	.	.	.	.	.	.	.	.	.	.	.	.	.	.	.	.	.	.	.	.	.	.	.	.	.	.
chr3	41199624	T	A	GTC-A	0.000673602	5UTR	ENST00000349496.11	1	120	0	T	A	.	.	.	.	.	.	.	.	.	.	Non-coding	.	.	.	.	.	.	.	.	.	.	.	.	.	.	.	.	.	.	.	.	.	.	.	.	.	.
chr3	41199624	T	C	GTC-C	0.00254472	5UTR	ENST00000349496.11	1	120	0	T	C	.	.	.	.	.	.	.	.	.	.	Non-coding	.	.	.	.	.	.	.	.	.	.	.	.	.	.	.	.	.	.	.	.	.	.	.	.	.	.
chr3	41199624	T	G	GTC-G	0.00112267	5UTR	ENST00000349496.11	1	120	0	T	G	.	.	.	.	.	.	.	.	.	.	Non-coding	.	.	.	.	.	.	.	.	.	.	.	.	.	.	.	.	.	.	.	.	.	.	.	.	.	.
chr3	41199625	C	A	TCG-A	0.00127236	5UTR	ENST00000349496.11	1	121	0	C	A	.	.	.	.	.	.	.	.	.	.	Non-coding	.	.	.	.	.	.	.	.	.	.	.	.	.	.	.	.	.	.	.	.	.	.	.	.	.	.
chr3	41199625	C	G	TCG-G	0.0021705	5UTR	ENST00000349496.11	1	121	0	C	G	.	.	.	.	.	.	.	.	.	.	Non-coding	.	.	.	.	.	.	.	.	.	.	.	.	.	.	.	.	.	.	.	.	.	.	.	.	.	.
chr3	41199625	C	T	TCG-T	0.0334556	5UTR	ENST00000349496.11	1	121	0	C	T	.	.	.	.	.	.	.	.	.	.	Non-coding	.	.	.	.	.	.	.	.	.	.	.	.	.	.	.	.	.	.	.	.	.	.	.	.	.	.
chr3	41199626	G	A	CGA-A	0.032782	5UTR	ENST00000349496.11	1	122	0	G	A	.	.	.	.	.	.	.	.	.	.	Non-coding	.	.	.	.	.	.	.	.	.	.	.	.	.	.	.	.	.	.	.	.	.	.	.	.	.	.
chr3	41199626	G	C	CGA-C	0.00202081	5UTR	ENST00000349496.11	1	122	0	G	C	.	.	.	.	.	.	.	.	.	.	Non-coding	.	.	.	.	.	.	.	.	.	.	.	.	.	.	.	.	.	.	.	.	.	.	.	.	.	.
chr3	41199626	G	T	CGA-T	0.00112267	5UTR	ENST00000349496.11	1	122	0	G	T	.	.	.	.	.	.	.	.	.	.	Non-coding	.	.	.	.	.	.	.	.	.	.	.	.	.	.	.	.	.	.	.	.	.	.	.	.	.	.
chr3	41199627	A	C	GAG-C	0.000972981	5UTR	ENST00000349496.11	1	123	0	A	C	.	.	.	.	.	.	.	.	.	.	Non-coding	.	.	.	.	.	.	.	.	.	.	.	.	.	.	.	.	.	.	.	.	.	.	.	.	.	.
chr3	41199627	A	G	GAG-G	0.00441584	5UTR	ENST00000349496.11	1	123	0	A	G	.	.	.	.	.	.	.	.	.	.	Non-coding	.	.	.	.	.	.	.	.	.	.	.	.	.	.	.	.	.	.	.	.	.	.	.	.	.	.
chr3	41199627	A	T	GAG-T	0.00142205	5UTR	ENST00000349496.11	1	123	0	A	T	.	.	.	.	.	.	.	.	.	.	Non-coding	.	.	.	.	.	.	.	.	.	.	.	.	.	.	.	.	.	.	.	.	.	.	.	.	.	.
chr3	41199628	G	A	AGG-A	0.0123494	5UTR	ENST00000349496.11	1	124	0	G	A	.	.	.	.	.	.	.	.	.	.	Non-coding	.	.	.	.	.	.	.	.	.	.	.	.	.	.	.	.	.	.	.	.	.	.	.	.	.	.
chr3	41199628	G	C	AGG-C	0.00456553	5UTR	ENST00000349496.11	1	124	0	G	C	.	.	.	.	.	.	.	.	.	.	Non-coding	.	.	.	.	.	.	.	.	.	.	.	.	.	.	.	.	.	.	.	.	.	.	.	.	.	.
chr3	41199628	G	T	AGG-T	0.00254472	5UTR	ENST00000349496.11	1	124	0	G	T	.	.	.	.	.	.	.	.	.	.	Non-coding	.	.	.	.	.	.	.	.	.	.	.	.	.	.	.	.	.	.	.	.	.	.	.	.	.	.
chr3	41199629	G	A	GGA-A	0.00725994	5UTR	ENST00000349496.11	1	125	0	G	A	.	.	.	.	.	.	.	.	.	.	Non-coding	.	.	.	.	.	.	.	.	.	.	.	.	.	.	.	.	.	.	.	.	.	.	.	.	.	.
chr3	41199629	G	C	GGA-C	0.00426615	5UTR	ENST00000349496.11	1	125	0	G	C	.	.	.	.	.	.	.	.	.	.	Non-coding	.	.	.	.	.	.	.	.	.	.	.	.	.	.	.	.	.	.	.	.	.	.	.	.	.	.
chr3	41199629	G	T	GGA-T	0.00239503	5UTR	ENST00000349496.11	1	125	0	G	T	.	.	.	.	.	.	.	.	.	.	Non-coding	.	.	.	.	.	.	.	.	.	.	.	.	.	.	.	.	.	.	.	.	.	.	.	.	.	.
chr3	41199630	A	C	GAC-C	0.00104783	5UTR	ENST00000349496.11	1	126	0	A	C	.	.	.	.	.	.	.	.	.	.	Non-coding	.	.	.	.	.	.	.	.	.	.	.	.	.	.	.	.	.	.	.	.	.	.	.	.	.	.
chr3	41199630	A	G	GAC-G	0.00299379	5UTR	ENST00000349496.11	1	126	0	A	G	.	.	.	.	.	.	.	.	.	.	Non-coding	.	.	.	.	.	.	.	.	.	.	.	.	.	.	.	.	.	.	.	.	.	.	.	.	.	.
chr3	41199630	A	T	GAC-T	0.0013472	5UTR	ENST00000349496.11	1	126	0	A	T	.	.	.	.	.	.	.	.	.	.	Non-coding	.	.	.	.	.	.	.	.	.	.	.	.	.	.	.	.	.	.	.	.	.	.	.	.	.	.
chr3	41199631	C	A	ACG-A	0.00187112	5UTR	ENST00000349496.11	1	127	0	C	A	.	.	.	.	.	.	.	.	.	.	Non-coding	.	.	.	.	.	.	.	.	.	.	.	.	.	.	.	.	.	.	.	.	.	.	.	.	.	.
chr3	41199631	C	G	ACG-G	0.00157174	5UTR	ENST00000349496.11	1	127	0	C	G	.	.	.	.	.	.	.	.	.	.	Non-coding	.	.	.	.	.	.	.	.	.	.	.	.	.	.	.	.	.	.	.	.	.	.	.	.	.	.
chr3	41199631	C	T	ACG-T	0.0412394	5UTR	ENST00000349496.11	1	127	0	C	T	.	.	.	.	.	.	.	.	.	.	Non-coding	.	.	.	.	.	.	.	.	.	.	.	.	.	.	.	.	.	.	.	.	.	.	.	.	.	.
chr3	41199632	G	A	CGG-A	0.0598758	5UTR	ENST00000349496.11	1	128	0	G	A	.	.	.	.	.	.	.	.	.	.	Non-coding	.	.	.	.	.	.	.	.	.	.	.	.	.	.	.	.	.	.	.	.	.	.	.	.	.	.
chr3	41199632	G	C	CGG-C	0.00396677	5UTR	ENST00000349496.11	1	128	0	G	C	.	.	.	.	.	.	.	.	.	.	Non-coding	.	.	.	.	.	.	.	.	.	.	.	.	.	.	.	.	.	.	.	.	.	.	.	.	.	.
chr3	41199632	G	T	CGG-T	0.00276925	5UTR	ENST00000349496.11	1	128	0	G	T	.	.	.	.	.	.	.	.	.	.	Non-coding	.	.	.	.	.	.	.	.	.	.	.	.	.	.	.	.	.	.	.	.	.	.	.	.	.	.
chr3	41199633	G	A	GGT-A	0.0113764	5UTR	ENST00000349496.11	1	129	0	G	A	.	.	.	.	.	.	.	.	.	.	Non-coding	.	.	.	.	.	.	.	.	.	.	.	.	.	.	.	.	.	.	.	.	.	.	.	.	.	.
chr3	41199633	G	C	GGT-C	0.00299379	5UTR	ENST00000349496.11	1	129	0	G	C	.	.	.	.	.	.	.	.	.	.	Non-coding	.	.	.	.	.	.	.	.	.	.	.	.	.	.	.	.	.	.	.	.	.	.	.	.	.	.
chr3	41199633	G	T	GGT-T	0.00381708	5UTR	ENST00000349496.11	1	129	0	G	T	.	.	.	.	.	.	.	.	.	.	Non-coding	.	.	.	.	.	.	.	.	.	.	.	.	.	.	.	.	.	.	.	.	.	.	.	.	.	.
chr3	41199634	T	A	GTC-A	0.000673602	5UTR	ENST00000349496.11	1	130	0	T	A	.	.	.	.	.	.	.	.	.	.	Non-coding	.	.	.	.	.	.	.	.	.	.	.	.	.	.	.	.	.	.	.	.	.	.	.	.	.	.
chr3	41199634	T	C	GTC-C	0.00254472	5UTR	ENST00000349496.11	1	130	0	T	C	.	.	.	.	.	.	.	.	.	.	Non-coding	.	.	.	.	.	.	.	.	.	.	.	.	.	.	.	.	.	.	.	.	.	.	.	.	.	.
chr3	41199634	T	G	GTC-G	0.00112267	5UTR	ENST00000349496.11	1	130	0	T	G	.	.	.	.	.	.	.	.	.	.	Non-coding	.	.	.	.	.	.	.	.	.	.	.	.	.	.	.	.	.	.	.	.	.	.	.	.	.	.
chr3	41199635	C	A	TCG-A	0.00127236	5UTR	ENST00000349496.11	1	131	0	C	A	.	.	.	.	.	.	.	.	.	.	Non-coding	.	.	.	.	.	.	.	.	.	.	.	.	.	.	.	.	.	.	.	.	.	.	.	.	.	.
chr3	41199635	C	G	TCG-G	0.0021705	5UTR	ENST00000349496.11	1	131	0	C	G	.	.	.	.	.	.	.	.	.	.	Non-coding	.	.	.	.	.	.	.	.	.	.	.	.	.	.	.	.	.	.	.	.	.	.	.	.	.	.
chr3	41199635	C	T	TCG-T	0.0334556	5UTR	ENST00000349496.11	1	131	0	C	T	.	.	.	.	.	.	.	.	.	.	Non-coding	.	.	.	.	.	.	.	.	.	.	.	.	.	.	.	.	.	.	.	.	.	.	.	.	.	.
chr3	41199636	G	A	CGG-A	0.0598758	5UTR	ENST00000349496.11	1	132	0	G	A	.	.	.	.	.	.	.	.	.	.	Non-coding	.	.	.	.	.	.	.	.	.	.	.	.	.	.	.	.	.	.	.	.	.	.	.	.	.	.
chr3	41199636	G	C	CGG-C	0.00396677	5UTR	ENST00000349496.11	1	132	0	G	C	.	.	.	.	.	.	.	.	.	.	Non-coding	.	.	.	.	.	.	.	.	.	.	.	.	.	.	.	.	.	.	.	.	.	.	.	.	.	.
chr3	41199636	G	T	CGG-T	0.00276925	5UTR	ENST00000349496.11	1	132	0	G	T	.	.	.	.	.	.	.	.	.	.	Non-coding	.	.	.	.	.	.	.	.	.	.	.	.	.	.	.	.	.	.	.	.	.	.	.	.	.	.
chr3	41199637	G	A	GGA-A	0.00725994	5UTR	ENST00000349496.11	1	133	0	G	A	.	.	.	.	.	.	.	.	.	.	Non-coding	.	.	.	.	.	.	.	.	.	.	.	.	.	.	.	.	.	.	.	.	.	.	.	.	.	.
chr3	41199637	G	C	GGA-C	0.00426615	5UTR	ENST00000349496.11	1	133	0	G	C	.	.	.	.	.	.	.	.	.	.	Non-coding	.	.	.	.	.	.	.	.	.	.	.	.	.	.	.	.	.	.	.	.	.	.	.	.	.	.
chr3	41199637	G	T	GGA-T	0.00239503	5UTR	ENST00000349496.11	1	133	0	G	T	.	.	.	.	.	.	.	.	.	.	Non-coding	.	.	.	.	.	.	.	.	.	.	.	.	.	.	.	.	.	.	.	.	.	.	.	.	.	.
chr3	41199638	A	C	GAC-C	0.00104783	5UTR	ENST00000349496.11	1	134	0	A	C	.	.	.	.	.	.	.	.	.	.	Non-coding	.	.	.	.	.	.	.	.	.	.	.	.	.	.	.	.	.	.	.	.	.	.	.	.	.	.
chr3	41199638	A	G	GAC-G	0.00299379	5UTR	ENST00000349496.11	1	134	0	A	G	.	.	.	.	.	.	.	.	.	.	Non-coding	.	.	.	.	.	.	.	.	.	.	.	.	.	.	.	.	.	.	.	.	.	.	.	.	.	.
chr3	41199638	A	T	GAC-T	0.0013472	5UTR	ENST00000349496.11	1	134	0	A	T	.	.	.	.	.	.	.	.	.	.	Non-coding	.	.	.	.	.	.	.	.	.	.	.	.	.	.	.	.	.	.	.	.	.	.	.	.	.	.
chr3	41199639	C	A	ACT-A	0.00164658	5UTR	ENST00000349496.11	1	135	0	C	A	.	.	.	.	.	.	.	.	.	.	Non-coding	.	.	.	.	.	.	.	.	.	.	.	.	.	.	.	.	.	.	.	.	.	.	.	.	.	.
chr3	41199639	C	G	ACT-G	0.00261956	5UTR	ENST00000349496.11	1	135	0	C	G	.	.	.	.	.	.	.	.	.	.	Non-coding	.	.	.	.	.	.	.	.	.	.	.	.	.	.	.	.	.	.	.	.	.	.	.	.	.	.
chr3	41199639	C	T	ACT-T	0.00725994	5UTR	ENST00000349496.11	1	135	0	C	T	.	.	.	.	.	.	.	.	.	.	Non-coding	.	.	.	.	.	.	.	.	.	.	.	.	.	.	.	.	.	.	.	.	.	.	.	.	.	.
chr3	41199640	T	A	CTC-A	0.00157174	5UTR	ENST00000349496.11	1	136	0	T	A	.	.	.	.	.	.	.	.	.	.	Non-coding	.	.	.	.	.	.	.	.	.	.	.	.	.	.	.	.	.	.	.	.	.	.	.	.	.	.
chr3	41199640	T	C	CTC-C	0.00396677	5UTR	ENST00000349496.11	1	136	0	T	C	.	.	.	.	.	.	.	.	.	.	Non-coding	.	.	.	.	.	.	.	.	.	.	.	.	.	.	.	.	.	.	.	.	.	.	.	.	.	.
chr3	41199640	T	G	CTC-G	0.00104783	5UTR	ENST00000349496.11	1	136	0	T	G	.	.	.	.	.	.	.	.	.	.	Non-coding	.	.	.	.	.	.	.	.	.	.	.	.	.	.	.	.	.	.	.	.	.	.	.	.	.	.
chr3	41199641	C	A	TCC-A	0.00254472	5UTR	ENST00000349496.11	1	137	0	C	A	.	.	.	.	.	.	.	.	.	.	Non-coding	.	.	.	.	.	.	.	.	.	.	.	.	.	.	.	.	.	.	.	.	.	.	.	.	.	.
chr3	41199641	C	G	TCC-G	0.00359254	5UTR	ENST00000349496.11	1	137	0	C	G	.	.	.	.	.	.	.	.	.	.	Non-coding	.	.	.	.	.	.	.	.	.	.	.	.	.	.	.	.	.	.	.	.	.	.	.	.	.	.
chr3	41199641	C	T	TCC-T	0.00913105	5UTR	ENST00000349496.11	1	137	0	C	T	.	.	.	.	.	.	.	.	.	.	Non-coding	.	.	.	.	.	.	.	.	.	.	.	.	.	.	.	.	.	.	.	.	.	.	.	.	.	.
chr3	41199642	C	A	CCC-A	0.0028441	5UTR	ENST00000349496.11	1	138	0	C	A	.	.	.	.	.	.	.	.	.	.	Non-coding	.	.	.	.	.	.	.	.	.	.	.	.	.	.	.	.	.	.	.	.	.	.	.	.	.	.
chr3	41199642	C	G	CCC-G	0.00456553	5UTR	ENST00000349496.11	1	138	0	C	G	.	.	.	.	.	.	.	.	.	.	Non-coding	.	.	.	.	.	.	.	.	.	.	.	.	.	.	.	.	.	.	.	.	.	.	.	.	.	.
chr3	41199642	C	T	CCC-T	0.00980466	5UTR	ENST00000349496.11	1	138	0	C	T	.	.	.	.	.	.	.	.	.	.	Non-coding	.	.	.	.	.	.	.	.	.	.	.	.	.	.	.	.	.	.	.	.	.	.	.	.	.	.
chr3	41199643	C	A	CCG-A	0.0035177	5UTR	ENST00000349496.11	1	139	0	C	A	.	.	.	.	.	.	.	.	.	.	Non-coding	.	.	.	.	.	.	.	.	.	.	.	.	.	.	.	.	.	.	.	.	.	.	.	.	.	.
chr3	41199643	C	G	CCG-G	0.00434099	5UTR	ENST00000349496.11	1	139	0	C	G	.	.	.	.	.	.	.	.	.	.	Non-coding	.	.	.	.	.	.	.	.	.	.	.	.	.	.	.	.	.	.	.	.	.	.	.	.	.	.
chr3	41199643	C	T	CCG-T	0.0586782	5UTR	ENST00000349496.11	1	139	0	C	T	.	.	.	.	.	.	.	.	.	.	Non-coding	.	.	.	.	.	.	.	.	.	.	.	.	.	.	.	.	.	.	.	.	.	.	.	.	.	.
chr3	41199644	G	A	CGC-A	0.0387696	5UTR	ENST00000349496.11	1	140	0	G	A	.	.	.	.	.	.	.	.	.	.	Non-coding	.	.	.	.	.	.	.	.	.	.	.	.	.	.	.	.	.	.	.	.	.	.	.	.	.	.
chr3	41199644	G	C	CGC-C	0.00269441	5UTR	ENST00000349496.11	1	140	0	G	C	.	.	.	.	.	.	.	.	.	.	Non-coding	.	.	.	.	.	.	.	.	.	.	.	.	.	.	.	.	.	.	.	.	.	.	.	.	.	.
chr3	41199644	G	T	CGC-T	0.00336801	5UTR	ENST00000349496.11	1	140	0	G	T	.	.	.	.	.	.	.	.	.	.	Non-coding	.	.	.	.	.	.	.	.	.	.	.	.	.	.	.	.	.	.	.	.	.	.	.	.	.	.
chr3	41199645	C	A	GCG-A	0.00366739	5UTR	ENST00000349496.11	1	141	0	C	A	.	.	.	.	.	.	.	.	.	.	Non-coding	.	.	.	.	.	.	.	.	.	.	.	.	.	.	.	.	.	.	.	.	.	.	.	.	.	.
chr3	41199645	C	G	GCG-G	0.00269441	5UTR	ENST00000349496.11	1	141	0	C	G	.	.	.	.	.	.	.	.	.	.	Non-coding	.	.	.	.	.	.	.	.	.	.	.	.	.	.	.	.	.	.	.	.	.	.	.	.	.	.
chr3	41199645	C	T	GCG-T	0.0425118	5UTR	ENST00000349496.11	1	141	0	C	T	.	.	.	.	.	.	.	.	.	.	Non-coding	.	.	.	.	.	.	.	.	.	.	.	.	.	.	.	.	.	.	.	.	.	.	.	.	.	.
chr3	41199646	G	A	CGG-A	0.0598758	5UTR	ENST00000349496.11	1	142	0	G	A	.	.	.	.	.	.	.	.	.	.	Non-coding	.	.	.	.	.	.	.	.	.	.	.	.	.	.	.	.	.	.	.	.	.	.	.	.	.	.
chr3	41199646	G	C	CGG-C	0.00396677	5UTR	ENST00000349496.11	1	142	0	G	C	.	.	.	.	.	.	.	.	.	.	Non-coding	.	.	.	.	.	.	.	.	.	.	.	.	.	.	.	.	.	.	.	.	.	.	.	.	.	.
chr3	41199646	G	T	CGG-T	0.00276925	5UTR	ENST00000349496.11	1	142	0	G	T	.	.	.	.	.	.	.	.	.	.	Non-coding	.	.	.	.	.	.	.	.	.	.	.	.	.	.	.	.	.	.	.	.	.	.	.	.	.	.
chr3	41199647	G	A	GGC-A	0.00950528	5UTR	ENST00000349496.11	1	143	0	G	A	.	.	.	.	.	.	.	.	.	.	Non-coding	.	.	.	.	.	.	.	.	.	.	.	.	.	.	.	.	.	.	.	.	.	.	.	.	.	.
chr3	41199647	G	C	GGC-C	0.00254472	5UTR	ENST00000349496.11	1	143	0	G	C	.	.	.	.	.	.	.	.	.	.	Non-coding	.	.	.	.	.	.	.	.	.	.	.	.	.	.	.	.	.	.	.	.	.	.	.	.	.	.
chr3	41199647	G	T	GGC-T	0.00464037	5UTR	ENST00000349496.11	1	143	0	G	T	.	.	.	.	.	.	.	.	.	.	Non-coding	.	.	.	.	.	.	.	.	.	.	.	.	.	.	.	.	.	.	.	.	.	.	.	.	.	.
chr3	41199648	C	A	GCG-A	0.00366739	5UTR	ENST00000349496.11	1	144	0	C	A	.	.	.	.	.	.	.	.	.	.	Non-coding	.	.	.	.	.	.	.	.	.	.	.	.	.	.	.	.	.	.	.	.	.	.	.	.	.	.
chr3	41199648	C	G	GCG-G	0.00269441	5UTR	ENST00000349496.11	1	144	0	C	G	.	.	.	.	.	.	.	.	.	.	Non-coding	.	.	.	.	.	.	.	.	.	.	.	.	.	.	.	.	.	.	.	.	.	.	.	.	.	.
chr3	41199648	C	T	GCG-T	0.0425118	5UTR	ENST00000349496.11	1	144	0	C	T	.	.	.	.	.	.	.	.	.	.	Non-coding	.	.	.	.	.	.	.	.	.	.	.	.	.	.	.	.	.	.	.	.	.	.	.	.	.	.
chr3	41199649	G	A	CGG-A	0.0598758	5UTR	ENST00000349496.11	1	145	0	G	A	.	.	.	.	.	.	.	.	.	.	Non-coding	.	.	.	.	.	.	.	.	.	.	.	.	.	.	.	.	.	.	.	.	.	.	.	.	.	.
chr3	41199649	G	C	CGG-C	0.00396677	5UTR	ENST00000349496.11	1	145	0	G	C	.	.	.	.	.	.	.	.	.	.	Non-coding	.	.	.	.	.	.	.	.	.	.	.	.	.	.	.	.	.	.	.	.	.	.	.	.	.	.
chr3	41199649	G	T	CGG-T	0.00276925	5UTR	ENST00000349496.11	1	145	0	G	T	.	.	.	.	.	.	.	.	.	.	Non-coding	.	.	.	.	.	.	.	.	.	.	.	.	.	.	.	.	.	.	.	.	.	.	.	.	.	.
chr3	41199650	G	A	GGG-A	0.0100292	5UTR	ENST00000349496.11	1	146	0	G	A	.	.	.	.	.	.	.	.	.	.	Non-coding	.	.	.	.	.	.	.	.	.	.	.	.	.	.	.	.	.	.	.	.	.	.	.	.	.	.
chr3	41199650	G	C	GGG-C	0.00254472	5UTR	ENST00000349496.11	1	146	0	G	C	.	.	.	.	.	.	.	.	.	.	Non-coding	.	.	.	.	.	.	.	.	.	.	.	.	.	.	.	.	.	.	.	.	.	.	.	.	.	.
chr3	41199650	G	T	GGG-T	0.00299379	5UTR	ENST00000349496.11	1	146	0	G	T	.	.	.	.	.	.	.	.	.	.	Non-coding	.	.	.	.	.	.	.	.	.	.	.	.	.	.	.	.	.	.	.	.	.	.	.	.	.	.
chr3	41199651	G	A	GGA-A	0.00725994	5UTR	ENST00000349496.11	1	147	0	G	A	.	.	.	.	.	.	.	.	.	.	Non-coding	.	.	.	.	.	.	.	.	.	.	.	.	.	.	.	.	.	.	.	.	.	.	.	.	.	.
chr3	41199651	G	C	GGA-C	0.00426615	5UTR	ENST00000349496.11	1	147	0	G	C	.	.	.	.	.	.	.	.	.	.	Non-coding	.	.	.	.	.	.	.	.	.	.	.	.	.	.	.	.	.	.	.	.	.	.	.	.	.	.
chr3	41199651	G	T	GGA-T	0.00239503	5UTR	ENST00000349496.11	1	147	0	G	T	.	.	.	.	.	.	.	.	.	.	Non-coding	.	.	.	.	.	.	.	.	.	.	.	.	.	.	.	.	.	.	.	.	.	.	.	.	.	.
chr3	41199652	A	C	GAG-C	0.000972981	5UTR	ENST00000349496.11	1	148	0	A	C	.	.	.	.	.	.	.	.	.	.	Non-coding	.	.	.	.	.	.	.	.	.	.	.	.	.	.	.	.	.	.	.	.	.	.	.	.	.	.
chr3	41199652	A	G	GAG-G	0.00441584	5UTR	ENST00000349496.11	1	148	0	A	G	.	.	.	.	.	.	.	.	.	.	Non-coding	.	.	.	.	.	.	.	.	.	.	.	.	.	.	.	.	.	.	.	.	.	.	.	.	.	.
chr3	41199652	A	T	GAG-T	0.00142205	5UTR	ENST00000349496.11	1	148	0	A	T	.	.	.	.	.	.	.	.	.	.	Non-coding	.	.	.	.	.	.	.	.	.	.	.	.	.	.	.	.	.	.	.	.	.	.	.	.	.	.
chr3	41199653	G	A	AGG-A	0.0123494	5UTR	ENST00000349496.11	1	149	0	G	A	.	.	.	.	.	.	.	.	.	.	Non-coding	.	.	.	.	.	.	.	.	.	.	.	.	.	.	.	.	.	.	.	.	.	.	.	.	.	.
chr3	41199653	G	C	AGG-C	0.00456553	5UTR	ENST00000349496.11	1	149	0	G	C	.	.	.	.	.	.	.	.	.	.	Non-coding	.	.	.	.	.	.	.	.	.	.	.	.	.	.	.	.	.	.	.	.	.	.	.	.	.	.
chr3	41199653	G	T	AGG-T	0.00254472	5UTR	ENST00000349496.11	1	149	0	G	T	.	.	.	.	.	.	.	.	.	.	Non-coding	.	.	.	.	.	.	.	.	.	.	.	.	.	.	.	.	.	.	.	.	.	.	.	.	.	.
chr3	41199654	G	A	GGA-A	0.00725994	5UTR	ENST00000349496.11	1	150	0	G	A	.	.	.	.	.	.	.	.	.	.	Non-coding	.	.	.	.	.	.	.	.	.	.	.	.	.	.	.	.	.	.	.	.	.	.	.	.	.	.
chr3	41199654	G	C	GGA-C	0.00426615	5UTR	ENST00000349496.11	1	150	0	G	C	.	.	.	.	.	.	.	.	.	.	Non-coding	.	.	.	.	.	.	.	.	.	.	.	.	.	.	.	.	.	.	.	.	.	.	.	.	.	.
chr3	41199654	G	T	GGA-T	0.00239503	5UTR	ENST00000349496.11	1	150	0	G	T	.	.	.	.	.	.	.	.	.	.	Non-coding	.	.	.	.	.	.	.	.	.	.	.	.	.	.	.	.	.	.	.	.	.	.	.	.	.	.
chr3	41199655	A	C	GAG-C	0.000972981	5UTR	ENST00000349496.11	1	151	0	A	C	.	.	.	.	.	.	.	.	.	.	Non-coding	.	.	.	.	.	.	.	.	.	.	.	.	.	.	.	.	.	.	.	.	.	.	.	.	.	.
chr3	41199655	A	G	GAG-G	0.00441584	5UTR	ENST00000349496.11	1	151	0	A	G	.	.	.	.	.	.	.	.	.	.	Non-coding	.	.	.	.	.	.	.	.	.	.	.	.	.	.	.	.	.	.	.	.	.	.	.	.	.	.
chr3	41199655	A	T	GAG-T	0.00142205	5UTR	ENST00000349496.11	1	151	0	A	T	.	.	.	.	.	.	.	.	.	.	Non-coding	.	.	.	.	.	.	.	.	.	.	.	.	.	.	.	.	.	.	.	.	.	.	.	.	.	.
chr3	41199656	G	A	AGC-A	0.00913105	5UTR	ENST00000349496.11	1	152	0	G	A	.	.	.	.	.	.	.	.	.	.	Non-coding	.	.	.	.	.	.	.	.	.	.	.	.	.	.	.	.	.	.	.	.	.	.	.	.	.	.
chr3	41199656	G	C	AGC-C	0.00344286	5UTR	ENST00000349496.11	1	152	0	G	C	.	.	.	.	.	.	.	.	.	.	Non-coding	.	.	.	.	.	.	.	.	.	.	.	.	.	.	.	.	.	.	.	.	.	.	.	.	.	.
chr3	41199656	G	T	AGC-T	0.00179627	5UTR	ENST00000349496.11	1	152	0	G	T	.	.	.	.	.	.	.	.	.	.	Non-coding	.	.	.	.	.	.	.	.	.	.	.	.	.	.	.	.	.	.	.	.	.	.	.	.	.	.
chr3	41199657	C	A	GCC-A	0.0035177	5UTR	ENST00000349496.11	1	153	0	C	A	.	.	.	.	.	.	.	.	.	.	Non-coding	.	.	.	.	.	.	.	.	.	.	.	.	.	.	.	.	.	.	.	.	.	.	.	.	.	.
chr3	41199657	C	G	GCC-G	0.00299379	5UTR	ENST00000349496.11	1	153	0	C	G	.	.	.	.	.	.	.	.	.	.	Non-coding	.	.	.	.	.	.	.	.	.	.	.	.	.	.	.	.	.	.	.	.	.	.	.	.	.	.
chr3	41199657	C	T	GCC-T	0.007709	5UTR	ENST00000349496.11	1	153	0	C	T	.	.	.	.	.	.	.	.	.	.	Non-coding	.	.	.	.	.	.	.	.	.	.	.	.	.	.	.	.	.	.	.	.	.	.	.	.	.	.
chr3	41199658	C	A	CCT-A	0.00209565	5UTR	ENST00000349496.11	1	154	0	C	A	.	.	.	.	.	.	.	.	.	.	Non-coding	.	.	.	.	.	.	.	.	.	.	.	.	.	.	.	.	.	.	.	.	.	.	.	.	.	.
chr3	41199658	C	G	CCT-G	0.00471522	5UTR	ENST00000349496.11	1	154	0	C	G	.	.	.	.	.	.	.	.	.	.	Non-coding	.	.	.	.	.	.	.	.	.	.	.	.	.	.	.	.	.	.	.	.	.	.	.	.	.	.
chr3	41199658	C	T	CCT-T	0.0114512	5UTR	ENST00000349496.11	1	154	0	C	T	.	.	.	.	.	.	.	.	.	.	Non-coding	.	.	.	.	.	.	.	.	.	.	.	.	.	.	.	.	.	.	.	.	.	.	.	.	.	.
chr3	41199659	T	A	CTG-A	0.00209565	5UTR	ENST00000349496.11	1	155	0	T	A	.	.	.	.	.	.	.	.	.	.	Non-coding	.	.	.	.	.	.	.	.	.	.	.	.	.	.	.	.	.	.	.	.	.	.	.	.	.	.
chr3	41199659	T	C	CTG-C	0.0117506	5UTR	ENST00000349496.11	1	155	0	T	C	.	.	.	.	.	.	.	.	.	.	Non-coding	.	.	.	.	.	.	.	.	.	.	.	.	.	.	.	.	.	.	.	.	.	.	.	.	.	.
chr3	41199659	T	G	CTG-G	0.00359254	5UTR	ENST00000349496.11	1	155	0	T	G	.	.	.	.	.	.	.	.	.	.	Non-coding	.	.	.	.	.	.	.	.	.	.	.	.	.	.	.	.	.	.	.	.	.	.	.	.	.	.
chr3	41199660	G	A	TGT-A	0.00860714	5UTR	ENST00000349496.11	1	156	0	G	A	.	.	.	.	.	.	.	.	.	.	Non-coding	.	.	.	.	.	.	.	.	.	.	.	.	.	.	.	.	.	.	.	.	.	.	.	.	.	.
chr3	41199660	G	C	TGT-C	0.00291894	5UTR	ENST00000349496.11	1	156	0	G	C	.	.	.	.	.	.	.	.	.	.	Non-coding	.	.	.	.	.	.	.	.	.	.	.	.	.	.	.	.	.	.	.	.	.	.	.	.	.	.
chr3	41199660	G	T	TGT-T	0.00261956	5UTR	ENST00000349496.11	1	156	0	G	T	.	.	.	.	.	.	.	.	.	.	Non-coding	.	.	.	.	.	.	.	.	.	.	.	.	.	.	.	.	.	.	.	.	.	.	.	.	.	.
chr3	41199661	T	A	GTT-A	0.000972981	5UTR	ENST00000349496.11	1	157	0	T	A	.	.	.	.	.	.	.	.	.	.	Non-coding	.	.	.	.	.	.	.	.	.	.	.	.	.	.	.	.	.	.	.	.	.	.	.	.	.	.
chr3	41199661	T	C	GTT-C	0.00471522	5UTR	ENST00000349496.11	1	157	0	T	C	.	.	.	.	.	.	.	.	.	.	Non-coding	.	.	.	.	.	.	.	.	.	.	.	.	.	.	.	.	.	.	.	.	.	.	.	.	.	.
chr3	41199661	T	G	GTT-G	0.0013472	5UTR	ENST00000349496.11	1	157	0	T	G	.	.	.	.	.	.	.	.	.	.	Non-coding	.	.	.	.	.	.	.	.	.	.	.	.	.	.	.	.	.	.	.	.	.	.	.	.	.	.
chr3	41199662	T	A	TTC-A	0.000823292	5UTR	ENST00000349496.11	1	158	0	T	A	.	.	.	.	.	.	.	.	.	.	Non-coding	.	.	.	.	.	.	.	.	.	.	.	.	.	.	.	.	.	.	.	.	.	.	.	.	.	.
chr3	41199662	T	C	TTC-C	0.00344286	5UTR	ENST00000349496.11	1	158	0	T	C	.	.	.	.	.	.	.	.	.	.	Non-coding	.	.	.	.	.	.	.	.	.	.	.	.	.	.	.	.	.	.	.	.	.	.	.	.	.	.
chr3	41199662	T	G	TTC-G	0.00202081	5UTR	ENST00000349496.11	1	158	0	T	G	.	.	.	.	.	.	.	.	.	.	Non-coding	.	.	.	.	.	.	.	.	.	.	.	.	.	.	.	.	.	.	.	.	.	.	.	.	.	.
chr3	41199663	C	A	TCC-A	0.00254472	5UTR	ENST00000349496.11	1	159	0	C	A	.	.	.	.	.	.	.	.	.	.	Non-coding	.	.	.	.	.	.	.	.	.	.	.	.	.	.	.	.	.	.	.	.	.	.	.	.	.	.
chr3	41199663	C	G	TCC-G	0.00359254	5UTR	ENST00000349496.11	1	159	0	C	G	.	.	.	.	.	.	.	.	.	.	Non-coding	.	.	.	.	.	.	.	.	.	.	.	.	.	.	.	.	.	.	.	.	.	.	.	.	.	.
chr3	41199663	C	T	TCC-T	0.00913105	5UTR	ENST00000349496.11	1	159	0	C	T	.	.	.	.	.	.	.	.	.	.	Non-coding	.	.	.	.	.	.	.	.	.	.	.	.	.	.	.	.	.	.	.	.	.	.	.	.	.	.
chr3	41199664	C	A	CCC-A	0.0028441	5UTR	ENST00000349496.11	1	160	0	C	A	.	.	.	.	.	.	.	.	.	.	Non-coding	.	.	.	.	.	.	.	.	.	.	.	.	.	.	.	.	.	.	.	.	.	.	.	.	.	.
chr3	41199664	C	G	CCC-G	0.00456553	5UTR	ENST00000349496.11	1	160	0	C	G	.	.	.	.	.	.	.	.	.	.	Non-coding	.	.	.	.	.	.	.	.	.	.	.	.	.	.	.	.	.	.	.	.	.	.	.	.	.	.
chr3	41199664	C	T	CCC-T	0.00980466	5UTR	ENST00000349496.11	1	160	0	C	T	.	.	.	.	.	.	.	.	.	.	Non-coding	.	.	.	.	.	.	.	.	.	.	.	.	.	.	.	.	.	.	.	.	.	.	.	.	.	.
chr3	41199665	C	A	CCC-A	0.0028441	5UTR	ENST00000349496.11	1	161	0	C	A	.	.	.	.	.	.	.	.	.	.	Non-coding	.	.	.	.	.	.	.	.	.	.	.	.	.	.	.	.	.	.	.	.	.	.	.	.	.	.
chr3	41199665	C	G	CCC-G	0.00456553	5UTR	ENST00000349496.11	1	161	0	C	G	.	.	.	.	.	.	.	.	.	.	Non-coding	.	.	.	.	.	.	.	.	.	.	.	.	.	.	.	.	.	.	.	.	.	.	.	.	.	.
chr3	41199665	C	T	CCC-T	0.00980466	5UTR	ENST00000349496.11	1	161	0	C	T	.	.	.	.	.	.	.	.	.	.	Non-coding	.	.	.	.	.	.	.	.	.	.	.	.	.	.	.	.	.	.	.	.	.	.	.	.	.	.
chr3	41199666	C	A	CCT-A	0.00209565	5UTR	ENST00000349496.11	1	162	0	C	A	.	.	.	.	.	.	.	.	.	.	Non-coding	.	.	.	.	.	.	.	.	.	.	.	.	.	.	.	.	.	.	.	.	.	.	.	.	.	.
chr3	41199666	C	G	CCT-G	0.00471522	5UTR	ENST00000349496.11	1	162	0	C	G	.	.	.	.	.	.	.	.	.	.	Non-coding	.	.	.	.	.	.	.	.	.	.	.	.	.	.	.	.	.	.	.	.	.	.	.	.	.	.
chr3	41199666	C	T	CCT-T	0.0114512	5UTR	ENST00000349496.11	1	162	0	C	T	.	.	.	.	.	.	.	.	.	.	Non-coding	.	.	.	.	.	.	.	.	.	.	.	.	.	.	.	.	.	.	.	.	.	.	.	.	.	.
chr3	41199667	T	A	CTG-A	0.00209565	5UTR	ENST00000349496.11	1	163	0	T	A	.	.	.	.	.	.	.	.	.	.	Non-coding	.	.	.	.	.	.	.	.	.	.	.	.	.	.	.	.	.	.	.	.	.	.	.	.	.	.
chr3	41199667	T	C	CTG-C	0.0117506	5UTR	ENST00000349496.11	1	163	0	T	C	.	.	.	.	.	.	.	.	.	.	Non-coding	.	.	.	.	.	.	.	.	.	.	.	.	.	.	.	.	.	.	.	.	.	.	.	.	.	.
chr3	41199667	T	G	CTG-G	0.00359254	5UTR	ENST00000349496.11	1	163	0	T	G	.	.	.	.	.	.	.	.	.	.	Non-coding	.	.	.	.	.	.	.	.	.	.	.	.	.	.	.	.	.	.	.	.	.	.	.	.	.	.
chr3	41199668	G	A	TGA-A	0.00658633	5UTR	ENST00000349496.11	1	164	0	G	A	.	.	.	.	.	.	.	.	.	.	Non-coding	.	.	.	.	.	.	.	.	.	.	.	.	.	.	.	.	.	.	.	.	.	.	.	.	.	.
chr3	41199668	G	C	TGA-C	0.00239503	5UTR	ENST00000349496.11	1	164	0	G	C	.	.	.	.	.	.	.	.	.	.	Non-coding	.	.	.	.	.	.	.	.	.	.	.	.	.	.	.	.	.	.	.	.	.	.	.	.	.	.
chr3	41199668	G	T	TGA-T	0.00172143	5UTR	ENST00000349496.11	1	164	0	G	T	.	.	.	.	.	.	.	.	.	.	Non-coding	.	.	.	.	.	.	.	.	.	.	.	.	.	.	.	.	.	.	.	.	.	.	.	.	.	.
chr3	41199669	A	C	GAG-C	0.000972981	5UTR	ENST00000349496.11	1	165	0	A	C	.	.	.	.	.	.	.	.	.	.	Non-coding	.	.	.	.	.	.	.	.	.	.	.	.	.	.	.	.	.	.	.	.	.	.	.	.	.	.
chr3	41199669	A	G	GAG-G	0.00441584	5UTR	ENST00000349496.11	1	165	0	A	G	.	.	.	.	.	.	.	.	.	.	Non-coding	.	.	.	.	.	.	.	.	.	.	.	.	.	.	.	.	.	.	.	.	.	.	.	.	.	.
chr3	41199669	A	T	GAG-T	0.00142205	5UTR	ENST00000349496.11	1	165	0	A	T	.	.	.	.	.	.	.	.	.	.	Non-coding	.	.	.	.	.	.	.	.	.	.	.	.	.	.	.	.	.	.	.	.	.	.	.	.	.	.
chr3	41199670	G	A	AGG-A	0.0123494	5UTR	ENST00000349496.11	1	166	0	G	A	.	.	.	.	.	.	.	.	.	.	Non-coding	.	.	.	.	.	.	.	.	.	.	.	.	.	.	.	.	.	.	.	.	.	.	.	.	.	.
chr3	41199670	G	C	AGG-C	0.00456553	5UTR	ENST00000349496.11	1	166	0	G	C	.	.	.	.	.	.	.	.	.	.	Non-coding	.	.	.	.	.	.	.	.	.	.	.	.	.	.	.	.	.	.	.	.	.	.	.	.	.	.
chr3	41199670	G	T	AGG-T	0.00254472	5UTR	ENST00000349496.11	1	166	0	G	T	.	.	.	.	.	.	.	.	.	.	Non-coding	.	.	.	.	.	.	.	.	.	.	.	.	.	.	.	.	.	.	.	.	.	.	.	.	.	.
chr3	41199671	G	A	GGT-A	0.0113764	Splice D	ENST00000349496.11	1	166	0	G	A	.	.	.	.	.	.	.	.	.	.	Non-coding	.	.	.	.	.	.	.	.	.	.	.	.	.	.	.	.	.	.	.	.	.	.	.	.	.	.
chr3	41199671	G	C	GGT-C	0.00299379	Splice D	ENST00000349496.11	1	166	0	G	C	.	.	.	.	.	.	.	.	.	.	Non-coding	.	.	.	.	.	.	.	.	.	.	.	.	.	.	.	.	.	.	.	.	.	.	.	.	.	.
chr3	41199671	G	T	GGT-T	0.00381708	Splice D	ENST00000349496.11	1	166	0	G	T	.	.	.	.	.	.	.	.	.	.	Non-coding	.	.	.	.	.	.	.	.	.	.	.	.	.	.	.	.	.	.	.	.	.	.	.	.	.	.
chr3	41199672	T	A	GTG-A	0.00179627	Splice D	ENST00000349496.11	1	166	0	T	A	.	.	.	.	.	.	.	.	.	.	Non-coding	.	.	.	.	.	.	.	.	.	.	.	.	.	.	.	.	.	.	.	.	.	.	.	.	.	.
chr3	41199672	T	C	GTG-C	0.00538882	Splice D	ENST00000349496.11	1	166	0	T	C	.	.	.	.	.	.	.	.	.	.	Non-coding	.	.	.	.	.	.	.	.	.	.	.	.	.	.	.	.	.	.	.	.	.	.	.	.	.	.
chr3	41199672	T	G	GTG-G	0.00194596	Splice D	ENST00000349496.11	1	166	0	T	G	.	.	.	.	.	.	.	.	.	.	Non-coding	.	.	.	.	.	.	.	.	.	.	.	.	.	.	.	.	.	.	.	.	.	.	.	.	.	.
chr3	41224019	A	C	TAG-C	0.000898136	Splice A	ENST00000349496.11	2	166	1	A	C	.	.	.	.	.	.	.	.	.	.	Non-coding	.	.	.	.	.	.	.	.	.	.	.	.	.	.	.	.	.	.	.	.	.	.	.	.	.	.
chr3	41224019	A	G	TAG-G	0.00254472	Splice A	ENST00000349496.11	2	166	1	A	G	.	.	.	.	.	.	.	.	.	.	Non-coding	.	.	.	.	.	.	.	.	.	.	.	.	.	.	.	.	.	.	.	.	.	.	.	.	.	.
chr3	41224019	A	T	TAG-T	0.000523913	Splice A	ENST00000349496.11	2	166	1	A	T	.	.	.	.	.	.	.	.	.	.	Non-coding	.	.	.	.	.	.	.	.	.	.	.	.	.	.	.	.	.	.	.	.	.	.	.	.	.	.
chr3	41224020	G	A	AGG-A	0.0123494	Splice A	ENST00000349496.11	2	166	1	G	A	.	.	.	.	.	.	.	.	.	.	Non-coding	.	.	.	.	.	.	.	.	.	.	.	.	.	.	.	.	.	.	.	.	.	.	.	.	.	.
chr3	41224020	G	C	AGG-C	0.00456553	Splice A	ENST00000349496.11	2	166	1	G	C	.	.	.	.	.	.	.	.	.	.	Non-coding	.	.	.	.	.	.	.	.	.	.	.	.	.	.	.	.	.	.	.	.	.	.	.	.	.	.
chr3	41224020	G	T	AGG-T	0.00254472	Splice A	ENST00000349496.11	2	166	1	G	T	.	.	.	.	.	.	.	.	.	.	Non-coding	.	.	.	.	.	.	.	.	.	.	.	.	.	.	.	.	.	.	.	.	.	.	.	.	.	.
chr3	41224021	G	A	GGG-A	0.0100292	5UTR	ENST00000349496.11	2	167	0	G	A	.	.	.	.	.	.	.	.	.	.	Non-coding	.	.	.	.	.	.	.	.	.	.	.	.	.	.	.	.	.	.	.	.	.	.	.	.	.	.
chr3	41224021	G	C	GGG-C	0.00254472	5UTR	ENST00000349496.11	2	167	0	G	C	.	.	.	.	.	.	.	.	.	.	Non-coding	.	.	.	.	.	.	.	.	.	.	.	.	.	.	.	.	.	.	.	.	.	.	.	.	.	.
chr3	41224021	G	T	GGG-T	0.00299379	5UTR	ENST00000349496.11	2	167	0	G	T	.	.	.	.	.	.	.	.	.	.	Non-coding	.	.	.	.	.	.	.	.	.	.	.	.	.	.	.	.	.	.	.	.	.	.	.	.	.	.
chr3	41224022	G	A	GGT-A	0.0113764	5UTR	ENST00000349496.11	2	168	0	G	A	.	.	.	.	.	.	.	.	.	.	Non-coding	.	.	.	.	.	.	.	.	.	.	.	.	.	.	.	.	.	.	.	.	.	.	.	.	.	.
chr3	41224022	G	C	GGT-C	0.00299379	5UTR	ENST00000349496.11	2	168	0	G	C	.	.	.	.	.	.	.	.	.	.	Non-coding	.	.	.	.	.	.	.	.	.	.	.	.	.	.	.	.	.	.	.	.	.	.	.	.	.	.
chr3	41224022	G	T	GGT-T	0.00381708	5UTR	ENST00000349496.11	2	168	0	G	T	.	.	.	.	.	.	.	.	.	.	Non-coding	.	.	.	.	.	.	.	.	.	.	.	.	.	.	.	.	.	.	.	.	.	.	.	.	.	.
chr3	41224023	T	A	GTA-A	0.000523913	5UTR	ENST00000349496.11	2	169	0	T	A	.	.	.	.	.	.	.	.	.	.	Non-coding	.	.	.	.	.	.	.	.	.	.	.	.	.	.	.	.	.	.	.	.	.	.	.	.	.	.
chr3	41224023	T	C	GTA-C	0.00449068	5UTR	ENST00000349496.11	2	169	0	T	C	.	.	.	.	.	.	.	.	.	.	Non-coding	.	.	.	.	.	.	.	.	.	.	.	.	.	.	.	.	.	.	.	.	.	.	.	.	.	.
chr3	41224023	T	G	GTA-G	0.00104783	5UTR	ENST00000349496.11	2	169	0	T	G	.	.	.	.	.	.	.	.	.	.	Non-coding	.	.	.	.	.	.	.	.	.	.	.	.	.	.	.	.	.	.	.	.	.	.	.	.	.	.
chr3	41224024	A	C	TAT-C	0.000748447	5UTR	ENST00000349496.11	2	170	0	A	C	.	.	.	.	.	.	.	.	.	.	Non-coding	.	.	.	.	.	.	.	.	.	.	.	.	.	.	.	.	.	.	.	.	.	.	.	.	.	.
chr3	41224024	A	G	TAT-G	0.00845745	5UTR	ENST00000349496.11	2	170	0	A	G	.	.	.	.	.	.	.	.	.	.	Non-coding	.	.	.	.	.	.	.	.	.	.	.	.	.	.	.	.	.	.	.	.	.	.	.	.	.	.
chr3	41224024	A	T	TAT-T	0.000972981	5UTR	ENST00000349496.11	2	170	0	A	T	.	.	.	.	.	.	.	.	.	.	Non-coding	.	.	.	.	.	.	.	.	.	.	.	.	.	.	.	.	.	.	.	.	.	.	.	.	.	.
chr3	41224025	T	A	ATT-A	0.000598758	5UTR	ENST00000349496.11	2	171	0	T	A	.	.	.	.	.	.	.	.	.	.	Non-coding	.	.	.	.	.	.	.	.	.	.	.	.	.	.	.	.	.	.	.	.	.	.	.	.	.	.
chr3	41224025	T	C	ATT-C	0.0104783	5UTR	ENST00000349496.11	2	171	0	T	C	.	.	.	.	.	.	.	.	.	.	Non-coding	.	.	.	.	.	.	.	.	.	.	.	.	.	.	.	.	.	.	.	.	.	.	.	.	.	.
chr3	41224025	T	G	ATT-G	0.00127236	5UTR	ENST00000349496.11	2	171	0	T	G	.	.	.	.	.	.	.	.	.	.	Non-coding	.	.	.	.	.	.	.	.	.	.	.	.	.	.	.	.	.	.	.	.	.	.	.	.	.	.
chr3	41224026	T	A	TTT-A	0.000598758	5UTR	ENST00000349496.11	2	172	0	T	A	.	.	.	.	.	.	.	.	.	.	Non-coding	.	.	.	.	.	.	.	.	.	.	.	.	.	.	.	.	.	.	.	.	.	.	.	.	.	.
chr3	41224026	T	C	TTT-C	0.00508944	5UTR	ENST00000349496.11	2	172	0	T	C	.	.	.	.	.	.	.	.	.	.	Non-coding	.	.	.	.	.	.	.	.	.	.	.	.	.	.	.	.	.	.	.	.	.	.	.	.	.	.
chr3	41224026	T	G	TTT-G	0.00149689	5UTR	ENST00000349496.11	2	172	0	T	G	.	.	.	.	.	.	.	.	.	.	Non-coding	.	.	.	.	.	.	.	.	.	.	.	.	.	.	.	.	.	.	.	.	.	.	.	.	.	.
chr3	41224027	T	A	TTG-A	0.000523913	5UTR	ENST00000349496.11	2	173	0	T	A	.	.	.	.	.	.	.	.	.	.	Non-coding	.	.	.	.	.	.	.	.	.	.	.	.	.	.	.	.	.	.	.	.	.	.	.	.	.	.
chr3	41224027	T	C	TTG-C	0.00359254	5UTR	ENST00000349496.11	2	173	0	T	C	.	.	.	.	.	.	.	.	.	.	Non-coding	.	.	.	.	.	.	.	.	.	.	.	.	.	.	.	.	.	.	.	.	.	.	.	.	.	.
chr3	41224027	T	G	TTG-G	0.00209565	5UTR	ENST00000349496.11	2	173	0	T	G	.	.	.	.	.	.	.	.	.	.	Non-coding	.	.	.	.	.	.	.	.	.	.	.	.	.	.	.	.	.	.	.	.	.	.	.	.	.	.
chr3	41224028	G	A	TGA-A	0.00658633	5UTR	ENST00000349496.11	2	174	0	G	A	.	.	.	.	.	.	.	.	.	.	Non-coding	.	.	.	.	.	.	.	.	.	.	.	.	.	.	.	.	.	.	.	.	.	.	.	.	.	.
chr3	41224028	G	C	TGA-C	0.00239503	5UTR	ENST00000349496.11	2	174	0	G	C	.	.	.	.	.	.	.	.	.	.	Non-coding	.	.	.	.	.	.	.	.	.	.	.	.	.	.	.	.	.	.	.	.	.	.	.	.	.	.
chr3	41224028	G	T	TGA-T	0.00172143	5UTR	ENST00000349496.11	2	174	0	G	T	.	.	.	.	.	.	.	.	.	.	Non-coding	.	.	.	.	.	.	.	.	.	.	.	.	.	.	.	.	.	.	.	.	.	.	.	.	.	.
chr3	41224029	A	C	GAA-C	0.00187112	5UTR	ENST00000349496.11	2	175	0	A	C	.	.	.	.	.	.	.	.	.	.	Non-coding	.	.	.	.	.	.	.	.	.	.	.	.	.	.	.	.	.	.	.	.	.	.	.	.	.	.
chr3	41224029	A	G	GAA-G	0.0021705	5UTR	ENST00000349496.11	2	175	0	A	G	.	.	.	.	.	.	.	.	.	.	Non-coding	.	.	.	.	.	.	.	.	.	.	.	.	.	.	.	.	.	.	.	.	.	.	.	.	.	.
chr3	41224029	A	T	GAA-T	0.000374223	5UTR	ENST00000349496.11	2	175	0	A	T	.	.	.	.	.	.	.	.	.	.	Non-coding	.	.	.	.	.	.	.	.	.	.	.	.	.	.	.	.	.	.	.	.	.	.	.	.	.	.
chr3	41224030	A	C	AAG-C	0.00187112	5UTR	ENST00000349496.11	2	176	0	A	C	.	.	.	.	.	.	.	.	.	.	Non-coding	.	.	.	.	.	.	.	.	.	.	.	.	.	.	.	.	.	.	.	.	.	.	.	.	.	.
chr3	41224030	A	G	AAG-G	0.00523913	5UTR	ENST00000349496.11	2	176	0	A	G	.	.	.	.	.	.	.	.	.	.	Non-coding	.	.	.	.	.	.	.	.	.	.	.	.	.	.	.	.	.	.	.	.	.	.	.	.	.	.
chr3	41224030	A	T	AAG-T	0.000898136	5UTR	ENST00000349496.11	2	176	0	A	T	.	.	.	.	.	.	.	.	.	.	Non-coding	.	.	.	.	.	.	.	.	.	.	.	.	.	.	.	.	.	.	.	.	.	.	.	.	.	.
chr3	41224031	G	A	AGT-A	0.00688571	5UTR	ENST00000349496.11	2	177	0	G	A	.	.	.	.	.	.	.	.	.	.	Non-coding	.	.	.	.	.	.	.	.	.	.	.	.	.	.	.	.	.	.	.	.	.	.	.	.	.	.
chr3	41224031	G	C	AGT-C	0.00261956	5UTR	ENST00000349496.11	2	177	0	G	C	.	.	.	.	.	.	.	.	.	.	Non-coding	.	.	.	.	.	.	.	.	.	.	.	.	.	.	.	.	.	.	.	.	.	.	.	.	.	.
chr3	41224031	G	T	AGT-T	0.00164658	5UTR	ENST00000349496.11	2	177	0	G	T	.	.	.	.	.	.	.	.	.	.	Non-coding	.	.	.	.	.	.	.	.	.	.	.	.	.	.	.	.	.	.	.	.	.	.	.	.	.	.
chr3	41224032	T	A	GTA-A	0.000523913	5UTR	ENST00000349496.11	2	178	0	T	A	.	.	.	.	.	.	.	.	.	.	Non-coding	.	.	.	.	.	.	.	.	.	.	.	.	.	.	.	.	.	.	.	.	.	.	.	.	.	.
chr3	41224032	T	C	GTA-C	0.00449068	5UTR	ENST00000349496.11	2	178	0	T	C	.	.	.	.	.	.	.	.	.	.	Non-coding	.	.	.	.	.	.	.	.	.	.	.	.	.	.	.	.	.	.	.	.	.	.	.	.	.	.
chr3	41224032	T	G	GTA-G	0.00104783	5UTR	ENST00000349496.11	2	178	0	T	G	.	.	.	.	.	.	.	.	.	.	Non-coding	.	.	.	.	.	.	.	.	.	.	.	.	.	.	.	.	.	.	.	.	.	.	.	.	.	.
chr3	41224033	A	C	TAT-C	0.000748447	5UTR	ENST00000349496.11	2	179	0	A	C	.	.	.	.	.	.	.	.	.	.	Non-coding	.	.	.	.	.	.	.	.	.	.	.	.	.	.	.	.	.	.	.	.	.	.	.	.	.	.
chr3	41224033	A	G	TAT-G	0.00845745	5UTR	ENST00000349496.11	2	179	0	A	G	.	.	.	.	.	.	.	.	.	.	Non-coding	.	.	.	.	.	.	.	.	.	.	.	.	.	.	.	.	.	.	.	.	.	.	.	.	.	.
chr3	41224033	A	T	TAT-T	0.000972981	5UTR	ENST00000349496.11	2	179	0	A	T	.	.	.	.	.	.	.	.	.	.	Non-coding	.	.	.	.	.	.	.	.	.	.	.	.	.	.	.	.	.	.	.	.	.	.	.	.	.	.
chr3	41224034	T	A	ATA-A	0.000673602	5UTR	ENST00000349496.11	2	180	0	T	A	.	.	.	.	.	.	.	.	.	.	Non-coding	.	.	.	.	.	.	.	.	.	.	.	.	.	.	.	.	.	.	.	.	.	.	.	.	.	.
chr3	41224034	T	C	ATA-C	0.00763416	5UTR	ENST00000349496.11	2	180	0	T	C	.	.	.	.	.	.	.	.	.	.	Non-coding	.	.	.	.	.	.	.	.	.	.	.	.	.	.	.	.	.	.	.	.	.	.	.	.	.	.
chr3	41224034	T	G	ATA-G	0.000299379	5UTR	ENST00000349496.11	2	180	0	T	G	.	.	.	.	.	.	.	.	.	.	Non-coding	.	.	.	.	.	.	.	.	.	.	.	.	.	.	.	.	.	.	.	.	.	.	.	.	.	.
chr3	41224035	A	C	TAC-C	0.000598758	5UTR	ENST00000349496.11	2	181	0	A	C	.	.	.	.	.	.	.	.	.	.	Non-coding	.	.	.	.	.	.	.	.	.	.	.	.	.	.	.	.	.	.	.	.	.	.	.	.	.	.
chr3	41224035	A	G	TAC-G	0.00389192	5UTR	ENST00000349496.11	2	181	0	A	G	.	.	.	.	.	.	.	.	.	.	Non-coding	.	.	.	.	.	.	.	.	.	.	.	.	.	.	.	.	.	.	.	.	.	.	.	.	.	.
chr3	41224035	A	T	TAC-T	0.000898136	5UTR	ENST00000349496.11	2	181	0	A	T	.	.	.	.	.	.	.	.	.	.	Non-coding	.	.	.	.	.	.	.	.	.	.	.	.	.	.	.	.	.	.	.	.	.	.	.	.	.	.
chr3	41224036	C	A	ACC-A	0.00583789	5UTR	ENST00000349496.11	2	182	0	C	A	.	.	.	.	.	.	.	.	.	.	Non-coding	.	.	.	.	.	.	.	.	.	.	.	.	.	.	.	.	.	.	.	.	.	.	.	.	.	.
chr3	41224036	C	G	ACC-G	0.0028441	5UTR	ENST00000349496.11	2	182	0	C	G	.	.	.	.	.	.	.	.	.	.	Non-coding	.	.	.	.	.	.	.	.	.	.	.	.	.	.	.	.	.	.	.	.	.	.	.	.	.	.
chr3	41224036	C	T	ACC-T	0.0113015	5UTR	ENST00000349496.11	2	182	0	C	T	.	.	.	.	.	.	.	.	.	.	Non-coding	.	.	.	.	.	.	.	.	.	.	.	.	.	.	.	.	.	.	.	.	.	.	.	.	.	.
chr3	41224037	C	A	CCA-A	0.00194596	5UTR	ENST00000349496.11	2	183	0	C	A	.	.	.	.	.	.	.	.	.	.	Non-coding	.	.	.	.	.	.	.	.	.	.	.	.	.	.	.	.	.	.	.	.	.	.	.	.	.	.
chr3	41224037	C	G	CCA-G	0.00336801	5UTR	ENST00000349496.11	2	183	0	C	G	.	.	.	.	.	.	.	.	.	.	Non-coding	.	.	.	.	.	.	.	.	.	.	.	.	.	.	.	.	.	.	.	.	.	.	.	.	.	.
chr3	41224037	C	T	CCA-T	0.00763416	5UTR	ENST00000349496.11	2	183	0	C	T	.	.	.	.	.	.	.	.	.	.	Non-coding	.	.	.	.	.	.	.	.	.	.	.	.	.	.	.	.	.	.	.	.	.	.	.	.	.	.
chr3	41224038	A	C	CAT-C	0.00164658	5UTR	ENST00000349496.11	2	184	0	A	C	.	.	.	.	.	.	.	.	.	.	Non-coding	.	.	.	.	.	.	.	.	.	.	.	.	.	.	.	.	.	.	.	.	.	.	.	.	.	.
chr3	41224038	A	G	CAT-G	0.0124991	5UTR	ENST00000349496.11	2	184	0	A	G	.	.	.	.	.	.	.	.	.	.	Non-coding	.	.	.	.	.	.	.	.	.	.	.	.	.	.	.	.	.	.	.	.	.	.	.	.	.	.
chr3	41224038	A	T	CAT-T	0.00149689	5UTR	ENST00000349496.11	2	184	0	A	T	.	.	.	.	.	.	.	.	.	.	Non-coding	.	.	.	.	.	.	.	.	.	.	.	.	.	.	.	.	.	.	.	.	.	.	.	.	.	.
chr3	41224039	T	A	ATA-A	0.000673602	5UTR	ENST00000349496.11	2	185	0	T	A	.	.	.	.	.	.	.	.	.	.	Non-coding	.	.	.	.	.	.	.	.	.	.	.	.	.	.	.	.	.	.	.	.	.	.	.	.	.	.
chr3	41224039	T	C	ATA-C	0.00763416	5UTR	ENST00000349496.11	2	185	0	T	C	.	.	.	.	.	.	.	.	.	.	Non-coding	.	.	.	.	.	.	.	.	.	.	.	.	.	.	.	.	.	.	.	.	.	.	.	.	.	.
chr3	41224039	T	G	ATA-G	0.000299379	5UTR	ENST00000349496.11	2	185	0	T	G	.	.	.	.	.	.	.	.	.	.	Non-coding	.	.	.	.	.	.	.	.	.	.	.	.	.	.	.	.	.	.	.	.	.	.	.	.	.	.
chr3	41224040	A	C	TAC-C	0.000598758	5UTR	ENST00000349496.11	2	186	0	A	C	.	.	.	.	.	.	.	.	.	.	Non-coding	.	.	.	.	.	.	.	.	.	.	.	.	.	.	.	.	.	.	.	.	.	.	.	.	.	.
chr3	41224040	A	G	TAC-G	0.00389192	5UTR	ENST00000349496.11	2	186	0	A	G	.	.	.	.	.	.	.	.	.	.	Non-coding	.	.	.	.	.	.	.	.	.	.	.	.	.	.	.	.	.	.	.	.	.	.	.	.	.	.
chr3	41224040	A	T	TAC-T	0.000898136	5UTR	ENST00000349496.11	2	186	0	A	T	.	.	.	.	.	.	.	.	.	.	Non-coding	.	.	.	.	.	.	.	.	.	.	.	.	.	.	.	.	.	.	.	.	.	.	.	.	.	.
chr3	41224041	C	A	ACA-A	0.00306863	5UTR	ENST00000349496.11	2	187	0	C	A	.	.	.	.	.	.	.	.	.	.	Non-coding	.	.	.	.	.	.	.	.	.	.	.	.	.	.	.	.	.	.	.	.	.	.	.	.	.	.
chr3	41224041	C	G	ACA-G	0.00209565	5UTR	ENST00000349496.11	2	187	0	C	G	.	.	.	.	.	.	.	.	.	.	Non-coding	.	.	.	.	.	.	.	.	.	.	.	.	.	.	.	.	.	.	.	.	.	.	.	.	.	.
chr3	41224041	C	T	ACA-T	0.00935559	5UTR	ENST00000349496.11	2	187	0	C	T	.	.	.	.	.	.	.	.	.	.	Non-coding	.	.	.	.	.	.	.	.	.	.	.	.	.	.	.	.	.	.	.	.	.	.	.	.	.	.
chr3	41224042	A	C	CAA-C	0.00202081	5UTR	ENST00000349496.11	2	188	0	A	C	.	.	.	.	.	.	.	.	.	.	Non-coding	.	.	.	.	.	.	.	.	.	.	.	.	.	.	.	.	.	.	.	.	.	.	.	.	.	.
chr3	41224042	A	G	CAA-G	0.00389192	5UTR	ENST00000349496.11	2	188	0	A	G	.	.	.	.	.	.	.	.	.	.	Non-coding	.	.	.	.	.	.	.	.	.	.	.	.	.	.	.	.	.	.	.	.	.	.	.	.	.	.
chr3	41224042	A	T	CAA-T	0.000299379	5UTR	ENST00000349496.11	2	188	0	A	T	.	.	.	.	.	.	.	.	.	.	Non-coding	.	.	.	.	.	.	.	.	.	.	.	.	.	.	.	.	.	.	.	.	.	.	.	.	.	.
chr3	41224043	A	C	AAC-C	0.00142205	5UTR	ENST00000349496.11	2	189	0	A	C	.	.	.	.	.	.	.	.	.	.	Non-coding	.	.	.	.	.	.	.	.	.	.	.	.	.	.	.	.	.	.	.	.	.	.	.	.	.	.
chr3	41224043	A	G	AAC-G	0.00598758	5UTR	ENST00000349496.11	2	189	0	A	G	.	.	.	.	.	.	.	.	.	.	Non-coding	.	.	.	.	.	.	.	.	.	.	.	.	.	.	.	.	.	.	.	.	.	.	.	.	.	.
chr3	41224043	A	T	AAC-T	0.000898136	5UTR	ENST00000349496.11	2	189	0	A	T	.	.	.	.	.	.	.	.	.	.	Non-coding	.	.	.	.	.	.	.	.	.	.	.	.	.	.	.	.	.	.	.	.	.	.	.	.	.	.
chr3	41224044	C	A	ACT-A	0.00164658	5UTR	ENST00000349496.11	2	190	0	C	A	.	.	.	.	.	.	.	.	.	.	Non-coding	.	.	.	.	.	.	.	.	.	.	.	.	.	.	.	.	.	.	.	.	.	.	.	.	.	.
chr3	41224044	C	G	ACT-G	0.00261956	5UTR	ENST00000349496.11	2	190	0	C	G	.	.	.	.	.	.	.	.	.	.	Non-coding	.	.	.	.	.	.	.	.	.	.	.	.	.	.	.	.	.	.	.	.	.	.	.	.	.	.
chr3	41224044	C	T	ACT-T	0.00725994	5UTR	ENST00000349496.11	2	190	0	C	T	.	.	.	.	.	.	.	.	.	.	Non-coding	.	.	.	.	.	.	.	.	.	.	.	.	.	.	.	.	.	.	.	.	.	.	.	.	.	.
chr3	41224045	T	A	CTG-A	0.00209565	5UTR	ENST00000349496.11	2	191	0	T	A	.	.	.	.	.	.	.	.	.	.	Non-coding	.	.	.	.	.	.	.	.	.	.	.	.	.	.	.	.	.	.	.	.	.	.	.	.	.	.
chr3	41224045	T	C	CTG-C	0.0117506	5UTR	ENST00000349496.11	2	191	0	T	C	.	.	.	.	.	.	.	.	.	.	Non-coding	.	.	.	.	.	.	.	.	.	.	.	.	.	.	.	.	.	.	.	.	.	.	.	.	.	.
chr3	41224045	T	G	CTG-G	0.00359254	5UTR	ENST00000349496.11	2	191	0	T	G	.	.	.	.	.	.	.	.	.	.	Non-coding	.	.	.	.	.	.	.	.	.	.	.	.	.	.	.	.	.	.	.	.	.	.	.	.	.	.
chr3	41224046	G	A	TGT-A	0.00860714	5UTR	ENST00000349496.11	2	192	0	G	A	.	.	.	.	.	.	.	.	.	.	Non-coding	.	.	.	.	.	.	.	.	.	.	.	.	.	.	.	.	.	.	.	.	.	.	.	.	.	.
chr3	41224046	G	C	TGT-C	0.00291894	5UTR	ENST00000349496.11	2	192	0	G	C	.	.	.	.	.	.	.	.	.	.	Non-coding	.	.	.	.	.	.	.	.	.	.	.	.	.	.	.	.	.	.	.	.	.	.	.	.	.	.
chr3	41224046	G	T	TGT-T	0.00261956	5UTR	ENST00000349496.11	2	192	0	G	T	.	.	.	.	.	.	.	.	.	.	Non-coding	.	.	.	.	.	.	.	.	.	.	.	.	.	.	.	.	.	.	.	.	.	.	.	.	.	.
chr3	41224047	T	A	GTT-A	0.000972981	5UTR	ENST00000349496.11	2	193	0	T	A	.	.	.	.	.	.	.	.	.	.	Non-coding	.	.	.	.	.	.	.	.	.	.	.	.	.	.	.	.	.	.	.	.	.	.	.	.	.	.
chr3	41224047	T	C	GTT-C	0.00471522	5UTR	ENST00000349496.11	2	193	0	T	C	.	.	.	.	.	.	.	.	.	.	Non-coding	.	.	.	.	.	.	.	.	.	.	.	.	.	.	.	.	.	.	.	.	.	.	.	.	.	.
chr3	41224047	T	G	GTT-G	0.0013472	5UTR	ENST00000349496.11	2	193	0	T	G	.	.	.	.	.	.	.	.	.	.	Non-coding	.	.	.	.	.	.	.	.	.	.	.	.	.	.	.	.	.	.	.	.	.	.	.	.	.	.
chr3	41224048	T	A	TTT-A	0.000598758	5UTR	ENST00000349496.11	2	194	0	T	A	.	.	.	.	.	.	.	.	.	.	Non-coding	.	.	.	.	.	.	.	.	.	.	.	.	.	.	.	.	.	.	.	.	.	.	.	.	.	.
chr3	41224048	T	C	TTT-C	0.00508944	5UTR	ENST00000349496.11	2	194	0	T	C	.	.	.	.	.	.	.	.	.	.	Non-coding	.	.	.	.	.	.	.	.	.	.	.	.	.	.	.	.	.	.	.	.	.	.	.	.	.	.
chr3	41224048	T	G	TTT-G	0.00149689	5UTR	ENST00000349496.11	2	194	0	T	G	.	.	.	.	.	.	.	.	.	.	Non-coding	.	.	.	.	.	.	.	.	.	.	.	.	.	.	.	.	.	.	.	.	.	.	.	.	.	.
chr3	41224049	T	A	TTT-A	0.000598758	5UTR	ENST00000349496.11	2	195	0	T	A	.	.	.	.	.	.	.	.	.	.	Non-coding	.	.	.	.	.	.	.	.	.	.	.	.	.	.	.	.	.	.	.	.	.	.	.	.	.	.
chr3	41224049	T	C	TTT-C	0.00508944	5UTR	ENST00000349496.11	2	195	0	T	C	.	.	.	.	.	.	.	.	.	.	Non-coding	.	.	.	.	.	.	.	.	.	.	.	.	.	.	.	.	.	.	.	.	.	.	.	.	.	.
chr3	41224049	T	G	TTT-G	0.00149689	5UTR	ENST00000349496.11	2	195	0	T	G	.	.	.	.	.	.	.	.	.	.	Non-coding	.	.	.	.	.	.	.	.	.	.	.	.	.	.	.	.	.	.	.	.	.	.	.	.	.	.
chr3	41224050	T	A	TTG-A	0.000523913	5UTR	ENST00000349496.11	2	196	0	T	A	.	.	.	.	.	.	.	.	.	.	Non-coding	.	.	.	.	.	.	.	.	.	.	.	.	.	.	.	.	.	.	.	.	.	.	.	.	.	.
chr3	41224050	T	C	TTG-C	0.00359254	5UTR	ENST00000349496.11	2	196	0	T	C	.	.	.	.	.	.	.	.	.	.	Non-coding	.	.	.	.	.	.	.	.	.	.	.	.	.	.	.	.	.	.	.	.	.	.	.	.	.	.
chr3	41224050	T	G	TTG-G	0.00209565	5UTR	ENST00000349496.11	2	196	0	T	G	.	.	.	.	.	.	.	.	.	.	Non-coding	.	.	.	.	.	.	.	.	.	.	.	.	.	.	.	.	.	.	.	.	.	.	.	.	.	.
chr3	41224051	G	A	TGA-A	0.00658633	5UTR	ENST00000349496.11	2	197	0	G	A	.	.	.	.	.	.	.	.	.	.	Non-coding	.	.	.	.	.	.	.	.	.	.	.	.	.	.	.	.	.	.	.	.	.	.	.	.	.	.
chr3	41224051	G	C	TGA-C	0.00239503	5UTR	ENST00000349496.11	2	197	0	G	C	.	.	.	.	.	.	.	.	.	.	Non-coding	.	.	.	.	.	.	.	.	.	.	.	.	.	.	.	.	.	.	.	.	.	.	.	.	.	.
chr3	41224051	G	T	TGA-T	0.00172143	5UTR	ENST00000349496.11	2	197	0	G	T	.	.	.	.	.	.	.	.	.	.	Non-coding	.	.	.	.	.	.	.	.	.	.	.	.	.	.	.	.	.	.	.	.	.	.	.	.	.	.
chr3	41224052	A	C	GAA-C	0.00187112	5UTR	ENST00000349496.11	2	198	0	A	C	.	.	.	.	.	.	.	.	.	.	Non-coding	.	.	.	.	.	.	.	.	.	.	.	.	.	.	.	.	.	.	.	.	.	.	.	.	.	.
chr3	41224052	A	G	GAA-G	0.0021705	5UTR	ENST00000349496.11	2	198	0	A	G	.	.	.	.	.	.	.	.	.	.	Non-coding	.	.	.	.	.	.	.	.	.	.	.	.	.	.	.	.	.	.	.	.	.	.	.	.	.	.
chr3	41224052	A	T	GAA-T	0.000374223	5UTR	ENST00000349496.11	2	198	0	A	T	.	.	.	.	.	.	.	.	.	.	Non-coding	.	.	.	.	.	.	.	.	.	.	.	.	.	.	.	.	.	.	.	.	.	.	.	.	.	.
chr3	41224053	A	C	AAA-C	0.00119751	5UTR	ENST00000349496.11	2	199	0	A	C	.	.	.	.	.	.	.	.	.	.	Non-coding	.	.	.	.	.	.	.	.	.	.	.	.	.	.	.	.	.	.	.	.	.	.	.	.	.	.
chr3	41224053	A	G	AAA-G	0.00426615	5UTR	ENST00000349496.11	2	199	0	A	G	.	.	.	.	.	.	.	.	.	.	Non-coding	.	.	.	.	.	.	.	.	.	.	.	.	.	.	.	.	.	.	.	.	.	.	.	.	.	.
chr3	41224053	A	T	AAA-T	0.000673602	5UTR	ENST00000349496.11	2	199	0	A	T	.	.	.	.	.	.	.	.	.	.	Non-coding	.	.	.	.	.	.	.	.	.	.	.	.	.	.	.	.	.	.	.	.	.	.	.	.	.	.
chr3	41224054	A	C	AAA-C	0.00119751	5UTR	ENST00000349496.11	2	200	0	A	C	.	.	.	.	.	.	.	.	.	.	Non-coding	.	.	.	.	.	.	.	.	.	.	.	.	.	.	.	.	.	.	.	.	.	.	.	.	.	.
chr3	41224054	A	G	AAA-G	0.00426615	5UTR	ENST00000349496.11	2	200	0	A	G	.	.	.	.	.	.	.	.	.	.	Non-coding	.	.	.	.	.	.	.	.	.	.	.	.	.	.	.	.	.	.	.	.	.	.	.	.	.	.
chr3	41224054	A	T	AAA-T	0.000673602	5UTR	ENST00000349496.11	2	200	0	A	T	.	.	.	.	.	.	.	.	.	.	Non-coding	.	.	.	.	.	.	.	.	.	.	.	.	.	.	.	.	.	.	.	.	.	.	.	.	.	.
chr3	41224055	A	C	AAT-C	0.000523913	5UTR	ENST00000349496.11	2	201	0	A	C	.	.	.	.	.	.	.	.	.	.	Non-coding	.	.	.	.	.	.	.	.	.	.	.	.	.	.	.	.	.	.	.	.	.	.	.	.	.	.
chr3	41224055	A	G	AAT-G	0.0118255	5UTR	ENST00000349496.11	2	201	0	A	G	.	.	.	.	.	.	.	.	.	.	Non-coding	.	.	.	.	.	.	.	.	.	.	.	.	.	.	.	.	.	.	.	.	.	.	.	.	.	.
chr3	41224055	A	T	AAT-T	0.00149689	5UTR	ENST00000349496.11	2	201	0	A	T	.	.	.	.	.	.	.	.	.	.	Non-coding	.	.	.	.	.	.	.	.	.	.	.	.	.	.	.	.	.	.	.	.	.	.	.	.	.	.
chr3	41224056	T	A	ATC-A	0.00172143	5UTR	ENST00000349496.11	2	202	0	T	A	.	.	.	.	.	.	.	.	.	.	Non-coding	.	.	.	.	.	.	.	.	.	.	.	.	.	.	.	.	.	.	.	.	.	.	.	.	.	.
chr3	41224056	T	C	ATC-C	0.0041913	5UTR	ENST00000349496.11	2	202	0	T	C	.	.	.	.	.	.	.	.	.	.	Non-coding	.	.	.	.	.	.	.	.	.	.	.	.	.	.	.	.	.	.	.	.	.	.	.	.	.	.
chr3	41224056	T	G	ATC-G	0.00104783	5UTR	ENST00000349496.11	2	202	0	T	G	.	.	.	.	.	.	.	.	.	.	Non-coding	.	.	.	.	.	.	.	.	.	.	.	.	.	.	.	.	.	.	.	.	.	.	.	.	.	.
chr3	41224057	C	A	TCC-A	0.00254472	5UTR	ENST00000349496.11	2	203	0	C	A	.	.	.	.	.	.	.	.	.	.	Non-coding	.	.	.	.	.	.	.	.	.	.	.	.	.	.	.	.	.	.	.	.	.	.	.	.	.	.
chr3	41224057	C	G	TCC-G	0.00359254	5UTR	ENST00000349496.11	2	203	0	C	G	.	.	.	.	.	.	.	.	.	.	Non-coding	.	.	.	.	.	.	.	.	.	.	.	.	.	.	.	.	.	.	.	.	.	.	.	.	.	.
chr3	41224057	C	T	TCC-T	0.00913105	5UTR	ENST00000349496.11	2	203	0	C	T	.	.	.	.	.	.	.	.	.	.	Non-coding	.	.	.	.	.	.	.	.	.	.	.	.	.	.	.	.	.	.	.	.	.	.	.	.	.	.
chr3	41224058	C	A	CCA-A	0.00194596	5UTR	ENST00000349496.11	2	204	0	C	A	.	.	.	.	.	.	.	.	.	.	Non-coding	.	.	.	.	.	.	.	.	.	.	.	.	.	.	.	.	.	.	.	.	.	.	.	.	.	.
chr3	41224058	C	G	CCA-G	0.00336801	5UTR	ENST00000349496.11	2	204	0	C	G	.	.	.	.	.	.	.	.	.	.	Non-coding	.	.	.	.	.	.	.	.	.	.	.	.	.	.	.	.	.	.	.	.	.	.	.	.	.	.
chr3	41224058	C	T	CCA-T	0.00763416	5UTR	ENST00000349496.11	2	204	0	C	T	.	.	.	.	.	.	.	.	.	.	Non-coding	.	.	.	.	.	.	.	.	.	.	.	.	.	.	.	.	.	.	.	.	.	.	.	.	.	.
chr3	41224059	A	C	CAG-C	0.00299379	5UTR	ENST00000349496.11	2	205	0	A	C	.	.	.	.	.	.	.	.	.	.	Non-coding	.	.	.	.	.	.	.	.	.	.	.	.	.	.	.	.	.	.	.	.	.	.	.	.	.	.
chr3	41224059	A	G	CAG-G	0.0107028	5UTR	ENST00000349496.11	2	205	0	A	G	.	.	.	.	.	.	.	.	.	.	Non-coding	.	.	.	.	.	.	.	.	.	.	.	.	.	.	.	.	.	.	.	.	.	.	.	.	.	.
chr3	41224059	A	T	CAG-T	0.00157174	5UTR	ENST00000349496.11	2	205	0	A	T	.	.	.	.	.	.	.	.	.	.	Non-coding	.	.	.	.	.	.	.	.	.	.	.	.	.	.	.	.	.	.	.	.	.	.	.	.	.	.
chr3	41224060	G	A	AGC-A	0.00913105	5UTR	ENST00000349496.11	2	206	0	G	A	.	.	.	.	.	.	.	.	.	.	Non-coding	.	.	.	.	.	.	.	.	.	.	.	.	.	.	.	.	.	.	.	.	.	.	.	.	.	.
chr3	41224060	G	C	AGC-C	0.00344286	5UTR	ENST00000349496.11	2	206	0	G	C	.	.	.	.	.	.	.	.	.	.	Non-coding	.	.	.	.	.	.	.	.	.	.	.	.	.	.	.	.	.	.	.	.	.	.	.	.	.	.
chr3	41224060	G	T	AGC-T	0.00179627	5UTR	ENST00000349496.11	2	206	0	G	T	.	.	.	.	.	.	.	.	.	.	Non-coding	.	.	.	.	.	.	.	.	.	.	.	.	.	.	.	.	.	.	.	.	.	.	.	.	.	.
chr3	41224061	C	A	GCG-A	0.00366739	5UTR	ENST00000349496.11	2	207	0	C	A	.	.	.	.	.	.	.	.	.	.	Non-coding	.	.	.	.	.	.	.	.	.	.	.	.	.	.	.	.	.	.	.	.	.	.	.	.	.	.
chr3	41224061	C	G	GCG-G	0.00269441	5UTR	ENST00000349496.11	2	207	0	C	G	.	.	.	.	.	.	.	.	.	.	Non-coding	.	.	.	.	.	.	.	.	.	.	.	.	.	.	.	.	.	.	.	.	.	.	.	.	.	.
chr3	41224061	C	T	GCG-T	0.0425118	5UTR	ENST00000349496.11	2	207	0	C	T	.	.	.	.	.	.	.	.	.	.	Non-coding	.	.	.	.	.	.	.	.	.	.	.	.	.	.	.	.	.	.	.	.	.	.	.	.	.	.
chr3	41224062	G	A	CGT-A	0.0416137	5UTR	ENST00000349496.11	2	208	0	G	A	.	.	.	.	.	.	.	.	.	.	Non-coding	.	.	.	.	.	.	.	.	.	.	.	.	.	.	.	.	.	.	.	.	.	.	.	.	.	.
chr3	41224062	G	C	CGT-C	0.00194596	5UTR	ENST00000349496.11	2	208	0	G	C	.	.	.	.	.	.	.	.	.	.	Non-coding	.	.	.	.	.	.	.	.	.	.	.	.	.	.	.	.	.	.	.	.	.	.	.	.	.	.
chr3	41224062	G	T	CGT-T	0.00209565	5UTR	ENST00000349496.11	2	208	0	G	T	.	.	.	.	.	.	.	.	.	.	Non-coding	.	.	.	.	.	.	.	.	.	.	.	.	.	.	.	.	.	.	.	.	.	.	.	.	.	.
chr3	41224063	T	A	GTG-A	0.00179627	5UTR	ENST00000349496.11	2	209	0	T	A	.	.	.	.	.	.	.	.	.	.	Non-coding	.	.	.	.	.	.	.	.	.	.	.	.	.	.	.	.	.	.	.	.	.	.	.	.	.	.
chr3	41224063	T	C	GTG-C	0.00538882	5UTR	ENST00000349496.11	2	209	0	T	C	.	.	.	.	.	.	.	.	.	.	Non-coding	.	.	.	.	.	.	.	.	.	.	.	.	.	.	.	.	.	.	.	.	.	.	.	.	.	.
chr3	41224063	T	G	GTG-G	0.00194596	5UTR	ENST00000349496.11	2	209	0	T	G	.	.	.	.	.	.	.	.	.	.	Non-coding	.	.	.	.	.	.	.	.	.	.	.	.	.	.	.	.	.	.	.	.	.	.	.	.	.	.
chr3	41224064	G	A	TGG-A	0.00808323	5UTR	ENST00000349496.11	2	210	0	G	A	.	.	.	.	.	.	.	.	.	.	Non-coding	.	.	.	.	.	.	.	.	.	.	.	.	.	.	.	.	.	.	.	.	.	.	.	.	.	.
chr3	41224064	G	C	TGG-C	0.00232019	5UTR	ENST00000349496.11	2	210	0	G	C	.	.	.	.	.	.	.	.	.	.	Non-coding	.	.	.	.	.	.	.	.	.	.	.	.	.	.	.	.	.	.	.	.	.	.	.	.	.	.
chr3	41224064	G	T	TGG-T	0.00246987	5UTR	ENST00000349496.11	2	210	0	G	T	.	.	.	.	.	.	.	.	.	.	Non-coding	.	.	.	.	.	.	.	.	.	.	.	.	.	.	.	.	.	.	.	.	.	.	.	.	.	.
chr3	41224065	G	A	GGA-A	0.00725994	5UTR	ENST00000349496.11	2	211	0	G	A	.	.	.	.	.	.	.	.	.	.	Non-coding	.	.	.	.	.	.	.	.	.	.	.	.	.	.	.	.	.	.	.	.	.	.	.	.	.	.
chr3	41224065	G	C	GGA-C	0.00426615	5UTR	ENST00000349496.11	2	211	0	G	C	.	.	.	.	.	.	.	.	.	.	Non-coding	.	.	.	.	.	.	.	.	.	.	.	.	.	.	.	.	.	.	.	.	.	.	.	.	.	.
chr3	41224065	G	T	GGA-T	0.00239503	5UTR	ENST00000349496.11	2	211	0	G	T	.	.	.	.	.	.	.	.	.	.	Non-coding	.	.	.	.	.	.	.	.	.	.	.	.	.	.	.	.	.	.	.	.	.	.	.	.	.	.
chr3	41224066	A	C	GAC-C	0.00104783	5UTR	ENST00000349496.11	2	212	0	A	C	.	.	.	.	.	.	.	.	.	.	Non-coding	.	.	.	.	.	.	.	.	.	.	.	.	.	.	.	.	.	.	.	.	.	.	.	.	.	.
chr3	41224066	A	G	GAC-G	0.00299379	5UTR	ENST00000349496.11	2	212	0	A	G	.	.	.	.	.	.	.	.	.	.	Non-coding	.	.	.	.	.	.	.	.	.	.	.	.	.	.	.	.	.	.	.	.	.	.	.	.	.	.
chr3	41224066	A	T	GAC-T	0.0013472	5UTR	ENST00000349496.11	2	212	0	A	T	.	.	.	.	.	.	.	.	.	.	Non-coding	.	.	.	.	.	.	.	.	.	.	.	.	.	.	.	.	.	.	.	.	.	.	.	.	.	.
chr3	41224067	C	A	ACA-A	0.00306863	5UTR	ENST00000349496.11	2	213	0	C	A	.	.	.	.	.	.	.	.	.	.	Non-coding	.	.	.	.	.	.	.	.	.	.	.	.	.	.	.	.	.	.	.	.	.	.	.	.	.	.
chr3	41224067	C	G	ACA-G	0.00209565	5UTR	ENST00000349496.11	2	213	0	C	G	.	.	.	.	.	.	.	.	.	.	Non-coding	.	.	.	.	.	.	.	.	.	.	.	.	.	.	.	.	.	.	.	.	.	.	.	.	.	.
chr3	41224067	C	T	ACA-T	0.00935559	5UTR	ENST00000349496.11	2	213	0	C	T	.	.	.	.	.	.	.	.	.	.	Non-coding	.	.	.	.	.	.	.	.	.	.	.	.	.	.	.	.	.	.	.	.	.	.	.	.	.	.
chr3	41224068	A	C	CAA-C	0.00202081	5UTR	ENST00000349496.11	2	214	0	A	C	.	.	.	.	.	.	.	.	.	.	Non-coding	.	.	.	.	.	.	.	.	.	.	.	.	.	.	.	.	.	.	.	.	.	.	.	.	.	.
chr3	41224068	A	G	CAA-G	0.00389192	5UTR	ENST00000349496.11	2	214	0	A	G	.	.	.	.	.	.	.	.	.	.	Non-coding	.	.	.	.	.	.	.	.	.	.	.	.	.	.	.	.	.	.	.	.	.	.	.	.	.	.
chr3	41224068	A	T	CAA-T	0.000299379	5UTR	ENST00000349496.11	2	214	0	A	T	.	.	.	.	.	.	.	.	.	.	Non-coding	.	.	.	.	.	.	.	.	.	.	.	.	.	.	.	.	.	.	.	.	.	.	.	.	.	.
chr3	41224069	A	C	AAT-C	0.000523913	CDS	ENST00000349496.11	2	215	1	A	C	c.1A	c.1A>C	1	0	ATG	M	CTG	L	p.M1	p.M1L	Start-Lost	0	0.913	D	0.567	0.928	T	0.006	0.136	B	0.008	0.137	B	.	.	.	0.83	0.81	D	.	.	.	1	0.414	T	-0.53	0.623
chr3	41224069	A	G	AAT-G	0.0118255	CDS	ENST00000349496.11	2	215	1	A	G	c.1A	c.1A>G	1	0	ATG	M	GTG	V	p.M1	p.M1V	Start-Lost	0	0.913	D	0.326	0.928	T	0.006	0.136	B	0.019	0.188	B	.	.	.	0.918	0.81	D	.	.	.	0.99	0.417	T	0.01	0.741
chr3	41224069	A	T	AAT-T	0.00149689	CDS	ENST00000349496.11	2	215	1	A	T	c.1A	c.1A>T	1	0	ATG	M	TTG	L	p.M1	p.M1L	Start-Lost	0	0.913	D	0.567	0.928	T	0.006	0.136	B	0.008	0.137	B	.	.	.	0.83	0.81	D	.	.	.	1	0.414	T	-0.53	0.623
chr3	41224070	T	A	ATG-A	0.00179627	CDS	ENST00000349496.11	2	216	2	T	A	c.2T	c.2T>A	1	1	ATG	M	AAG	K	p.M1	p.M1K	Start-Lost	0	0.913	D	0.032	0.928	D	0.018	0.178	B	0.042	0.241	B	.	.	.	0.941	0.81	D	.	.	.	1.03	0.405	T	-0.01	0.895
chr3	41224070	T	C	ATG-C	0.0114512	CDS	ENST00000349496.11	2	216	2	T	C	c.2T	c.2T>C	1	1	ATG	M	ACG	T	p.M1	p.M1T	Start-Lost	0	0.913	D	0.061	0.928	T	0.018	0.178	B	0.042	0.241	B	.	.	.	0.875	0.81	D	.	.	.	0.99	0.417	T	0.38	0.895
chr3	41224070	T	G	ATG-G	0.00164658	CDS	ENST00000349496.11	2	216	2	T	G	c.2T	c.2T>G	1	1	ATG	M	AGG	R	p.M1	p.M1R	Start-Lost	0	0.913	D	0.027	0.928	D	0.042	0.215	B	0.042	0.241	B	.	.	.	0.875	0.81	D	.	.	.	1.09	0.392	T	0.07	0.895
chr3	41224071	G	A	TGG-A	0.00808323	CDS	ENST00000349496.11	2	217	3	G	A	c.3G	c.3G>A	1	2	ATG	M	ATA	I	p.M1	p.M1I	Start-Lost	0	0.913	D	0.776	0.928	T	0.006	0.136	B	0.019	0.188	B	.	.	.	0.898	0.81	D	.	.	.	0.97	0.425	T	-0.32	0.741
chr3	41224071	G	C	TGG-C	0.00232019	CDS	ENST00000349496.11	2	217	3	G	C	c.3G	c.3G>C	1	2	ATG	M	ATC	I	p.M1	p.M1I	Start-Lost	0	0.913	D	0.776	0.928	T	0.006	0.136	B	0.019	0.188	B	.	.	.	0.898	0.81	D	.	.	.	0.97	0.425	T	-0.32	0.741
chr3	41224071	G	T	TGG-T	0.00246987	CDS	ENST00000349496.11	2	217	3	G	T	c.3G	c.3G>T	1	2	ATG	M	ATT	I	p.M1	p.M1I	Start-Lost	0	0.913	D	0.776	0.928	T	0.006	0.136	B	0.019	0.188	B	.	.	.	0.898	0.81	D	.	.	.	0.97	0.425	T	-0.32	0.741
chr3	41224072	G	A	GGC-A	0.00950528	CDS	ENST00000349496.11	2	218	4	G	A	c.4G	c.4G>A	2	0	GCT	A	ACT	T	p.A2	p.A2T	Missense	0.019	0.913	D	0.594	0.094	T	0.805	0.452	P	0.483	0.472	P	.	.	.	1	0.81	D	0.345	0.112	N	0.91	0.449	T	0.23	0.741
chr3	41224072	G	C	GGC-C	0.00254472	CDS	ENST00000349496.11	2	218	4	G	C	c.4G	c.4G>C	2	0	GCT	A	CCT	P	p.A2	p.A2P	Missense	0.027	0.913	D	0.152	0.4	T	0.909	0.502	P	0.665	0.53	P	.	.	.	1	0.81	D	0.345	0.112	N	0.85	0.471	T	0.98	0.823
chr3	41224072	G	T	GGC-T	0.00464037	CDS	ENST00000349496.11	2	218	4	G	T	c.4G	c.4G>T	2	0	GCT	A	TCT	S	p.A2	p.A2S	Missense	0.055	0.913	T	0.82	0.22	T	0.643	0.405	P	0.364	0.433	B	.	.	.	1	0.81	D	0.345	0.112	N	0.92	0.445	T	0.5	0.623
chr3	41224073	C	A	GCT-A	0.0021705	CDS	ENST00000349496.11	2	219	5	C	A	c.5C	c.5C>A	2	1	GCT	A	GAT	D	p.A2	p.A2D	Missense	0.01	0.913	D	0.216	0.419	T	0.909	0.502	P	0.665	0.53	P	.	.	.	1	0.81	D	0.345	0.112	N	0.88	0.46	T	0.08	0.895
chr3	41224073	C	G	GCT-G	0.00314348	CDS	ENST00000349496.11	2	219	5	C	G	c.5C	c.5C>G	2	1	GCT	A	GGT	G	p.A2	p.A2G	Missense	0.23	0.913	T	0.616	0.346	T	0.643	0.405	P	0.364	0.433	B	.	.	.	1	0.81	D	0.345	0.112	N	0.93	0.441	T	1.22	0.741
chr3	41224073	C	T	GCT-T	0.00958012	CDS	ENST00000349496.11	2	219	5	C	T	c.5C	c.5C>T	2	1	GCT	A	GTT	V	p.A2	p.A2V	Missense	0.017	0.913	D	0.14	0.342	T	0.805	0.452	P	0.483	0.472	P	.	.	.	1	0.81	D	0.345	0.112	N	0.91	0.449	T	-0.25	0.741
chr3	41224074	T	A	CTA-A	0.000598758	CDS	ENST00000349496.11	2	220	6	T	A	c.6T	c.6T>A	2	2	GCT	A	GCA	A	p.A2	p.A2A	Synonymous	.	.	.	.	.	.	.	.	.	.	.	.	.	.	.	.	.	.	.	.	.	.	.	.	.	.
chr3	41224074	T	C	CTA-C	0.00374224	CDS	ENST00000349496.11	2	220	6	T	C	c.6T	c.6T>C	2	2	GCT	A	GCC	A	p.A2	p.A2A	Synonymous	.	.	.	.	.	.	.	.	.	.	.	.	.	.	.	.	.	.	.	.	.	.	.	.	.	.
chr3	41224074	T	G	CTA-G	0.000523913	CDS	ENST00000349496.11	2	220	6	T	G	c.6T	c.6T>G	2	2	GCT	A	GCG	A	p.A2	p.A2A	Synonymous	.	.	.	.	.	.	.	.	.	.	.	.	.	.	.	.	.	.	.	.	.	.	.	.	.	.
chr3	41224075	A	C	TAC-C	0.000598758	CDS	ENST00000349496.11	2	221	7	A	C	c.7A	c.7A>C	3	0	ACT	T	CCT	P	p.T3	p.T3P	Missense	0.012	0.586	D	0.057	0.502	T	0.824	0.458	P	0.507	0.479	P	.	.	.	1	0.81	D	-0.345	0.033	N	0.88	0.46	T	0.2	0.895
chr3	41224075	A	G	TAC-G	0.00389192	CDS	ENST00000349496.11	2	221	7	A	G	c.7A	c.7A>G	3	0	ACT	T	GCT	A	p.T3	p.T3A	Missense	0.026	0.512	D	0.121	0.416	T	0.458	0.363	P	0.217	0.376	B	.	.	.	1	0.81	D	0	0.065	N	0.97	0.425	T	0.26	0.823
chr3	41224075	A	T	TAC-T	0.000898136	CDS	ENST00000349496.11	2	221	7	A	T	c.7A	c.7A>T	3	0	ACT	T	TCT	S	p.T3	p.T3S	Missense	0.251	0.171	T	0.594	0.192	T	0.458	0.363	P	0.292	0.407	B	.	.	.	1	0.81	D	0	0.065	N	1.16	0.381	T	0.6	0.741
chr3	41224076	C	A	ACT-A	0.00164658	CDS	ENST00000349496.11	2	222	8	C	A	c.8C	c.8C>A	3	1	ACT	T	AAT	N	p.T3	p.T3N	Missense	0.019	0.547	D	0.312	0.208	T	0.659	0.409	P	0.403	0.446	B	.	.	.	1	0.81	D	0	0.065	N	0.92	0.445	T	0.74	0.823
chr3	41224076	C	G	ACT-G	0.00261956	CDS	ENST00000349496.11	2	222	8	C	G	c.8C	c.8C>G	3	1	ACT	T	AGT	S	p.T3	p.T3S	Missense	0.251	0.171	T	0.594	0.192	T	0.458	0.363	P	0.292	0.407	B	.	.	.	1	0.81	D	0	0.065	N	1.16	0.381	T	0.6	0.741
chr3	41224076	C	T	ACT-T	0.00725994	CDS	ENST00000349496.11	2	222	8	C	T	c.8C	c.8C>T	3	1	ACT	T	ATT	I	p.T3	p.T3I	Missense	0.007	0.632	D	0.035	0.566	D	0.824	0.458	P	0.507	0.479	P	.	.	.	1	0.81	D	0	0.065	N	0.88	0.46	T	-0.45	0.895
chr3	41224077	T	A	CTC-A	0.00157174	CDS	ENST00000349496.11	2	223	9	T	A	c.9T	c.9T>A	3	2	ACT	T	ACA	T	p.T3	p.T3T	Synonymous	.	.	.	.	.	.	.	.	.	.	.	.	.	.	.	.	.	.	.	.	.	.	.	.	.	.
chr3	41224077	T	C	CTC-C	0.00396677	CDS	ENST00000349496.11	2	223	9	T	C	c.9T	c.9T>C	3	2	ACT	T	ACC	T	p.T3	p.T3T	Synonymous	.	.	.	.	.	.	.	.	.	.	.	.	.	.	.	.	.	.	.	.	.	.	.	.	.	.
chr3	41224077	T	G	CTC-G	0.00104783	CDS	ENST00000349496.11	2	223	9	T	G	c.9T	c.9T>G	3	2	ACT	T	ACG	T	p.T3	p.T3T	Synonymous	.	.	.	.	.	.	.	.	.	.	.	.	.	.	.	.	.	.	.	.	.	.	.	.	.	.
chr3	41224078	C	A	TCA-A	0.00157174	CDS	ENST00000349496.11	2	224	10	C	A	c.10C	c.10C>A	4	0	CAA	Q	AAA	K	p.Q4	p.Q4K	Missense	0.155	0.555	T	0.706	0.928	T	0.171	0.287	B	0.014	0.169	B	.	.	.	1	0.81	D	0	0.065	N	0.88	0.46	T	-0.45	0.741
chr3	41224078	C	G	TCA-G	0.00209565	CDS	ENST00000349496.11	2	224	10	C	G	c.10C	c.10C>G	4	0	CAA	Q	GAA	E	p.Q4	p.Q4E	Missense	0.129	0.555	T	1	0.928	T	0.171	0.287	B	0.009	0.143	B	.	.	.	1	0.81	D	0	0.065	N	0.86	0.468	T	-0.35	0.623
chr3	41224078	C	T	TCA-T	0.00576304	CDS	ENST00000349496.11	2	224	10	C	T	c.10C	c.10C>T	4	0	CAA	Q	TAA	X	p.Q4	p.Q4X	PTV	.	.	.	.	.	.	.	.	.	.	.	.	.	.	.	1	0.81	A	.	.	.	.	.	.	.	.
chr3	41224079	A	C	CAA-C	0.00202081	CDS	ENST00000349496.11	2	225	11	A	C	c.11A	c.11A>C	4	1	CAA	Q	CCA	P	p.Q4	p.Q4P	Missense	0.068	0.599	T	0.261	0.928	T	0.604	0.394	P	0.043	0.243	B	.	.	.	1	0.81	D	0	0.065	N	0.8	0.488	T	0.94	0.895
chr3	41224079	A	G	CAA-G	0.00389192	CDS	ENST00000349496.11	2	225	11	A	G	c.11A	c.11A>G	4	1	CAA	Q	CGA	R	p.Q4	p.Q4R	Missense	0.118	0.586	T	0.447	0.928	T	0.604	0.394	P	0.031	0.219	B	.	.	.	1	0.81	D	0	0.065	N	0.85	0.471	T	-0.68	0.741
chr3	41224079	A	T	CAA-T	0.000299379	CDS	ENST00000349496.11	2	225	11	A	T	c.11A	c.11A>T	4	1	CAA	Q	CTA	L	p.Q4	p.Q4L	Missense	0.196	0.654	T	0.477	0.928	T	0.022	0.187	B	0.003	0.087	B	.	.	.	1	0.81	D	0	0.065	N	0.88	0.46	T	-0.44	0.937
chr3	41224080	A	C	AAG-C	0.00187112	CDS	ENST00000349496.11	2	226	12	A	C	c.12A	c.12A>C	4	2	CAA	Q	CAC	H	p.Q4	p.Q4H	Missense	0.03	0.682	D	0.214	0.928	T	0.842	0.466	P	0.099	0.306	B	.	.	.	1	0.81	D	0	0.065	N	0.81	0.485	T	0.36	0.823
chr3	41224080	A	G	AAG-G	0.00523913	CDS	ENST00000349496.11	2	226	12	A	G	c.12A	c.12A>G	4	2	CAA	Q	CAG	Q	p.Q4	p.Q4Q	Synonymous	.	.	.	.	.	.	.	.	.	.	.	.	.	.	.	.	.	.	.	.	.	.	.	.	.	.
chr3	41224080	A	T	AAG-T	0.000898136	CDS	ENST00000349496.11	2	226	12	A	T	c.12A	c.12A>T	4	2	CAA	Q	CAT	H	p.Q4	p.Q4H	Missense	0.03	0.682	D	0.214	0.928	T	0.842	0.466	P	0.099	0.306	B	.	.	.	1	0.81	D	0	0.065	N	0.81	0.485	T	0.36	0.823
chr3	41224081	G	A	AGG-A	0.0123494	CDS	ENST00000349496.11	2	227	13	G	A	c.13G	c.13G>A	5	0	GCT	A	ACT	T	p.A5	p.A5T	Missense	0.026	0.586	D	0.209	0.462	T	0.041	0.214	B	0.011	0.155	B	.	.	.	1	0.81	D	0.895	0.224	L	0.93	0.441	T	-0.39	0.741
chr3	41224081	G	C	AGG-C	0.00456553	CDS	ENST00000349496.11	2	227	13	G	C	c.13G	c.13G>C	5	0	GCT	A	CCT	P	p.A5	p.A5P	Missense	0.035	0.547	D	0.209	0.428	T	0.38	0.344	B	0.07	0.279	B	.	.	.	1	0.81	D	0.895	0.224	L	0.93	0.441	T	-0.07	0.823
chr3	41224081	G	T	AGG-T	0.00254472	CDS	ENST00000349496.11	2	227	13	G	T	c.13G	c.13G>T	5	0	GCT	A	TCT	S	p.A5	p.A5S	Missense	0.368	0.182	T	0.962	0.104	T	0	0.029	B	0.001	0.044	B	.	.	.	1	0.81	D	0.55	0.145	N	0.95	0.433	T	0.02	0.623
chr3	41224082	G	A	GGT-A	0.0113764	Splice D	ENST00000349496.11	2	227	13	G	A	c.13+1G	c.13+1G>A	.	.	.	.	.	.	.	.	PTV	.	.	.	.	.	.	.	.	.	.	.	.	.	.	.	1	0.81	D	.	.	.	.	.	.	.	.
chr3	41224082	G	C	GGT-C	0.00299379	Splice D	ENST00000349496.11	2	227	13	G	C	c.13+1G	c.13+1G>C	.	.	.	.	.	.	.	.	PTV	.	.	.	.	.	.	.	.	.	.	.	.	.	.	.	1	0.81	D	.	.	.	.	.	.	.	.
chr3	41224082	G	T	GGT-T	0.00381708	Splice D	ENST00000349496.11	2	227	13	G	T	c.13+1G	c.13+1G>T	.	.	.	.	.	.	.	.	PTV	.	.	.	.	.	.	.	.	.	.	.	.	.	.	.	1	0.81	D	.	.	.	.	.	.	.	.
chr3	41224083	T	A	GTT-A	0.000972981	Splice D	ENST00000349496.11	2	227	13	T	A	c.13+2T	c.13+2T>A	.	.	.	.	.	.	.	.	PTV	.	.	.	.	.	.	.	.	.	.	.	.	.	.	.	1	0.81	D	.	.	.	.	.	.	.	.
chr3	41224083	T	C	GTT-C	0.00471522	Splice D	ENST00000349496.11	2	227	13	T	C	c.13+2T	c.13+2T>C	.	.	.	.	.	.	.	.	PTV	.	.	.	.	.	.	.	.	.	.	.	.	.	.	.	1	0.81	D	.	.	.	.	.	.	.	.
chr3	41224083	T	G	GTT-G	0.0013472	Splice D	ENST00000349496.11	2	227	13	T	G	c.13+2T	c.13+2T>G	.	.	.	.	.	.	.	.	PTV	.	.	.	.	.	.	.	.	.	.	.	.	.	.	.	1	0.81	D	.	.	.	.	.	.	.	.
chr3	41224524	A	C	TAG-C	0.000898136	Splice A	ENST00000349496.11	3	227	14	A	C	c.14-2A	c.14-2A>C	.	.	.	.	.	.	.	.	PTV	.	.	.	.	.	.	.	.	.	.	.	.	.	.	.	1	0.81	D	.	.	.	.	.	.	.	.
chr3	41224524	A	G	TAG-G	0.00254472	Splice A	ENST00000349496.11	3	227	14	A	G	c.14-2A	c.14-2A>G	.	.	.	.	.	.	.	.	PTV	.	.	.	.	.	.	.	.	.	.	.	.	.	.	.	1	0.81	D	.	.	.	.	.	.	.	.
chr3	41224524	A	T	TAG-T	0.000523913	Splice A	ENST00000349496.11	3	227	14	A	T	c.14-2A	c.14-2A>T	.	.	.	.	.	.	.	.	PTV	.	.	.	.	.	.	.	.	.	.	.	.	.	.	.	1	0.81	D	.	.	.	.	.	.	.	.
chr3	41224525	G	A	AGC-A	0.00913105	Splice A	ENST00000349496.11	3	227	14	G	A	c.14-1G	c.14-1G>A	.	.	.	.	.	.	.	.	PTV	.	.	.	.	.	.	.	.	.	.	.	.	.	.	.	1	0.81	D	.	.	.	.	.	.	.	.
chr3	41224525	G	C	AGC-C	0.00344286	Splice A	ENST00000349496.11	3	227	14	G	C	c.14-1G	c.14-1G>C	.	.	.	.	.	.	.	.	PTV	.	.	.	.	.	.	.	.	.	.	.	.	.	.	.	1	0.81	D	.	.	.	.	.	.	.	.
chr3	41224525	G	T	AGC-T	0.00179627	Splice A	ENST00000349496.11	3	227	14	G	T	c.14-1G	c.14-1G>T	.	.	.	.	.	.	.	.	PTV	.	.	.	.	.	.	.	.	.	.	.	.	.	.	.	1	0.81	D	.	.	.	.	.	.	.	.
chr3	41224526	C	A	GCT-A	0.0021705	CDS	ENST00000349496.11	3	228	14	C	A	c.14C	c.14C>A	5	1	GCT	A	GAT	D	p.A5	p.A5D	Missense	0.012	0.654	D	0.186	0.545	T	0.079	0.245	B	0.023	0.2	B	.	.	.	1	0.81	D	0.895	0.224	L	0.91	0.449	T	-0.24	0.895
chr3	41224526	C	G	GCT-G	0.00314348	CDS	ENST00000349496.11	3	228	14	C	G	c.14C	c.14C>G	5	1	GCT	A	GGT	G	p.A5	p.A5G	Missense	0.515	0.157	T	0.722	0.053	T	0	0.029	B	0	0.014	B	.	.	.	1	0.81	D	0.895	0.224	L	0.89	0.456	T	1.13	0.741
chr3	41224526	C	T	GCT-T	0.00958012	CDS	ENST00000349496.11	3	228	14	C	T	c.14C	c.14C>T	5	1	GCT	A	GTT	V	p.A5	p.A5V	Missense	0.023	0.586	D	0.146	0.483	T	0.001	0.075	B	0.001	0.044	B	.	.	.	1	0.81	D	0.895	0.224	L	0.92	0.445	T	-0.66	0.741
chr3	41224527	T	A	CTG-A	0.00209565	CDS	ENST00000349496.11	3	229	15	T	A	c.15T	c.15T>A	5	2	GCT	A	GCA	A	p.A5	p.A5A	Synonymous	.	.	.	.	.	.	.	.	.	.	.	.	.	.	.	.	.	.	.	.	.	.	.	.	.	.
chr3	41224527	T	C	CTG-C	0.0117506	CDS	ENST00000349496.11	3	229	15	T	C	c.15T	c.15T>C	5	2	GCT	A	GCC	A	p.A5	p.A5A	Synonymous	.	.	.	.	.	.	.	.	.	.	.	.	.	.	.	.	.	.	.	.	.	.	.	.	.	.
chr3	41224527	T	G	CTG-G	0.00359254	CDS	ENST00000349496.11	3	229	15	T	G	c.15T	c.15T>G	5	2	GCT	A	GCG	A	p.A5	p.A5A	Synonymous	.	.	.	.	.	.	.	.	.	.	.	.	.	.	.	.	.	.	.	.	.	.	.	.	.	.
chr3	41224528	G	A	TGA-A	0.00658633	CDS	ENST00000349496.11	3	230	16	G	A	c.16G	c.16G>A	6	0	GAT	D	AAT	N	p.D6	p.D6N	Missense	0.414	0.126	T	0.412	0.145	T	0.001	0.075	B	0.001	0.044	B	0	0.843	D	1	0.81	D	0.345	0.112	N	0.89	0.456	T	0.05	0.823
chr3	41224528	G	C	TGA-C	0.00239503	CDS	ENST00000349496.11	3	230	16	G	C	c.16G	c.16G>C	6	0	GAT	D	CAT	H	p.D6	p.D6H	Missense	0.012	0.614	D	0.015	0.616	D	0.838	0.464	P	0.216	0.376	B	0	0.843	D	1	0.81	D	0.345	0.112	N	0.91	0.449	T	0.46	0.937
chr3	41224528	G	T	TGA-T	0.00172143	CDS	ENST00000349496.11	3	230	16	G	T	c.16G	c.16G>T	6	0	GAT	D	TAT	Y	p.D6	p.D6Y	Missense	0.006	0.682	D	0.007	0.692	D	0.94	0.528	P	0.36	0.432	B	0	0.843	D	1	0.81	D	0.345	0.112	N	0.82	0.481	T	-0.37	0.981
chr3	41224529	A	C	GAT-C	0.000823292	CDS	ENST00000349496.11	3	231	17	A	C	c.17A	c.17A>C	6	1	GAT	D	GCT	A	p.D6	p.D6A	Missense	0.022	0.599	D	0.038	0.514	D	0.131	0.272	B	0.026	0.208	B	0	0.843	D	1	0.81	D	0	0.065	N	0.9	0.452	T	-0.46	0.965
chr3	41224529	A	G	GAT-G	0.00479006	CDS	ENST00000349496.11	3	231	17	A	G	c.17A	c.17A>G	6	1	GAT	D	GGT	G	p.D6	p.D6G	Missense	0.036	0.512	D	0.038	0.514	D	0.131	0.272	B	0.026	0.208	B	0	0.843	D	1	0.81	D	0.345	0.112	N	0.85	0.471	T	0.23	0.937
chr3	41224529	A	T	GAT-T	0.00269441	CDS	ENST00000349496.11	3	231	17	A	T	c.17A	c.17A>T	6	1	GAT	D	GTT	V	p.D6	p.D6V	Missense	0.005	0.785	D	0.009	0.668	D	0.421	0.354	B	0.1	0.307	B	0	0.843	D	1	0.81	D	0.345	0.112	N	0.84	0.475	T	-1.34	0.981
chr3	41224530	T	A	ATT-A	0.000598758	CDS	ENST00000349496.11	3	232	18	T	A	c.18T	c.18T>A	6	2	GAT	D	GAA	E	p.D6	p.D6E	Missense	0.412	0.547	T	0.37	0.412	T	0.001	0.075	B	0.001	0.044	B	0	0.843	D	1	0.81	D	-0.345	0.033	N	0.96	0.429	T	0.16	0.741
chr3	41224530	T	C	ATT-C	0.0104783	CDS	ENST00000349496.11	3	232	18	T	C	c.18T	c.18T>C	6	2	GAT	D	GAC	D	p.D6	p.D6D	Synonymous	.	.	.	.	.	.	.	.	.	.	.	.	.	.	.	.	.	.	.	.	.	.	.	.	.	.
chr3	41224530	T	G	ATT-G	0.00127236	CDS	ENST00000349496.11	3	232	18	T	G	c.18T	c.18T>G	6	2	GAT	D	GAG	E	p.D6	p.D6E	Missense	0.412	0.547	T	0.37	0.412	T	0.001	0.075	B	0.001	0.044	B	0	0.843	D	1	0.81	D	-0.345	0.033	N	0.96	0.429	T	0.16	0.741
chr3	41224531	T	A	TTT-A	0.000598758	CDS	ENST00000349496.11	3	233	19	T	A	c.19T	c.19T>A	7	0	TTG	L	ATG	M	p.L7	p.L7M	Missense	0.222	0.482	T	0.171	0.331	T	0.028	0.197	B	0.006	0.121	B	0	0.843	D	1	0.81	D	-0.755	0.017	N	0.87	0.464	T	0.21	0.461
chr3	41224531	T	C	TTT-C	0.00508944	CDS	ENST00000349496.11	3	233	19	T	C	c.19T	c.19T>C	7	0	TTG	L	CTG	L	p.L7	p.L7L	Synonymous	.	.	.	.	.	.	.	.	.	.	.	.	.	.	.	.	.	.	.	.	.	.	.	.	.	.
chr3	41224531	T	G	TTT-G	0.00149689	CDS	ENST00000349496.11	3	233	19	T	G	c.19T	c.19T>G	7	0	TTG	L	GTG	V	p.L7	p.L7V	Missense	0.147	0.323	T	0.153	0.321	T	0.063	0.234	B	0.026	0.208	B	0	0.843	D	1	0.81	D	0.345	0.112	N	0.93	0.441	T	-0.2	0.623
chr3	41224532	T	A	TTG-A	0.000523913	CDS	ENST00000349496.11	3	234	20	T	A	c.20T	c.20T>A	7	1	TTG	L	TAG	X	p.L7	p.L7X	PTV	.	.	.	.	.	.	.	.	.	.	.	.	0	0.843	D	1	0.81	A	.	.	.	.	.	.	.	.
chr3	41224532	T	C	TTG-C	0.00359254	CDS	ENST00000349496.11	3	234	20	T	C	c.20T	c.20T>C	7	1	TTG	L	TCG	S	p.L7	p.L7S	Missense	0.056	0.654	T	0.063	0.451	T	0.004	0.122	B	0.004	0.101	B	0	0.843	D	1	0.81	D	0.345	0.112	N	0.91	0.449	T	-0.16	0.895
chr3	41224532	T	G	TTG-G	0.00209565	CDS	ENST00000349496.11	3	234	20	T	G	c.20T	c.20T>G	7	1	TTG	L	TGG	W	p.L7	p.L7W	Missense	0.032	0.614	D	0.033	0.531	D	0.697	0.418	P	0.339	0.423	B	0	0.843	D	1	0.81	D	0.345	0.112	N	0.89	0.456	T	-0.57	0.895
chr3	41224533	G	A	TGA-A	0.00658633	CDS	ENST00000349496.11	3	235	21	G	A	c.21G	c.21G>A	7	2	TTG	L	TTA	L	p.L7	p.L7L	Synonymous	.	.	.	.	.	.	.	.	.	.	.	.	.	.	.	.	.	.	.	.	.	.	.	.	.	.
chr3	41224533	G	C	TGA-C	0.00239503	CDS	ENST00000349496.11	3	235	21	G	C	c.21G	c.21G>C	7	2	TTG	L	TTC	F	p.L7	p.L7F	Missense	0.212	0.277	T	0.21	0.267	T	0.001	0.075	B	0.001	0.044	B	0	0.843	D	1	0.81	D	0.345	0.112	N	0.87	0.464	T	0.19	0.741
chr3	41224533	G	T	TGA-T	0.00172143	CDS	ENST00000349496.11	3	235	21	G	T	c.21G	c.21G>T	7	2	TTG	L	TTT	F	p.L7	p.L7F	Missense	0.212	0.277	T	0.21	0.267	T	0.001	0.075	B	0.001	0.044	B	0	0.843	D	1	0.81	D	0.345	0.112	N	0.87	0.464	T	0.19	0.741
chr3	41224534	A	C	GAT-C	0.000823292	CDS	ENST00000349496.11	3	236	22	A	C	c.22A	c.22A>C	8	0	ATG	M	CTG	L	p.M8	p.M8L	Missense	0	0.913	D	0	0.928	D	0	0.029	B	0	0.014	B	0	0.843	D	1	0.81	D	1.15	0.293	L	1	0.414	T	-1.69	0.623
chr3	41224534	A	G	GAT-G	0.00479006	CDS	ENST00000349496.11	3	236	22	A	G	c.22A	c.22A>G	8	0	ATG	M	GTG	V	p.M8	p.M8V	Missense	0	0.913	D	0	0.928	D	0.028	0.197	B	0.004	0.101	B	0	0.843	D	1	0.81	D	1.15	0.293	L	1.07	0.396	T	-2.1	0.741
chr3	41224534	A	T	GAT-T	0.00269441	CDS	ENST00000349496.11	3	236	22	A	T	c.22A	c.22A>T	8	0	ATG	M	TTG	L	p.M8	p.M8L	Missense	0	0.913	D	0	0.928	D	0	0.029	B	0	0.014	B	0	0.843	D	1	0.81	D	1.15	0.293	L	1	0.414	T	-1.69	0.623
chr3	41224535	T	A	ATG-A	0.00179627	CDS	ENST00000349496.11	3	237	23	T	A	c.23T	c.23T>A	8	1	ATG	M	AAG	K	p.M8	p.M8K	Missense	0	0.913	D	0	0.928	D	0.002	0.099	B	0.001	0.044	B	0	0.843	D	0.635	0.81	D	1.15	0.293	L	0.96	0.429	T	-1.27	0.895
chr3	41224535	T	C	ATG-C	0.0114512	CDS	ENST00000349496.11	3	237	23	T	C	c.23T	c.23T>C	8	1	ATG	M	ACG	T	p.M8	p.M8T	Missense	0	0.913	D	0	0.928	D	0.118	0.266	B	0.033	0.223	B	0	0.843	D	0.994	0.81	D	1.15	0.293	L	0.97	0.425	T	-1.66	0.895
chr3	41224535	T	G	ATG-G	0.00164658	CDS	ENST00000349496.11	3	237	23	T	G	c.23T	c.23T>G	8	1	ATG	M	AGG	R	p.M8	p.M8R	Missense	0	0.913	D	0	0.928	D	0.139	0.275	B	0.026	0.208	B	0	0.843	D	0.799	0.81	D	1.15	0.293	L	0.94	0.437	T	-1.61	0.895
chr3	41224536	G	A	TGG-A	0.00808323	CDS	ENST00000349496.11	3	238	24	G	A	c.24G	c.24G>A	8	2	ATG	M	ATA	I	p.M8	p.M8I	Missense	0	0.913	D	0	0.928	D	0.002	0.099	B	0.001	0.044	B	0	0.843	D	0.951	0.81	D	1.15	0.293	L	0.97	0.425	T	-2.19	0.741
chr3	41224536	G	C	TGG-C	0.00232019	CDS	ENST00000349496.11	3	238	24	G	C	c.24G	c.24G>C	8	2	ATG	M	ATC	I	p.M8	p.M8I	Missense	0	0.913	D	0	0.928	D	0.002	0.099	B	0.001	0.044	B	0	0.843	D	0.951	0.81	D	1.15	0.293	L	0.97	0.425	T	-2.19	0.741
chr3	41224536	G	T	TGG-T	0.00246987	CDS	ENST00000349496.11	3	238	24	G	T	c.24G	c.24G>T	8	2	ATG	M	ATT	I	p.M8	p.M8I	Missense	0	0.913	D	0	0.928	D	0.002	0.099	B	0.001	0.044	B	0	0.843	D	0.951	0.81	D	1.15	0.293	L	0.97	0.425	T	-2.19	0.741
chr3	41224537	G	A	GGA-A	0.00725994	CDS	ENST00000349496.11	3	239	25	G	A	c.25G	c.25G>A	9	0	GAG	E	AAG	K	p.E9	p.E9K	Missense	0	0.913	D	0	0.928	D	0.017	0.176	B	0.01	0.149	B	0	0.843	D	1	0.81	D	0	0.065	N	1.01	0.411	T	-1.33	0.741
chr3	41224537	G	C	GGA-C	0.00426615	CDS	ENST00000349496.11	3	239	25	G	C	c.25G	c.25G>C	9	0	GAG	E	CAG	Q	p.E9	p.E9Q	Missense	0	0.913	D	0	0.928	D	0.072	0.24	B	0.023	0.2	B	0	0.843	D	1	0.81	D	0	0.065	N	0.89	0.456	T	-1.09	0.623
chr3	41224537	G	T	GGA-T	0.00239503	CDS	ENST00000349496.11	3	239	25	G	T	c.25G	c.25G>T	9	0	GAG	E	TAG	X	p.E9	p.E9X	PTV	.	.	.	.	.	.	.	.	.	.	.	.	0	0.843	D	1	0.81	A	.	.	.	.	.	.	.	.
chr3	41224538	A	C	GAG-C	0.000972981	CDS	ENST00000349496.11	3	240	26	A	C	c.26A	c.26A>C	9	1	GAG	E	GCG	A	p.E9	p.E9A	Missense	0	0.913	D	0	0.928	D	0	0.029	B	0.001	0.044	B	0	0.843	D	1	0.81	D	-0.695	0.019	N	0.96	0.429	T	-2.04	0.895
chr3	41224538	A	G	GAG-G	0.00441584	CDS	ENST00000349496.11	3	240	26	A	G	c.26A	c.26A>G	9	1	GAG	E	GGG	G	p.E9	p.E9G	Missense	0	0.913	D	0	0.928	D	0.017	0.176	B	0.01	0.149	B	0	0.843	D	1	0.81	D	0	0.065	N	0.85	0.471	T	-2.32	0.937
chr3	41224538	A	T	GAG-T	0.00142205	CDS	ENST00000349496.11	3	240	26	A	T	c.26A	c.26A>T	9	1	GAG	E	GTG	V	p.E9	p.E9V	Missense	0	0.913	D	0	0.928	D	0.003	0.112	B	0.002	0.069	B	0	0.843	D	1	0.81	D	0	0.065	N	0.86	0.468	T	-2.06	0.937
chr3	41224539	G	A	AGT-A	0.00688571	CDS	ENST00000349496.11	3	241	27	G	A	c.27G	c.27G>A	9	2	GAG	E	GAA	E	p.E9	p.E9E	Synonymous	.	.	.	.	.	.	.	.	.	.	.	.	.	.	.	.	.	.	.	.	.	.	.	.	.	.
chr3	41224539	G	C	AGT-C	0.00261956	CDS	ENST00000349496.11	3	241	27	G	C	c.27G	c.27G>C	9	2	GAG	E	GAC	D	p.E9	p.E9D	Missense	0	0.913	D	0	0.928	D	0	0.029	B	0	0.014	B	0	0.843	D	1	0.537	D	-0.69	0.02	N	0.88	0.46	T	-0.27	0.623
chr3	41224539	G	T	AGT-T	0.00164658	CDS	ENST00000349496.11	3	241	27	G	T	c.27G	c.27G>T	9	2	GAG	E	GAT	D	p.E9	p.E9D	Missense	0	0.913	D	0	0.928	D	0	0.029	B	0	0.014	B	0	0.843	D	1	0.548	D	-0.69	0.02	N	0.88	0.46	T	-0.27	0.623
chr3	41224540	T	A	GTT-A	0.000972981	CDS	ENST00000349496.11	3	242	28	T	A	c.28T	c.28T>A	10	0	TTG	L	ATG	M	p.L10	p.L10M	Missense	0	0.913	D	0	0.928	D	0.031	0.201	B	0.014	0.169	B	0	0.843	D	1	0.524	D	-0.39	0.03	N	0.87	0.464	T	0.26	0.461
chr3	41224540	T	C	GTT-C	0.00471522	CDS	ENST00000349496.11	3	242	28	T	C	c.28T	c.28T>C	10	0	TTG	L	CTG	L	p.L10	p.L10L	Synonymous	.	.	.	.	.	.	.	.	.	.	.	.	.	.	.	.	.	.	.	.	.	.	.	.	.	.
chr3	41224540	T	G	GTT-G	0.0013472	CDS	ENST00000349496.11	3	242	28	T	G	c.28T	c.28T>G	10	0	TTG	L	GTG	V	p.L10	p.L10V	Missense	0	0.913	D	0	0.928	D	0.146	0.278	B	0.034	0.225	B	0	0.843	D	1	0.529	D	0.345	0.112	N	0.93	0.441	T	0.04	0.623
chr3	41224541	T	A	TTG-A	0.000523913	CDS	ENST00000349496.11	3	243	29	T	A	c.29T	c.29T>A	10	1	TTG	L	TAG	X	p.L10	p.L10X	PTV	.	.	.	.	.	.	.	.	.	.	.	.	0	0.843	D	1	0.81	A	.	.	.	.	.	.	.	.
chr3	41224541	T	C	TTG-C	0.00359254	CDS	ENST00000349496.11	3	243	29	T	C	c.29T	c.29T>C	10	1	TTG	L	TCG	S	p.L10	p.L10S	Missense	0	0.913	D	0	0.928	D	0.011	0.159	B	0.009	0.143	B	0	0.843	D	1	0.81	D	0.55	0.145	N	0.95	0.433	T	-0.4	0.895
chr3	41224541	T	G	TTG-G	0.00209565	CDS	ENST00000349496.11	3	243	29	T	G	c.29T	c.29T>G	10	1	TTG	L	TGG	W	p.L10	p.L10W	Missense	0	0.913	D	0	0.928	D	0.985	0.611	D	0.628	0.517	P	0	0.843	D	1	0.81	D	0.895	0.224	L	0.83	0.478	T	-2.12	0.895
chr3	41224542	G	A	TGG-A	0.00808323	CDS	ENST00000349496.11	3	244	30	G	A	c.30G	c.30G>A	10	2	TTG	L	TTA	L	p.L10	p.L10L	Synonymous	.	.	.	.	.	.	.	.	.	.	.	.	.	.	.	.	.	.	.	.	.	.	.	.	.	.
chr3	41224542	G	C	TGG-C	0.00232019	CDS	ENST00000349496.11	3	244	30	G	C	c.30G	c.30G>C	10	2	TTG	L	TTC	F	p.L10	p.L10F	Missense	0	0.913	D	0	0.928	D	0.744	0.431	P	0.23	0.382	B	0	0.843	D	1	0.81	D	0.895	0.224	L	0.87	0.464	T	-1.1	0.741
chr3	41224542	G	T	TGG-T	0.00246987	CDS	ENST00000349496.11	3	244	30	G	T	c.30G	c.30G>T	10	2	TTG	L	TTT	F	p.L10	p.L10F	Missense	0	0.913	D	0	0.928	D	0.744	0.431	P	0.23	0.382	B	0	0.843	D	1	0.81	D	0.895	0.224	L	0.87	0.464	T	-1.1	0.741
chr3	41224543	G	A	GGA-A	0.00725994	CDS	ENST00000349496.11	3	245	31	G	A	c.31G	c.31G>A	11	0	GAC	D	AAC	N	p.D11	p.D11N	Missense	0.007	0.599	D	0	0.928	D	0.167	0.286	B	0.024	0.203	B	0	0.843	D	1	0.81	D	0.805	0.202	L	0.94	0.437	T	0.12	0.823
chr3	41224543	G	C	GGA-C	0.00426615	CDS	ENST00000349496.11	3	245	31	G	C	c.31G	c.31G>C	11	0	GAC	D	CAC	H	p.D11	p.D11H	Missense	0.002	0.722	D	0	0.928	D	0.776	0.441	P	0.258	0.394	B	0	0.843	D	1	0.81	D	0.805	0.202	L	0.89	0.456	T	-1.25	0.937
chr3	41224543	G	T	GGA-T	0.00239503	CDS	ENST00000349496.11	3	245	31	G	T	c.31G	c.31G>T	11	0	GAC	D	TAC	Y	p.D11	p.D11Y	Missense	0.001	0.785	D	0	0.928	D	0.913	0.505	P	0.254	0.392	B	0	0.843	D	1	0.81	D	0.805	0.202	L	0.88	0.46	T	-1.94	0.981
chr3	41224544	A	C	GAC-C	0.00104783	CDS	ENST00000349496.11	3	246	32	A	C	c.32A	c.32A>C	11	1	GAC	D	GCC	A	p.D11	p.D11A	Missense	0.007	0.599	D	0	0.928	D	0.003	0.112	B	0.001	0.044	B	0	0.843	D	1	0.81	D	0.255	0.098	N	0.96	0.429	T	-1.29	0.965
chr3	41224544	A	G	GAC-G	0.00299379	CDS	ENST00000349496.11	3	246	32	A	G	c.32A	c.32A>G	11	1	GAC	D	GGC	G	p.D11	p.D11G	Missense	0.005	0.632	D	0	0.928	D	0.091	0.252	B	0.024	0.203	B	0	0.843	D	1	0.81	D	0.255	0.098	N	0.9	0.452	T	-1.39	0.937
chr3	41224544	A	T	GAC-T	0.0013472	CDS	ENST00000349496.11	3	246	32	A	T	c.32A	c.32A>T	11	1	GAC	D	GTC	V	p.D11	p.D11V	Missense	0.002	0.722	D	0	0.928	D	0.091	0.252	B	0.024	0.203	B	0	0.843	D	1	0.81	D	0.805	0.202	L	0.91	0.449	T	-1.35	0.981
chr3	41224545	C	A	ACA-A	0.00306863	CDS	ENST00000349496.11	3	247	33	C	A	c.33C	c.33C>A	11	2	GAC	D	GAA	E	p.D11	p.D11E	Missense	0.097	0.309	T	0	0.928	D	0.001	0.075	B	0.001	0.044	B	0	0.843	D	1	0.513	D	-0.345	0.033	N	1	0.414	T	-0.79	0.741
chr3	41224545	C	G	ACA-G	0.00209565	CDS	ENST00000349496.11	3	247	33	C	G	c.33C	c.33C>G	11	2	GAC	D	GAG	E	p.D11	p.D11E	Missense	0.097	0.309	T	0	0.928	D	0.001	0.075	B	0.001	0.044	B	0	0.843	D	1	0.513	D	-0.345	0.033	N	1	0.414	T	-0.79	0.741
chr3	41224545	C	T	ACA-T	0.00935559	CDS	ENST00000349496.11	3	247	33	C	T	c.33C	c.33C>T	11	2	GAC	D	GAT	D	p.D11	p.D11D	Synonymous	.	.	.	.	.	.	.	.	.	.	.	.	.	.	.	.	.	.	.	.	.	.	.	.	.	.
chr3	41224546	A	C	CAT-C	0.00164658	CDS	ENST00000349496.11	3	248	34	A	C	c.34A	c.34A>C	12	0	ATG	M	CTG	L	p.M12	p.M12L	Missense	0	0.913	D	0	0.928	D	0.001	0.075	B	0.001	0.044	B	0	0.843	D	1	0.81	D	0.69	0.17	N	1	0.414	T	-0.66	0.623
chr3	41224546	A	G	CAT-G	0.0124991	CDS	ENST00000349496.11	3	248	34	A	G	c.34A	c.34A>G	12	0	ATG	M	GTG	V	p.M12	p.M12V	Missense	0	0.913	D	0	0.928	D	0.003	0.112	B	0.001	0.044	B	0	0.843	D	1	0.81	D	0.14	0.087	N	0.99	0.417	T	-0.92	0.741
chr3	41224546	A	T	CAT-T	0.00149689	CDS	ENST00000349496.11	3	248	34	A	T	c.34A	c.34A>T	12	0	ATG	M	TTG	L	p.M12	p.M12L	Missense	0	0.913	D	0	0.928	D	0.001	0.075	B	0.001	0.044	B	0	0.843	D	1	0.81	D	0.69	0.17	N	1	0.414	T	-0.66	0.623
chr3	41224547	T	A	ATG-A	0.00179627	CDS	ENST00000349496.11	3	249	35	T	A	c.35T	c.35T>A	12	1	ATG	M	AAG	K	p.M12	p.M12K	Missense	0	0.913	D	0	0.928	D	0.053	0.226	B	0.02	0.19	B	0	0.843	D	1	0.81	D	1.24	0.31	L	0.99	0.417	T	-0.8	0.895
chr3	41224547	T	C	ATG-C	0.0114512	CDS	ENST00000349496.11	3	249	35	T	C	c.35T	c.35T>C	12	1	ATG	M	ACG	T	p.M12	p.M12T	Missense	0	0.913	D	0	0.928	D	0.1	0.257	B	0.029	0.215	B	0	0.843	D	1	0.81	D	1.24	0.31	L	0.98	0.421	T	-0.69	0.895
chr3	41224547	T	G	ATG-G	0.00164658	CDS	ENST00000349496.11	3	249	35	T	G	c.35T	c.35T>G	12	1	ATG	M	AGG	R	p.M12	p.M12R	Missense	0	0.913	D	0	0.928	D	0.204	0.298	B	0.033	0.223	B	0	0.843	D	1	0.81	D	1.24	0.31	L	0.96	0.429	T	-0.88	0.895
chr3	41224548	G	A	TGG-A	0.00808323	CDS	ENST00000349496.11	3	250	36	G	A	c.36G	c.36G>A	12	2	ATG	M	ATA	I	p.M12	p.M12I	Missense	0	0.913	D	0	0.928	D	0.113	0.263	B	0.02	0.19	B	0	0.843	D	1	0.81	D	0.895	0.224	L	0.97	0.425	T	-1.01	0.741
chr3	41224548	G	C	TGG-C	0.00232019	CDS	ENST00000349496.11	3	250	36	G	C	c.36G	c.36G>C	12	2	ATG	M	ATC	I	p.M12	p.M12I	Missense	0	0.913	D	0	0.928	D	0.113	0.263	B	0.02	0.19	B	0	0.843	D	1	0.81	D	0.895	0.224	L	0.97	0.425	T	-1.01	0.741
chr3	41224548	G	T	TGG-T	0.00246987	CDS	ENST00000349496.11	3	250	36	G	T	c.36G	c.36G>T	12	2	ATG	M	ATT	I	p.M12	p.M12I	Missense	0	0.913	D	0	0.928	D	0.113	0.263	B	0.02	0.19	B	0	0.843	D	1	0.81	D	0.895	0.224	L	0.97	0.425	T	-1.01	0.741
chr3	41224549	G	A	GGC-A	0.00950528	CDS	ENST00000349496.11	3	251	37	G	A	c.37G	c.37G>A	13	0	GCC	A	ACC	T	p.A13	p.A13T	Missense	0.024	0.477	D	0	0.928	D	0.204	0.298	B	0.062	0.269	B	0	0.843	D	1	0.81	D	0	0.065	N	0.89	0.456	T	-0.54	0.741
chr3	41224549	G	C	GGC-C	0.00254472	CDS	ENST00000349496.11	3	251	37	G	C	c.37G	c.37G>C	13	0	GCC	A	CCC	P	p.A13	p.A13P	Missense	0.251	0.188	T	0	0.928	D	0.557	0.383	P	0.084	0.293	B	0	0.843	D	1	0.81	D	-0.345	0.033	N	0.84	0.475	T	1.3	0.823
chr3	41224549	G	T	GGC-T	0.00464037	CDS	ENST00000349496.11	3	251	37	G	T	c.37G	c.37G>T	13	0	GCC	A	TCC	S	p.A13	p.A13S	Missense	0.065	0.363	T	0	0.928	D	0.1	0.257	B	0.02	0.19	B	0	0.843	D	1	0.81	D	-0.345	0.033	N	0.91	0.449	T	-0.09	0.623
chr3	41224550	C	A	GCC-A	0.0035177	CDS	ENST00000349496.11	3	252	38	C	A	c.38C	c.38C>A	13	1	GCC	A	GAC	D	p.A13	p.A13D	Missense	0.011	0.555	D	0	0.928	D	0.001	0.075	B	0.002	0.069	B	0	0.843	D	1	0.81	D	0	0.065	N	0.88	0.46	T	-1.62	0.895
chr3	41224550	C	G	GCC-G	0.00299379	CDS	ENST00000349496.11	3	252	38	C	G	c.38C	c.38C>G	13	1	GCC	A	GGC	G	p.A13	p.A13G	Missense	0.072	0.35	T	0	0.928	D	0.001	0.075	B	0.001	0.044	B	0	0.843	D	1	0.81	D	-0.695	0.019	N	0.89	0.456	T	-0.95	0.741
chr3	41224550	C	T	GCC-T	0.007709	CDS	ENST00000349496.11	3	252	38	C	T	c.38C	c.38C>T	13	1	GCC	A	GTC	V	p.A13	p.A13V	Missense	0.024	0.477	D	0	0.928	D	0.001	0.075	B	0.001	0.044	B	0	0.843	D	1	0.81	D	-0.975	0.012	N	0.95	0.433	T	-0.6	0.741
chr3	41224551	C	A	CCA-A	0.00194596	CDS	ENST00000349496.11	3	253	39	C	A	c.39C	c.39C>A	13	2	GCC	A	GCA	A	p.A13	p.A13A	Synonymous	.	.	.	.	.	.	.	.	.	.	.	.	.	.	.	.	.	.	.	.	.	.	.	.	.	.
chr3	41224551	C	G	CCA-G	0.00336801	CDS	ENST00000349496.11	3	253	39	C	G	c.39C	c.39C>G	13	2	GCC	A	GCG	A	p.A13	p.A13A	Synonymous	.	.	.	.	.	.	.	.	.	.	.	.	.	.	.	.	.	.	.	.	.	.	.	.	.	.
chr3	41224551	C	T	CCA-T	0.00763416	CDS	ENST00000349496.11	3	253	39	C	T	c.39C	c.39C>T	13	2	GCC	A	GCT	A	p.A13	p.A13A	Synonymous	.	.	.	.	.	.	.	.	.	.	.	.	.	.	.	.	.	.	.	.	.	.	.	.	.	.
chr3	41224552	A	C	CAT-C	0.00164658	CDS	ENST00000349496.11	3	254	40	A	C	c.40A	c.40A>C	14	0	ATG	M	CTG	L	p.M14	p.M14L	Missense	0.041	0.419	D	0	0.928	D	0	0.029	B	0.002	0.069	B	0	0.843	N	1	0.588	D	1.445	0.364	L	1.02	0.407	T	-1.02	0.301
chr3	41224552	A	G	CAT-G	0.0124991	CDS	ENST00000349496.11	3	254	40	A	G	c.40A	c.40A>G	14	0	ATG	M	GTG	V	p.M14	p.M14V	Missense	0.01	0.565	D	0	0.928	D	0	0.029	B	0	0.014	B	0	0.843	D	1	0.588	D	1.445	0.364	L	1.01	0.411	T	-0.92	0.247
chr3	41224552	A	T	CAT-T	0.00149689	CDS	ENST00000349496.11	3	254	40	A	T	c.40A	c.40A>T	14	0	ATG	M	TTG	L	p.M14	p.M14L	Missense	0.041	0.419	D	0	0.928	D	0	0.029	B	0.002	0.069	B	0	0.843	N	1	0.588	D	1.445	0.364	L	1.02	0.407	T	-1.02	0.301
chr3	41224553	T	A	ATG-A	0.00179627	CDS	ENST00000349496.11	3	255	41	T	A	c.41T	c.41T>A	14	1	ATG	M	AAG	K	p.M14	p.M14K	Missense	0.001	0.785	D	0	0.928	D	0.001	0.075	B	0.006	0.121	B	0	0.843	D	1	0.81	D	1.445	0.364	L	0.92	0.445	T	-0.95	0.253
chr3	41224553	T	C	ATG-C	0.0114512	CDS	ENST00000349496.11	3	255	41	T	C	c.41T	c.41T>C	14	1	ATG	M	ACG	T	p.M14	p.M14T	Missense	0.002	0.722	D	0	0.928	D	0.001	0.075	B	0.006	0.121	B	0	0.843	D	1	0.81	D	1.445	0.364	L	0.94	0.437	T	-1.68	0.401
chr3	41224553	T	G	ATG-G	0.00164658	CDS	ENST00000349496.11	3	255	41	T	G	c.41T	c.41T>G	14	1	ATG	M	AGG	R	p.M14	p.M14R	Missense	0.001	0.785	D	0	0.928	D	0.007	0.142	B	0.014	0.169	B	0	0.843	D	1	0.81	D	1.445	0.364	L	0.91	0.449	T	-1.4	0.346
chr3	41224554	G	A	TGG-A	0.00808323	CDS	ENST00000349496.11	3	256	42	G	A	c.42G	c.42G>A	14	2	ATG	M	ATA	I	p.M14	p.M14I	Missense	0.082	0.333	T	0	0.928	D	0	0.029	B	0	0.014	B	0	0.843	D	1	0.81	D	1.445	0.364	L	1.05	0.4	T	-1.01	0.287
chr3	41224554	G	C	TGG-C	0.00232019	CDS	ENST00000349496.11	3	256	42	G	C	c.42G	c.42G>C	14	2	ATG	M	ATC	I	p.M14	p.M14I	Missense	0.082	0.333	T	0	0.928	D	0	0.029	B	0	0.014	B	0	0.843	D	1	0.81	D	1.445	0.364	L	1.05	0.4	T	-1.01	0.287
chr3	41224554	G	T	TGG-T	0.00246987	CDS	ENST00000349496.11	3	256	42	G	T	c.42G	c.42G>T	14	2	ATG	M	ATT	I	p.M14	p.M14I	Missense	0.082	0.333	T	0	0.928	D	0	0.029	B	0	0.014	B	0	0.843	D	1	0.81	D	1.445	0.364	L	1.05	0.4	T	-1.01	0.287
chr3	41224555	G	A	GGA-A	0.00725994	CDS	ENST00000349496.11	3	257	43	G	A	c.43G	c.43G>A	15	0	GAA	E	AAA	K	p.E15	p.E15K	Missense	0.069	0.355	T	0.304	0.201	T	0.113	0.263	B	0.033	0.223	B	0	0.629	D	1	0.81	D	0.425	0.126	N	0.94	0.437	T	-1.26	0.318
chr3	41224555	G	C	GGA-C	0.00426615	CDS	ENST00000349496.11	3	257	43	G	C	c.43G	c.43G>C	15	0	GAA	E	CAA	Q	p.E15	p.E15Q	Missense	0.082	0.333	T	0.275	0.22	T	0.382	0.344	B	0.062	0.269	B	0	0.629	D	1	0.81	D	0.975	0.245	L	0.98	0.421	T	-0.17	0.096
chr3	41224555	G	T	GGA-T	0.00239503	CDS	ENST00000349496.11	3	257	43	G	T	c.43G	c.43G>T	15	0	GAA	E	TAA	X	p.E15	p.E15X	PTV	.	.	.	.	.	.	.	.	.	.	.	.	0	0.629	D	1	0.81	A	.	.	.	.	.	.	.	.
chr3	41224556	A	C	GAA-C	0.00187112	CDS	ENST00000349496.11	3	258	44	A	C	c.44A	c.44A>C	15	1	GAA	E	GCA	A	p.E15	p.E15A	Missense	0.067	0.359	T	0.274	0.221	T	0	0.029	B	0.001	0.044	B	0	0.629	D	1	0.81	D	0.625	0.158	N	0.94	0.437	T	-0.59	0.176
chr3	41224556	A	G	GAA-G	0.0021705	CDS	ENST00000349496.11	3	258	44	A	G	c.44A	c.44A>G	15	1	GAA	E	GGA	G	p.E15	p.E15G	Missense	0.203	0.221	T	0.27	0.224	T	0.001	0.075	B	0.001	0.044	B	0	0.629	D	1	0.81	D	0.625	0.158	N	0.85	0.471	T	-1.04	0.273
chr3	41224556	A	T	GAA-T	0.000374223	CDS	ENST00000349496.11	3	258	44	A	T	c.44A	c.44A>T	15	1	GAA	E	GTA	V	p.E15	p.E15V	Missense	0.015	0.525	D	0.079	0.421	T	0.001	0.075	B	0.001	0.044	B	0	0.629	D	1	0.81	D	-0.38	0.031	N	0.88	0.46	T	-0.28	0.13
chr3	41224557	A	C	AAC-C	0.00142205	CDS	ENST00000349496.11	3	259	45	A	C	c.45A	c.45A>C	15	2	GAA	E	GAC	D	p.E15	p.E15D	Missense	0.609	0.077	T	0.63	0.117	T	0.341	0.335	B	0.062	0.269	B	0	0.629	D	1	0.588	D	0.625	0.158	N	0.9	0.452	T	-0.41	0.14
chr3	41224557	A	G	AAC-G	0.00598758	CDS	ENST00000349496.11	3	259	45	A	G	c.45A	c.45A>G	15	2	GAA	E	GAG	E	p.E15	p.E15E	Synonymous	.	.	.	.	.	.	.	.	.	.	.	.	.	.	.	.	.	.	.	.	.	.	.	.	.	.
chr3	41224557	A	T	AAC-T	0.000898136	CDS	ENST00000349496.11	3	259	45	A	T	c.45A	c.45A>T	15	2	GAA	E	GAT	D	p.E15	p.E15D	Missense	0.609	0.077	T	0.63	0.117	T	0.341	0.335	B	0.062	0.269	B	0	0.629	D	1	0.588	D	0.625	0.158	N	0.9	0.452	T	-0.41	0.14
chr3	41224558	C	A	ACC-A	0.00583789	CDS	ENST00000349496.11	3	260	46	C	A	c.46C	c.46C>A	16	0	CCA	P	ACA	T	p.P16	p.P16T	Missense	0.008	0.586	D	0	0.928	D	0.062	0.233	B	0.019	0.188	B	0	0.843	D	1	0.81	D	1.525	0.386	L	0.94	0.437	T	-1.3	0.326
chr3	41224558	C	G	ACC-G	0.0028441	CDS	ENST00000349496.11	3	260	46	C	G	c.46C	c.46C>G	16	0	CCA	P	GCA	A	p.P16	p.P16A	Missense	0.019	0.501	D	0	0.928	D	0	0.029	B	0.001	0.044	B	0	0.843	D	1	0.81	D	0.325	0.104	N	1	0.414	T	-0.87	0.236
chr3	41224558	C	T	ACC-T	0.0113015	CDS	ENST00000349496.11	3	260	46	C	T	c.46C	c.46C>T	16	0	CCA	P	TCA	S	p.P16	p.P16S	Missense	0.012	0.547	D	0	0.928	D	0.014	0.169	B	0.013	0.165	B	0	0.843	D	1	0.81	D	1.175	0.299	L	0.96	0.429	T	-0.54	0.166
chr3	41224559	C	A	CCA-A	0.00194596	CDS	ENST00000349496.11	3	261	47	C	A	c.47C	c.47C>A	16	1	CCA	P	CAA	Q	p.P16	p.P16Q	Missense	0.051	0.393	T	0	0.928	D	0.001	0.075	B	0.002	0.069	B	0	0.843	D	1	0.81	D	0.975	0.245	L	0.93	0.441	T	-0.05	0.077
chr3	41224559	C	G	CCA-G	0.00336801	CDS	ENST00000349496.11	3	261	47	C	G	c.47C	c.47C>G	16	1	CCA	P	CGA	R	p.P16	p.P16R	Missense	0.009	0.575	D	0	0.928	D	0.074	0.241	B	0.021	0.193	B	0	0.843	D	1	0.81	D	1.525	0.386	L	0.93	0.441	T	-1.27	0.32
chr3	41224559	C	T	CCA-T	0.00763416	CDS	ENST00000349496.11	3	261	47	C	T	c.47C	c.47C>T	16	1	CCA	P	CTA	L	p.P16	p.P16L	Missense	0.006	0.614	D	0	0.928	D	0.005	0.13	B	0.005	0.112	B	0	0.843	D	1	0.81	D	1.525	0.386	L	0.92	0.445	T	-1.73	0.41
chr3	41224560	A	C	CAG-C	0.00299379	CDS	ENST00000349496.11	3	262	48	A	C	c.48A	c.48A>C	16	2	CCA	P	CCC	P	p.P16	p.P16P	Synonymous	.	.	.	.	.	.	.	.	.	.	.	.	.	.	.	.	.	.	.	.	.	.	.	.	.	.
chr3	41224560	A	G	CAG-G	0.0107028	CDS	ENST00000349496.11	3	262	48	A	G	c.48A	c.48A>G	16	2	CCA	P	CCG	P	p.P16	p.P16P	Synonymous	.	.	.	.	.	.	.	.	.	.	.	.	.	.	.	.	.	.	.	.	.	.	.	.	.	.
chr3	41224560	A	T	CAG-T	0.00157174	CDS	ENST00000349496.11	3	262	48	A	T	c.48A	c.48A>T	16	2	CCA	P	CCT	P	p.P16	p.P16P	Synonymous	.	.	.	.	.	.	.	.	.	.	.	.	.	.	.	.	.	.	.	.	.	.	.	.	.	.
chr3	41224561	G	A	AGA-A	0.00763416	CDS	ENST00000349496.11	3	263	49	G	A	c.49G	c.49G>A	17	0	GAC	D	AAC	N	p.D17	p.D17N	Missense	0.213	0.365	T	0	0.928	D	0.016	0.173	B	0.006	0.121	B	0	0.843	D	1	0.81	D	1.155	0.296	L	0.96	0.429	T	-0.31	0.121
chr3	41224561	G	C	AGA-C	0.00493975	CDS	ENST00000349496.11	3	263	49	G	C	c.49G	c.49G>C	17	0	GAC	D	CAC	H	p.D17	p.D17H	Missense	0.009	0.599	D	0	0.928	D	0.974	0.578	D	0.711	0.545	P	0	0.843	D	1	0.81	D	2.195	0.618	M	0.92	0.445	T	-1.77	0.418
chr3	41224561	G	T	AGA-T	0.00202081	CDS	ENST00000349496.11	3	263	49	G	T	c.49G	c.49G>T	17	0	GAC	D	TAC	Y	p.D17	p.D17Y	Missense	0.004	0.682	D	0	0.928	D	0.991	0.641	D	0.73	0.553	P	0	0.843	D	1	0.81	D	2.195	0.618	M	0.88	0.46	T	-2.45	0.536
chr3	41224562	A	C	GAC-C	0.00104783	CDS	ENST00000349496.11	3	264	50	A	C	c.50A	c.50A>C	17	1	GAC	D	GCC	A	p.D17	p.D17A	Missense	0.008	0.586	D	0	0.928	D	0.065	0.235	B	0.01	0.149	B	0	0.843	D	1	0.81	D	1.845	0.487	L	0.96	0.429	T	-0.91	0.245
chr3	41224562	A	G	GAC-G	0.00299379	CDS	ENST00000349496.11	3	264	50	A	G	c.50A	c.50A>G	17	1	GAC	D	GGC	G	p.D17	p.D17G	Missense	0.028	0.461	D	0	0.928	D	0.518	0.375	P	0.114	0.318	B	0	0.843	D	1	0.81	D	1.845	0.487	L	0.9	0.452	T	-1.38	0.342
chr3	41224562	A	T	GAC-T	0.0013472	CDS	ENST00000349496.11	3	264	50	A	T	c.50A	c.50A>T	17	1	GAC	D	GTC	V	p.D17	p.D17V	Missense	0.001	0.785	D	0	0.928	D	0.839	0.465	P	0.215	0.375	B	0	0.843	D	1	0.81	D	2.195	0.618	M	0.9	0.452	T	-1.47	0.36
chr3	41224563	C	A	ACA-A	0.00306863	CDS	ENST00000349496.11	3	265	51	C	A	c.51C	c.51C>A	17	2	GAC	D	GAA	E	p.D17	p.D17E	Missense	0.012	0.547	D	0	0.928	D	0.065	0.235	B	0.01	0.149	B	0	0.843	D	1	0.537	D	1.095	0.274	L	1	0.414	T	-0.43	0.144
chr3	41224563	C	G	ACA-G	0.00209565	CDS	ENST00000349496.11	3	265	51	C	G	c.51C	c.51C>G	17	2	GAC	D	GAG	E	p.D17	p.D17E	Missense	0.012	0.547	D	0	0.928	D	0.065	0.235	B	0.01	0.149	B	0	0.843	D	1	0.537	D	1.095	0.274	L	1	0.414	T	-0.43	0.144
chr3	41224563	C	T	ACA-T	0.00935559	CDS	ENST00000349496.11	3	265	51	C	T	c.51C	c.51C>T	17	2	GAC	D	GAT	D	p.D17	p.D17D	Synonymous	.	.	.	.	.	.	.	.	.	.	.	.	.	.	.	.	.	.	.	.	.	.	.	.	.	.
chr3	41224564	A	C	CAG-C	0.00299379	CDS	ENST00000349496.11	3	266	52	A	C	c.52A	c.52A>C	18	0	AGA	R	CGA	R	p.R18	p.R18R	Synonymous	.	.	.	.	.	.	.	.	.	.	.	.	.	.	.	.	.	.	.	.	.	.	.	.	.	.
chr3	41224564	A	G	CAG-G	0.0107028	CDS	ENST00000349496.11	3	266	52	A	G	c.52A	c.52A>G	18	0	AGA	R	GGA	G	p.R18	p.R18G	Missense	0.032	0.447	D	0.178	0.296	T	0	0.029	B	0	0.014	B	0	0.843	D	1	0.81	D	-0.625	0.022	N	0.92	0.445	T	-1.34	0.334
chr3	41224564	A	T	CAG-T	0.00157174	CDS	ENST00000349496.11	3	266	52	A	T	c.52A	c.52A>T	18	0	AGA	R	TGA	X	p.R18	p.R18X	PTV	.	.	.	.	.	.	.	.	.	.	.	.	0	0.843	D	1	0.81	A	.	.	.	.	.	.	.	.
chr3	41224565	G	A	AGA-A	0.00763416	CDS	ENST00000349496.11	3	267	53	G	A	c.53G	c.53G>A	18	1	AGA	R	AAA	K	p.R18	p.R18K	Missense	0.361	0.119	T	0.468	0.123	T	0	0.029	B	0.001	0.044	B	0	0.843	D	1	0.81	D	-0.85	0.015	N	0.98	0.421	T	0.32	0.04
chr3	41224565	G	C	AGA-C	0.00493975	CDS	ENST00000349496.11	3	267	53	G	C	c.53G	c.53G>C	18	1	AGA	R	ACA	T	p.R18	p.R18T	Missense	0.038	0.428	D	0.259	0.231	T	0.014	0.169	B	0.013	0.165	B	0	0.843	D	1	0.81	D	0.345	0.112	N	0.97	0.425	T	0.17	0.051
chr3	41224565	G	T	AGA-T	0.00202081	CDS	ENST00000349496.11	3	267	53	G	T	c.53G	c.53G>T	18	1	AGA	R	ATA	I	p.R18	p.R18I	Missense	0.013	0.539	D	0.07	0.437	T	0.032	0.202	B	0.013	0.165	B	0	0.843	D	1	0.81	D	0	0.065	N	0.98	0.421	T	0.14	0.063
chr3	41224566	A	C	GAA-C	0.00187112	CDS	ENST00000349496.11	3	268	54	A	C	c.54A	c.54A>C	18	2	AGA	R	AGC	S	p.R18	p.R18S	Missense	0.207	0.199	T	0.553	0.093	T	0	0.029	B	0.001	0.044	B	0	0.843	D	1	0.588	D	-1.15	0.009	N	1.04	0.402	T	0.46	0.031
chr3	41224566	A	G	GAA-G	0.0021705	CDS	ENST00000349496.11	3	268	54	A	G	c.54A	c.54A>G	18	2	AGA	R	AGG	R	p.R18	p.R18R	Synonymous	.	.	.	.	.	.	.	.	.	.	.	.	.	.	.	.	.	.	.	.	.	.	.	.	.	.
chr3	41224566	A	T	GAA-T	0.000374223	CDS	ENST00000349496.11	3	268	54	A	T	c.54A	c.54A>T	18	2	AGA	R	AGT	S	p.R18	p.R18S	Missense	0.207	0.199	T	0.553	0.093	T	0	0.029	B	0.001	0.044	B	0	0.843	D	1	0.588	D	-1.15	0.009	N	1.04	0.402	T	0.46	0.031
chr3	41224567	A	C	AAA-C	0.00119751	CDS	ENST00000349496.11	3	269	55	A	C	c.55A	c.55A>C	19	0	AAA	K	CAA	Q	p.K19	p.K19Q	Missense	0.136	0.344	T	0	0.928	D	0.03	0.2	B	0.007	0.13	B	0	0.843	D	1	0.81	D	1.22	0.306	L	0.88	0.46	T	-0.53	0.164
chr3	41224567	A	G	AAA-G	0.00426615	CDS	ENST00000349496.11	3	269	55	A	G	c.55A	c.55A>G	19	0	AAA	K	GAA	E	p.K19	p.K19E	Missense	0.008	0.586	D	0	0.928	D	0.323	0.331	B	0.079	0.287	B	0	0.843	D	1	0.81	D	2.195	0.618	M	0.9	0.452	T	-1.22	0.31
chr3	41224567	A	T	AAA-T	0.000673602	CDS	ENST00000349496.11	3	269	55	A	T	c.55A	c.55A>T	19	0	AAA	K	TAA	X	p.K19	p.K19X	PTV	.	.	.	.	.	.	.	.	.	.	.	.	0	0.843	D	1	0.81	A	.	.	.	.	.	.	.	.
chr3	41224568	A	C	AAA-C	0.00119751	CDS	ENST00000349496.11	3	270	56	A	C	c.56A	c.56A>C	19	1	AAA	K	ACA	T	p.K19	p.K19T	Missense	0.005	0.682	D	0	0.928	D	0.323	0.331	B	0.079	0.287	B	0	0.843	D	1	0.81	D	1.845	0.487	L	0.95	0.456	T	-2.15	0.487
chr3	41224568	A	G	AAA-G	0.00426615	CDS	ENST00000349496.11	3	270	56	A	G	c.56A	c.56A>G	19	1	AAA	K	AGA	R	p.K19	p.K19R	Missense	0.025	0.547	D	0	0.928	D	0.007	0.142	B	0.006	0.121	B	0	0.843	D	1	0.81	D	1.845	0.487	L	0.88	0.46	T	-1.75	0.414
chr3	41224568	A	T	AAA-T	0.000673602	CDS	ENST00000349496.11	3	270	56	A	T	c.56A	c.56A>T	19	1	AAA	K	ATA	I	p.K19	p.K19I	Missense	0.002	0.785	D	0	0.928	D	0.536	0.378	P	0.071	0.28	B	0	0.843	D	1	0.81	D	2.195	0.618	M	0.92	0.471	T	-3.79	0.716
chr3	41224569	A	C	AAG-C	0.00187112	CDS	ENST00000349496.11	3	271	57	A	C	c.57A	c.57A>C	19	2	AAA	K	AAC	N	p.K19	p.K19N	Missense	0.005	0.632	D	0	0.928	D	0.007	0.142	B	0.006	0.121	B	0	0.843	D	1	0.588	D	1.845	0.487	L	0.88	0.46	T	-1.71	0.407
chr3	41224569	A	G	AAG-G	0.00523913	CDS	ENST00000349496.11	3	271	57	A	G	c.57A	c.57A>G	19	2	AAA	K	AAG	K	p.K19	p.K19K	Synonymous	.	.	.	.	.	.	.	.	.	.	.	.	.	.	.	.	.	.	.	.	.	.	.	.	.	.
chr3	41224569	A	T	AAG-T	0.000898136	CDS	ENST00000349496.11	3	271	57	A	T	c.57A	c.57A>T	19	2	AAA	K	AAT	N	p.K19	p.K19N	Missense	0.005	0.632	D	0	0.928	D	0.007	0.142	B	0.006	0.121	B	0	0.843	D	1	0.588	D	1.845	0.487	L	0.88	0.46	T	-1.71	0.407
chr3	41224570	G	A	AGC-A	0.00913105	CDS	ENST00000349496.11	3	272	58	G	A	c.58G	c.58G>A	20	0	GCG	A	ACG	T	p.A20	p.A20T	Missense	0.091	0.318	T	0.359	0.17	T	0.031	0.201	B	0.021	0.193	B	0	0.843	D	1	0.81	D	1.525	0.386	L	0.88	0.46	T	-0.16	0.095
chr3	41224570	G	C	AGC-C	0.00344286	CDS	ENST00000349496.11	3	272	58	G	C	c.58G	c.58G>C	20	0	GCG	A	CCG	P	p.A20	p.A20P	Missense	0.077	0.341	T	0.171	0.303	T	0.238	0.308	B	0.11	0.315	B	0	0.843	D	1	0.81	D	1.525	0.386	L	0.83	0.478	T	-0.36	0.199
chr3	41224570	G	T	AGC-T	0.00179627	CDS	ENST00000349496.11	3	272	58	G	T	c.58G	c.58G>T	20	0	GCG	A	TCG	S	p.A20	p.A20S	Missense	0.098	0.308	T	0.326	0.188	T	0.002	0.099	B	0.003	0.087	B	0	0.843	D	1	0.81	D	0.83	0.21	L	0.95	0.433	T	0.23	0.079
chr3	41224571	C	A	GCG-A	0.00366739	CDS	ENST00000349496.11	3	273	59	C	A	c.59C	c.59C>A	20	1	GCG	A	GAG	E	p.A20	p.A20E	Missense	0.504	0.076	T	0.35	0.175	T	0.001	0.075	B	0.001	0.044	B	0	0.843	D	1	0.81	D	0.28	0.1	N	0.91	0.449	T	1.8	0.011
chr3	41224571	C	G	GCG-G	0.00269441	CDS	ENST00000349496.11	3	273	59	C	G	c.59C	c.59C>G	20	1	GCG	A	GGG	G	p.A20	p.A20G	Missense	0.08	0.336	T	0.206	0.271	T	0.075	0.242	B	0.039	0.236	B	0	0.843	D	1	0.81	D	1.525	0.386	L	0.84	0.475	T	-1.24	0.322
chr3	41224571	C	T	GCG-T	0.0425118	CDS	ENST00000349496.11	3	273	59	C	T	c.59C	c.59C>T	20	1	GCG	A	GTG	V	p.A20	p.A20V	Missense	0.223	0.234	T	0.761	0.201	T	0.001	0.075	B	0.001	0.044	B	0	0.843	D	1	0.81	D	0.55	0.145	N	0.87	0.464	T	-0.43	0.144
chr3	41224572	G	A	CGG-A	0.0598758	CDS	ENST00000349496.11	3	274	60	G	A	c.60G	c.60G>A	20	2	GCG	A	GCA	A	p.A20	p.A20A	Synonymous	.	.	.	.	.	.	.	.	.	.	.	.	.	.	.	.	.	.	.	.	.	.	.	.	.	.
chr3	41224572	G	C	CGG-C	0.00396677	CDS	ENST00000349496.11	3	274	60	G	C	c.60G	c.60G>C	20	2	GCG	A	GCC	A	p.A20	p.A20A	Synonymous	.	.	.	.	.	.	.	.	.	.	.	.	.	.	.	.	.	.	.	.	.	.	.	.	.	.
chr3	41224572	G	T	CGG-T	0.00276925	CDS	ENST00000349496.11	3	274	60	G	T	c.60G	c.60G>T	20	2	GCG	A	GCT	A	p.A20	p.A20A	Synonymous	.	.	.	.	.	.	.	.	.	.	.	.	.	.	.	.	.	.	.	.	.	.	.	.	.	.
chr3	41224573	G	A	GGC-A	0.00950528	CDS	ENST00000349496.11	3	275	61	G	A	c.61G	c.61G>A	21	0	GCT	A	ACT	T	p.A21	p.A21T	Missense	0.098	0.308	T	0.14	0.336	T	0.036	0.207	B	0.021	0.193	B	0	0.843	D	1	0.81	D	0.345	0.112	N	0.96	0.429	T	0.45	0.043
chr3	41224573	G	C	GGC-C	0.00254472	CDS	ENST00000349496.11	3	275	61	G	C	c.61G	c.61G>C	21	0	GCT	A	CCT	P	p.A21	p.A21P	Missense	0.07	0.353	T	0.103	0.383	T	0.07	0.239	B	0.055	0.26	B	0	0.843	D	1	0.81	D	0.345	0.112	N	0.91	0.449	T	-0.46	0.15
chr3	41224573	G	T	GGC-T	0.00464037	CDS	ENST00000349496.11	3	275	61	G	T	c.61G	c.61G>T	21	0	GCT	A	TCT	S	p.A21	p.A21S	Missense	0.121	0.278	T	0.207	0.27	T	0.016	0.173	B	0.013	0.165	B	0	0.843	D	1	0.81	D	0.69	0.17	N	1.02	0.407	T	0.07	0.061
chr3	41224574	C	A	GCT-A	0.0021705	CDS	ENST00000349496.11	3	276	62	C	A	c.62C	c.62C>A	21	1	GCT	A	GAT	D	p.A21	p.A21D	Missense	0.028	0.461	D	0.142	0.333	T	0.001	0.075	B	0.001	0.044	B	0	0.843	D	1	0.81	D	0.69	0.17	N	0.95	0.433	T	-0.46	0.15
chr3	41224574	C	G	GCT-G	0.00314348	CDS	ENST00000349496.11	3	276	62	C	G	c.62C	c.62C>G	21	1	GCT	A	GGT	G	p.A21	p.A21G	Missense	0.116	0.284	T	0.173	0.321	T	0.016	0.173	B	0.025	0.205	B	0	0.843	D	1	0.81	D	0.69	0.17	N	1.07	0.396	T	-1.37	0.34
chr3	41224574	C	T	GCT-T	0.00958012	CDS	ENST00000349496.11	3	276	62	C	T	c.62C	c.62C>T	21	1	GCT	A	GTT	V	p.A21	p.A21V	Missense	0.282	0.286	T	0.119	0.361	T	0	0.029	B	0.001	0.044	B	0	0.843	D	1	0.81	D	0.69	0.17	N	1	0.414	T	-0.62	0.189
chr3	41224575	T	A	CTG-A	0.00209565	CDS	ENST00000349496.11	3	277	63	T	A	c.63T	c.63T>A	21	2	GCT	A	GCA	A	p.A21	p.A21A	Synonymous	.	.	.	.	.	.	.	.	.	.	.	.	.	.	.	.	.	.	.	.	.	.	.	.	.	.
chr3	41224575	T	C	CTG-C	0.0117506	CDS	ENST00000349496.11	3	277	63	T	C	c.63T	c.63T>C	21	2	GCT	A	GCC	A	p.A21	p.A21A	Synonymous	.	.	.	.	.	.	.	.	.	.	.	.	.	.	.	.	.	.	.	.	.	.	.	.	.	.
chr3	41224575	T	G	CTG-G	0.00359254	CDS	ENST00000349496.11	3	277	63	T	G	c.63T	c.63T>G	21	2	GCT	A	GCG	A	p.A21	p.A21A	Synonymous	.	.	.	.	.	.	.	.	.	.	.	.	.	.	.	.	.	.	.	.	.	.	.	.	.	.
chr3	41224576	G	A	TGT-A	0.00860714	CDS	ENST00000349496.11	3	278	64	G	A	c.64G	c.64G>A	22	0	GTT	V	ATT	I	p.V22	p.V22I	Missense	0.058	0.547	T	0.179	0.46	T	0.749	0.432	P	0.206	0.371	B	0	0.843	D	1	0.81	D	1.975	0.535	M	1.04	0.402	T	-0.76	0.212
chr3	41224576	G	C	TGT-C	0.00291894	CDS	ENST00000349496.11	3	278	64	G	C	c.64G	c.64G>C	22	0	GTT	V	CTT	L	p.V22	p.V22L	Missense	0.039	0.425	D	0.11	0.373	T	0.382	0.344	B	0.146	0.339	B	0	0.843	D	1	0.81	D	2.325	0.666	M	1.15	0.382	T	-1.27	0.32
chr3	41224576	G	T	TGT-T	0.00261956	CDS	ENST00000349496.11	3	278	64	G	T	c.64G	c.64G>T	22	0	GTT	V	TTT	F	p.V22	p.V22F	Missense	0.007	0.722	D	0.021	0.692	D	0.913	0.505	P	0.374	0.437	B	0	0.843	D	1	0.81	D	2.325	0.666	M	0.92	0.445	T	-2.82	0.595
chr3	41224577	T	A	GTT-A	0.000972981	CDS	ENST00000349496.11	3	279	65	T	A	c.65T	c.65T>A	22	1	GTT	V	GAT	D	p.V22	p.V22D	Missense	0.005	0.913	D	0.014	0.765	D	0.913	0.505	P	0.536	0.487	P	0	0.843	D	1	0.81	D	2.325	0.666	M	0.92	0.445	T	-2.79	0.591
chr3	41224577	T	C	GTT-C	0.00471522	CDS	ENST00000349496.11	3	279	65	T	C	c.65T	c.65T>C	22	1	GTT	V	GCT	A	p.V22	p.V22A	Missense	0.057	0.586	T	0.129	0.466	T	0.382	0.344	B	0.146	0.339	B	0	0.843	D	1	0.81	D	1.975	0.535	M	1.03	0.405	T	-1.9	0.443
chr3	41224577	T	G	GTT-G	0.0013472	CDS	ENST00000349496.11	3	279	65	T	G	c.65T	c.65T>G	22	1	GTT	V	GGT	G	p.V22	p.V22G	Missense	0.004	0.913	D	0.012	0.928	D	0.749	0.432	P	0.269	0.398	B	0	0.843	D	1	0.81	D	2.325	0.666	M	0.91	0.449	T	-3.5	0.682
chr3	41224578	T	A	TTA-A	0.000598758	CDS	ENST00000349496.11	3	280	66	T	A	c.66T	c.66T>A	22	2	GTT	V	GTA	V	p.V22	p.V22V	Synonymous	.	.	.	.	.	.	.	.	.	.	.	.	.	.	.	.	.	.	.	.	.	.	.	.	.	.
chr3	41224578	T	C	TTA-C	0.00261956	CDS	ENST00000349496.11	3	280	66	T	C	c.66T	c.66T>C	22	2	GTT	V	GTC	V	p.V22	p.V22V	Synonymous	.	.	.	.	.	.	.	.	.	.	.	.	.	.	.	.	.	.	.	.	.	.	.	.	.	.
chr3	41224578	T	G	TTA-G	0.000673602	CDS	ENST00000349496.11	3	280	66	T	G	c.66T	c.66T>G	22	2	GTT	V	GTG	V	p.V22	p.V22V	Synonymous	.	.	.	.	.	.	.	.	.	.	.	.	.	.	.	.	.	.	.	.	.	.	.	.	.	.
chr3	41224579	A	C	TAG-C	0.000898136	CDS	ENST00000349496.11	3	281	67	A	C	c.67A	c.67A>C	23	0	AGT	S	CGT	R	p.S23	p.S23R	Missense	0.039	0.425	D	0.164	0.31	T	0	0.029	B	0.003	0.087	B	0	0.843	D	1	0.81	D	-0.665	0.021	N	0.97	0.425	T	-0.93	0.249
chr3	41224579	A	G	TAG-G	0.00254472	CDS	ENST00000349496.11	3	281	67	A	G	c.67A	c.67A>G	23	0	AGT	S	GGT	G	p.S23	p.S23G	Missense	0.07	0.403	T	0.311	0.22	T	0.032	0.202	B	0.028	0.213	B	0	0.843	D	1	0.81	D	0.69	0.17	N	0.97	0.425	T	-2.28	0.508
chr3	41224579	A	T	TAG-T	0.000523913	CDS	ENST00000349496.11	3	281	67	A	T	c.67A	c.67A>T	23	0	AGT	S	TGT	C	p.S23	p.S23C	Missense	0.031	0.501	D	0.083	0.505	T	0.005	0.13	B	0.005	0.112	B	0	0.843	D	1	0.81	D	0.69	0.17	N	0.96	0.429	T	-1.14	0.293
chr3	41224580	G	A	AGT-A	0.00688571	CDS	ENST00000349496.11	3	282	68	G	A	c.68G	c.68G>A	23	1	AGT	S	AAT	N	p.S23	p.S23N	Missense	0.037	0.431	D	0.212	0.265	T	0.13	0.271	B	0.119	0.322	B	0	0.843	D	1	0.81	D	0.345	0.112	N	0.97	0.425	T	-1.18	0.301
chr3	41224580	G	C	AGT-C	0.00261956	CDS	ENST00000349496.11	3	282	68	G	C	c.68G	c.68G>C	23	1	AGT	S	ACT	T	p.S23	p.S23T	Missense	0.134	0.263	T	0.672	0.084	T	0.001	0.075	B	0.002	0.069	B	0	0.843	D	1	0.81	D	-0.405	0.03	N	1.01	0.411	T	0.6	0.066
chr3	41224580	G	T	AGT-T	0.00164658	CDS	ENST00000349496.11	3	282	68	G	T	c.68G	c.68G>T	23	1	AGT	S	ATT	I	p.S23	p.S23I	Missense	0.335	0.414	T	0.181	0.336	T	0.002	0.099	B	0.005	0.112	B	0	0.843	D	1	0.81	D	0.345	0.112	N	1.09	0.392	T	0.14	0.103
chr3	41224581	T	A	GTC-A	0.000673602	CDS	ENST00000349496.11	3	283	69	T	A	c.69T	c.69T>A	23	2	AGT	S	AGA	R	p.S23	p.S23R	Missense	0.039	0.425	D	0.164	0.31	T	0	0.029	B	0.003	0.087	B	0	0.843	D	1	0.81	D	-0.665	0.021	N	0.97	0.425	T	-0.93	0.249
chr3	41224581	T	C	GTC-C	0.00254472	CDS	ENST00000349496.11	3	283	69	T	C	c.69T	c.69T>C	23	2	AGT	S	AGC	S	p.S23	p.S23S	Synonymous	.	.	.	.	.	.	.	.	.	.	.	.	.	.	.	.	.	.	.	.	.	.	.	.	.	.
chr3	41224581	T	G	GTC-G	0.00112267	CDS	ENST00000349496.11	3	283	69	T	G	c.69T	c.69T>G	23	2	AGT	S	AGG	R	p.S23	p.S23R	Missense	0.039	0.425	D	0.164	0.31	T	0	0.029	B	0.003	0.087	B	0	0.843	D	1	0.81	D	-0.665	0.021	N	0.97	0.425	T	-0.93	0.249
chr3	41224582	C	A	TCA-A	0.00157174	CDS	ENST00000349496.11	3	284	70	C	A	c.70C	c.70C>A	24	0	CAC	H	AAC	N	p.H24	p.H24N	Missense	0.091	0.447	T	0.165	0.423	T	0.017	0.176	B	0.028	0.213	B	0	0.843	D	1	0.81	D	0	0.065	N	1.01	0.411	T	-0.68	0.195
chr3	41224582	C	G	TCA-G	0.00209565	CDS	ENST00000349496.11	3	284	70	C	G	c.70C	c.70C>G	24	0	CAC	H	GAC	D	p.H24	p.H24D	Missense	0.327	0.233	T	0.367	0.177	T	0.004	0.122	B	0.017	0.181	B	0	0.843	D	1	0.81	D	0	0.065	N	1	0.414	T	-0.86	0.234
chr3	41224582	C	T	TCA-T	0.00576304	CDS	ENST00000349496.11	3	284	70	C	T	c.70C	c.70C>T	24	0	CAC	H	TAC	Y	p.H24	p.H24Y	Missense	0.045	0.539	D	0.084	0.517	T	0.035	0.206	B	0.071	0.28	B	0	0.843	D	1	0.81	D	0	0.065	N	1.01	0.411	T	-0.63	0.185
chr3	41224583	A	C	CAC-C	0.0021705	CDS	ENST00000349496.11	3	285	71	A	C	c.71A	c.71A>C	24	1	CAC	H	CCC	P	p.H24	p.H24P	Missense	0.095	0.414	T	0.117	0.403	T	0.035	0.206	B	0.071	0.28	B	0	0.843	D	1	0.81	D	0	0.065	N	1	0.414	T	-1.24	0.314
chr3	41224583	A	G	CAC-G	0.00516428	CDS	ENST00000349496.11	3	285	71	A	G	c.71A	c.71A>G	24	1	CAC	H	CGC	R	p.H24	p.H24R	Missense	0.189	0.378	T	0.212	0.361	T	0	0.029	B	0.001	0.044	B	0	0.843	D	1	0.81	D	0	0.065	N	1.01	0.411	T	-0.2	0.101
chr3	41224583	A	T	CAC-T	0.00127236	CDS	ENST00000349496.11	3	285	71	A	T	c.71A	c.71A>T	24	1	CAC	H	CTC	L	p.H24	p.H24L	Missense	0.073	0.371	T	0.111	0.462	T	0	0.029	B	0.001	0.044	B	0	0.843	D	1	0.81	D	-0.55	0.024	N	1.12	0.387	T	0.51	0.029
chr3	41224584	C	A	ACT-A	0.00164658	CDS	ENST00000349496.11	3	286	72	C	A	c.72C	c.72C>A	24	2	CAC	H	CAA	Q	p.H24	p.H24Q	Missense	0.404	0.273	T	0.557	0.243	T	0	0.029	B	0.001	0.044	B	0	0.843	D	1	0.588	D	-0.895	0.014	N	1.01	0.411	T	1.16	0.011
chr3	41224584	C	G	ACT-G	0.00261956	CDS	ENST00000349496.11	3	286	72	C	G	c.72C	c.72C>G	24	2	CAC	H	CAG	Q	p.H24	p.H24Q	Missense	0.404	0.273	T	0.557	0.243	T	0	0.029	B	0.001	0.044	B	0	0.843	D	1	0.588	D	-0.895	0.014	N	1.01	0.411	T	1.16	0.011
chr3	41224584	C	T	ACT-T	0.00725994	CDS	ENST00000349496.11	3	286	72	C	T	c.72C	c.72C>T	24	2	CAC	H	CAT	H	p.H24	p.H24H	Synonymous	.	.	.	.	.	.	.	.	.	.	.	.	.	.	.	.	.	.	.	.	.	.	.	.	.	.
chr3	41224585	T	A	CTG-A	0.00209565	CDS	ENST00000349496.11	3	287	73	T	A	c.73T	c.73T>A	25	0	TGG	W	AGG	R	p.W25	p.W25R	Missense	0	0.913	D	0	0.928	D	0.864	0.475	P	0.53	0.485	P	0	0.843	D	1	0.81	D	2.71	0.793	M	0.8	0.488	T	-12.33	0.997
chr3	41224585	T	C	CTG-C	0.0117506	CDS	ENST00000349496.11	3	287	73	T	C	c.73T	c.73T>C	25	0	TGG	W	CGG	R	p.W25	p.W25R	Missense	0	0.913	D	0	0.928	D	0.864	0.475	P	0.53	0.485	P	0	0.843	D	1	0.81	D	2.71	0.793	M	0.8	0.488	T	-12.33	0.997
chr3	41224585	T	G	CTG-G	0.00359254	CDS	ENST00000349496.11	3	287	73	T	G	c.73T	c.73T>G	25	0	TGG	W	GGG	G	p.W25	p.W25G	Missense	0	0.913	D	0	0.928	D	0.394	0.347	B	0.177	0.357	B	0	0.843	D	1	0.81	D	2.71	0.793	M	1.13	0.386	T	-11.67	0.995
chr3	41224586	G	A	TGG-A	0.00808323	CDS	ENST00000349496.11	3	288	74	G	A	c.74G	c.74G>A	25	1	TGG	W	TAG	X	p.W25	p.W25X	PTV	.	.	.	.	.	.	.	.	.	.	.	.	0	0.843	D	1	0.81	A	.	.	.	.	.	.	.	.
chr3	41224586	G	C	TGG-C	0.00232019	CDS	ENST00000349496.11	3	288	74	G	C	c.74G	c.74G>C	25	1	TGG	W	TCG	S	p.W25	p.W25S	Missense	0	0.913	D	0	0.928	D	0.997	0.707	D	0.951	0.689	D	0	0.843	D	1	0.81	D	2.71	0.793	M	0.84	0.475	T	-12.61	0.998
chr3	41224586	G	T	TGG-T	0.00246987	CDS	ENST00000349496.11	3	288	74	G	T	c.74G	c.74G>T	25	1	TGG	W	TTG	L	p.W25	p.W25L	Missense	0	0.913	D	0	0.928	D	0.998	0.732	D	0.947	0.684	D	0	0.843	D	1	0.81	D	2.71	0.793	M	0.82	0.481	T	-12.48	0.997
chr3	41224587	G	A	GGC-A	0.00950528	CDS	ENST00000349496.11	3	289	75	G	A	c.75G	c.75G>A	25	2	TGG	W	TGA	X	p.W25	p.W25X	PTV	.	.	.	.	.	.	.	.	.	.	.	.	0	0.843	D	1	0.81	A	.	.	.	.	.	.	.	.
chr3	41224587	G	C	GGC-C	0.00254472	CDS	ENST00000349496.11	3	289	75	G	C	c.75G	c.75G>C	25	2	TGG	W	TGC	C	p.W25	p.W25C	Missense	0	0.913	D	0	0.928	D	1	0.906	D	0.982	0.755	D	0	0.843	D	1	0.81	D	2.71	0.793	M	0.77	0.496	T	-12.54	0.998
chr3	41224587	G	T	GGC-T	0.00464037	CDS	ENST00000349496.11	3	289	75	G	T	c.75G	c.75G>T	25	2	TGG	W	TGT	C	p.W25	p.W25C	Missense	0	0.913	D	0	0.928	D	1	0.906	D	0.982	0.755	D	0	0.843	D	1	0.81	D	2.71	0.793	M	0.77	0.496	T	-12.54	0.998
chr3	41224588	C	A	GCA-A	0.0028441	CDS	ENST00000349496.11	3	290	76	C	A	c.76C	c.76C>A	26	0	CAG	Q	AAG	K	p.Q26	p.Q26K	Missense	0	0.913	D	0	0.928	D	0.749	0.432	P	0.269	0.398	B	0	0.843	D	1	0.81	D	1.89	0.501	L	0.92	0.445	T	-3.47	0.678
chr3	41224588	C	G	GCA-G	0.00254472	CDS	ENST00000349496.11	3	290	76	C	G	c.76C	c.76C>G	26	0	CAG	Q	GAG	E	p.Q26	p.Q26E	Missense	0	0.913	D	0	0.928	D	0.382	0.344	B	0.146	0.339	B	0	0.843	D	1	0.81	D	2.235	0.632	M	0.92	0.445	T	-2.6	0.56
chr3	41224588	C	T	GCA-T	0.00681087	CDS	ENST00000349496.11	3	290	76	C	T	c.76C	c.76C>T	26	0	CAG	Q	TAG	X	p.Q26	p.Q26X	PTV	.	.	.	.	.	.	.	.	.	.	.	.	0	0.843	D	1	0.81	A	.	.	.	.	.	.	.	.
chr3	41224589	A	C	CAG-C	0.00299379	CDS	ENST00000349496.11	3	291	77	A	C	c.77A	c.77A>C	26	1	CAG	Q	CCG	P	p.Q26	p.Q26P	Missense	0	0.913	D	0	0.928	D	0.955	0.545	P	0.616	0.513	P	0	0.843	D	1	0.81	D	2.235	0.632	M	0.83	0.478	T	-5.24	0.84
chr3	41224589	A	G	CAG-G	0.0107028	CDS	ENST00000349496.11	3	291	77	A	G	c.77A	c.77A>G	26	1	CAG	Q	CGG	R	p.Q26	p.Q26R	Missense	0	0.913	D	0	0.928	D	0.913	0.505	P	0.536	0.487	P	0	0.843	D	1	0.81	D	2.235	0.632	M	0.87	0.464	T	-3.47	0.678
chr3	41224589	A	T	CAG-T	0.00157174	CDS	ENST00000349496.11	3	291	77	A	T	c.77A	c.77A>T	26	1	CAG	Q	CTG	L	p.Q26	p.Q26L	Missense	0	0.913	D	0	0.928	D	0.599	0.393	P	0.206	0.371	B	0	0.843	D	1	0.81	D	2.235	0.632	M	0.89	0.456	T	-6.14	0.901
chr3	41224590	G	A	AGC-A	0.00913105	CDS	ENST00000349496.11	3	292	78	G	A	c.78G	c.78G>A	26	2	CAG	Q	CAA	Q	p.Q26	p.Q26Q	Synonymous	.	.	.	.	.	.	.	.	.	.	.	.	.	.	.	.	.	.	.	.	.	.	.	.	.	.
chr3	41224590	G	C	AGC-C	0.00344286	CDS	ENST00000349496.11	3	292	78	G	C	c.78G	c.78G>C	26	2	CAG	Q	CAC	H	p.Q26	p.Q26H	Missense	0	0.913	D	0	0.928	D	0.175	0.289	B	0.052	0.256	B	0	0.843	D	1	0.81	D	1.545	0.391	L	0.84	0.475	T	-4.37	0.771
chr3	41224590	G	T	AGC-T	0.00179627	CDS	ENST00000349496.11	3	292	78	G	T	c.78G	c.78G>T	26	2	CAG	Q	CAT	H	p.Q26	p.Q26H	Missense	0	0.913	D	0	0.928	D	0.175	0.289	B	0.052	0.256	B	0	0.843	D	1	0.81	D	1.545	0.391	L	0.84	0.475	T	-4.37	0.771
chr3	41224591	C	A	GCA-A	0.0028441	CDS	ENST00000349496.11	3	293	79	C	A	c.79C	c.79C>A	27	0	CAA	Q	AAA	K	p.Q27	p.Q27K	Missense	0	0.913	D	0	0.928	D	0.165	0.285	B	0.066	0.274	B	0	0.843	D	1	0.81	D	1.865	0.493	L	0.93	0.441	T	-3.66	0.701
chr3	41224591	C	G	GCA-G	0.00254472	CDS	ENST00000349496.11	3	293	79	C	G	c.79C	c.79C>G	27	0	CAA	Q	GAA	E	p.Q27	p.Q27E	Missense	0	0.913	D	0	0.928	D	0.864	0.475	P	0.354	0.429	B	0	0.843	D	1	0.81	D	1.865	0.493	L	0.9	0.452	T	-2.76	0.586
chr3	41224591	C	T	GCA-T	0.00681087	CDS	ENST00000349496.11	3	293	79	C	T	c.79C	c.79C>T	27	0	CAA	Q	TAA	X	p.Q27	p.Q27X	PTV	.	.	.	.	.	.	.	.	.	.	.	.	0	0.843	D	1	0.81	A	.	.	.	.	.	.	.	.
chr3	41224592	A	C	CAA-C	0.00202081	CDS	ENST00000349496.11	3	294	80	A	C	c.80A	c.80A>C	27	1	CAA	Q	CCA	P	p.Q27	p.Q27P	Missense	0	0.913	D	0	0.928	D	0.978	0.588	D	0.836	0.599	P	0	0.843	D	1	0.81	D	2.215	0.625	M	0.81	0.485	T	-5.52	0.86
chr3	41224592	A	G	CAA-G	0.00389192	CDS	ENST00000349496.11	3	294	80	A	G	c.80A	c.80A>G	27	1	CAA	Q	CGA	R	p.Q27	p.Q27R	Missense	0	0.913	D	0	0.928	D	0.918	0.508	P	0.558	0.495	P	0	0.843	D	1	0.81	D	2.215	0.625	M	0.85	0.471	T	-3.67	0.702
chr3	41224592	A	T	CAA-T	0.000299379	CDS	ENST00000349496.11	3	294	80	A	T	c.80A	c.80A>T	27	1	CAA	Q	CTA	L	p.Q27	p.Q27L	Missense	0	0.913	D	0	0.928	D	0.957	0.548	D	0.71	0.545	P	0	0.843	D	1	0.81	D	2.215	0.625	M	0.82	0.481	T	-6.44	0.914
chr3	41224593	A	C	AAC-C	0.00142205	CDS	ENST00000349496.11	3	295	81	A	C	c.81A	c.81A>C	27	2	CAA	Q	CAC	H	p.Q27	p.Q27H	Missense	0	0.913	D	0	0.928	D	0.044	0.217	B	0.039	0.236	B	0	0.843	D	1	0.81	D	1.52	0.384	L	0.81	0.485	T	-4.6	0.79
chr3	41224593	A	G	AAC-G	0.00598758	CDS	ENST00000349496.11	3	295	81	A	G	c.81A	c.81A>G	27	2	CAA	Q	CAG	Q	p.Q27	p.Q27Q	Synonymous	.	.	.	.	.	.	.	.	.	.	.	.	.	.	.	.	.	.	.	.	.	.	.	.	.	.
chr3	41224593	A	T	AAC-T	0.000898136	CDS	ENST00000349496.11	3	295	81	A	T	c.81A	c.81A>T	27	2	CAA	Q	CAT	H	p.Q27	p.Q27H	Missense	0	0.913	D	0	0.928	D	0.044	0.217	B	0.039	0.236	B	0	0.843	D	1	0.81	D	1.52	0.384	L	0.81	0.485	T	-4.6	0.79
chr3	41224594	C	A	ACA-A	0.00306863	CDS	ENST00000349496.11	3	296	82	C	A	c.82C	c.82C>A	28	0	CAG	Q	AAG	K	p.Q28	p.Q28K	Missense	0.023	0.482	D	0.122	0.421	T	0.243	0.31	B	0.065	0.273	B	0	0.843	D	1	0.81	D	0.69	0.17	N	0.97	0.425	T	-0.67	0.193
chr3	41224594	C	G	ACA-G	0.00209565	CDS	ENST00000349496.11	3	296	82	C	G	c.82C	c.82C>G	28	0	CAG	Q	GAG	E	p.Q28	p.Q28E	Missense	0.021	0.491	D	0.11	0.455	T	0.123	0.268	B	0.057	0.263	B	0	0.843	D	1	0.81	D	1.04	0.262	L	1.01	0.411	T	-0.51	0.16
chr3	41224594	C	T	ACA-T	0.00935559	CDS	ENST00000349496.11	3	296	82	C	T	c.82C	c.82C>T	28	0	CAG	Q	TAG	X	p.Q28	p.Q28X	PTV	.	.	.	.	.	.	.	.	.	.	.	.	0	0.843	D	1	0.81	A	.	.	.	.	.	.	.	.
chr3	41224595	A	C	CAG-C	0.00299379	CDS	ENST00000349496.11	3	297	83	A	C	c.83A	c.83A>C	28	1	CAG	Q	CCG	P	p.Q28	p.Q28P	Missense	0.01	0.565	D	0.038	0.514	D	0.002	0.099	B	0.003	0.087	B	0	0.843	D	1	0.81	D	0.69	0.17	N	0.9	0.452	T	-1.9	0.443
chr3	41224595	A	G	CAG-G	0.0107028	CDS	ENST00000349496.11	3	297	83	A	G	c.83A	c.83A>G	28	1	CAG	Q	CGG	R	p.Q28	p.Q28R	Missense	0.015	0.525	D	0.083	0.483	T	0.243	0.31	B	0.09	0.299	B	0	0.843	D	1	0.81	D	1.04	0.262	L	0.92	0.445	T	-0.74	0.208
chr3	41224595	A	T	CAG-T	0.00157174	CDS	ENST00000349496.11	3	297	83	A	T	c.83A	c.83A>T	28	1	CAG	Q	CTG	L	p.Q28	p.Q28L	Missense	0.005	0.632	D	0.029	0.545	D	0.243	0.31	B	0.065	0.273	B	0	0.843	D	1	0.81	D	1.04	0.262	L	0.92	0.445	T	-2.65	0.568
chr3	41224596	G	A	AGT-A	0.00688571	CDS	ENST00000349496.11	3	298	84	G	A	c.84G	c.84G>A	28	2	CAG	Q	CAA	Q	p.Q28	p.Q28Q	Synonymous	.	.	.	.	.	.	.	.	.	.	.	.	.	.	.	.	.	.	.	.	.	.	.	.	.	.
chr3	41224596	G	C	AGT-C	0.00261956	CDS	ENST00000349496.11	3	298	84	G	C	c.84G	c.84G>C	28	2	CAG	Q	CAC	H	p.Q28	p.Q28H	Missense	0.01	0.565	D	0.037	0.545	D	0.002	0.099	B	0.005	0.112	B	0	0.843	D	1	0.588	D	0.49	0.133	N	0.88	0.46	T	-0.71	0.201
chr3	41224596	G	T	AGT-T	0.00164658	CDS	ENST00000349496.11	3	298	84	G	T	c.84G	c.84G>T	28	2	CAG	Q	CAT	H	p.Q28	p.Q28H	Missense	0.01	0.565	D	0.037	0.545	D	0.002	0.099	B	0.005	0.112	B	0	0.843	D	1	0.588	D	0.49	0.133	N	0.88	0.46	T	-0.71	0.201
chr3	41224597	T	A	GTC-A	0.000673602	CDS	ENST00000349496.11	3	299	85	T	A	c.85T	c.85T>A	29	0	TCT	S	ACT	T	p.S29	p.S29T	Missense	0.02	0.496	D	0	0.928	D	0.009	0.151	B	0.005	0.112	B	0	0.843	D	1	0.81	D	1.195	0.302	L	0.87	0.464	T	-1.53	0.372
chr3	41224597	T	C	GTC-C	0.00254472	CDS	ENST00000349496.11	3	299	85	T	C	c.85T	c.85T>C	29	0	TCT	S	CCT	P	p.S29	p.S29P	Missense	0.007	0.599	D	0	0.928	D	0.005	0.13	B	0.005	0.112	B	0	0.843	D	1	0.81	D	0.995	0.251	L	0.84	0.475	T	-2.34	0.518
chr3	41224597	T	G	GTC-G	0.00112267	CDS	ENST00000349496.11	3	299	85	T	G	c.85T	c.85T>G	29	0	TCT	S	GCT	A	p.S29	p.S29A	Missense	0.021	0.491	D	0	0.928	D	0.06	0.231	B	0.041	0.24	B	0	0.843	D	1	0.81	D	1.545	0.391	L	0.89	0.456	T	-1.68	0.401
chr3	41224598	C	A	TCT-A	0.00306863	CDS	ENST00000349496.11	3	300	86	C	A	c.86C	c.86C>A	29	1	TCT	S	TAT	Y	p.S29	p.S29Y	Missense	0.002	0.722	D	0	0.928	D	0.002	0.099	B	0.005	0.112	B	0	0.843	D	1	0.81	D	0	0.065	N	0.87	0.464	T	-1.12	0.289
chr3	41224598	C	G	TCT-G	0.00456553	CDS	ENST00000349496.11	3	300	86	C	G	c.86C	c.86C>G	29	1	TCT	S	TGT	C	p.S29	p.S29C	Missense	0.003	0.682	D	0	0.928	D	0.983	0.604	D	0.662	0.529	P	0	0.843	D	1	0.81	D	1.545	0.391	L	0.85	0.471	T	-3.02	0.626
chr3	41224598	C	T	TCT-T	0.0063618	CDS	ENST00000349496.11	3	300	86	C	T	c.86C	c.86C>T	29	1	TCT	S	TTT	F	p.S29	p.S29F	Missense	0.001	0.785	D	0	0.928	D	0.005	0.13	B	0.008	0.137	B	0	0.843	D	1	0.81	D	1.545	0.391	L	0.85	0.471	T	-2.45	0.536
chr3	41224599	T	A	CTT-A	0.00119751	CDS	ENST00000349496.11	3	301	87	T	A	c.87T	c.87T>A	29	2	TCT	S	TCA	S	p.S29	p.S29S	Synonymous	.	.	.	.	.	.	.	.	.	.	.	.	.	.	.	.	.	.	.	.	.	.	.	.	.	.
chr3	41224599	T	C	CTT-C	0.00516428	CDS	ENST00000349496.11	3	301	87	T	C	c.87T	c.87T>C	29	2	TCT	S	TCC	S	p.S29	p.S29S	Synonymous	.	.	.	.	.	.	.	.	.	.	.	.	.	.	.	.	.	.	.	.	.	.	.	.	.	.
chr3	41224599	T	G	CTT-G	0.00261956	CDS	ENST00000349496.11	3	301	87	T	G	c.87T	c.87T>G	29	2	TCT	S	TCG	S	p.S29	p.S29S	Synonymous	.	.	.	.	.	.	.	.	.	.	.	.	.	.	.	.	.	.	.	.	.	.	.	.	.	.
chr3	41224600	T	A	TTA-A	0.000598758	CDS	ENST00000349496.11	3	302	88	T	A	c.88T	c.88T>A	30	0	TAC	Y	AAC	N	p.Y30	p.Y30N	Missense	0	0.913	D	0	0.928	D	0.991	0.641	D	0.917	0.653	D	0	0.843	D	1	0.81	D	1.61	0.411	L	0.49	0.558	T	-5.67	0.871
chr3	41224600	T	C	TTA-C	0.00261956	CDS	ENST00000349496.11	3	302	88	T	C	c.88T	c.88T>C	30	0	TAC	Y	CAC	H	p.Y30	p.Y30H	Missense	0	0.913	D	0	0.928	D	1	0.906	D	0.968	0.717	D	0	0.843	D	1	0.81	D	1.61	0.411	L	0.47	0.561	T	-3.48	0.679
chr3	41224600	T	G	TTA-G	0.000673602	CDS	ENST00000349496.11	3	302	88	T	G	c.88T	c.88T>G	30	0	TAC	Y	GAC	D	p.Y30	p.Y30D	Missense	0	0.913	D	0	0.928	D	0.996	0.688	D	0.917	0.653	D	0	0.843	D	1	0.81	D	1.265	0.32	L	0.48	0.559	T	-6.72	0.926
chr3	41224601	A	C	TAC-C	0.000598758	CDS	ENST00000349496.11	3	303	89	A	C	c.89A	c.89A>C	30	1	TAC	Y	TCC	S	p.Y30	p.Y30S	Missense	0	0.913	D	0	0.928	D	0.866	0.476	P	0.391	0.442	B	0	0.843	D	1	0.81	D	1.61	0.411	L	0.52	0.553	T	-5.5	0.858
chr3	41224601	A	G	TAC-G	0.00389192	CDS	ENST00000349496.11	3	303	89	A	G	c.89A	c.89A>G	30	1	TAC	Y	TGC	C	p.Y30	p.Y30C	Missense	0	0.913	D	0	0.928	D	1	0.906	D	0.968	0.717	D	0	0.843	D	1	0.81	D	1.61	0.411	L	0.46	0.563	T	-6.04	0.898
chr3	41224601	A	T	TAC-T	0.000898136	CDS	ENST00000349496.11	3	303	89	A	T	c.89A	c.89A>T	30	1	TAC	Y	TTC	F	p.Y30	p.Y30F	Missense	0	0.913	D	0	0.928	D	0.982	0.6	D	0.792	0.578	P	0	0.843	D	1	0.81	D	1.61	0.411	L	0.5	0.556	T	-2.8	0.592
chr3	41224602	C	A	ACC-A	0.00583789	CDS	ENST00000349496.11	3	304	90	C	A	c.90C	c.90C>A	30	2	TAC	Y	TAA	X	p.Y30	p.Y30X	PTV	.	.	.	.	.	.	.	.	.	.	.	.	0	0.843	D	1	0.81	A	.	.	.	.	.	.	.	.
chr3	41224602	C	G	ACC-G	0.0028441	CDS	ENST00000349496.11	3	304	90	C	G	c.90C	c.90C>G	30	2	TAC	Y	TAG	X	p.Y30	p.Y30X	PTV	.	.	.	.	.	.	.	.	.	.	.	.	0	0.843	D	1	0.81	A	.	.	.	.	.	.	.	.
chr3	41224602	C	T	ACC-T	0.0113015	CDS	ENST00000349496.11	3	304	90	C	T	c.90C	c.90C>T	30	2	TAC	Y	TAT	Y	p.Y30	p.Y30Y	Synonymous	.	.	.	.	.	.	.	.	.	.	.	.	.	.	.	.	.	.	.	.	.	.	.	.	.	.
chr3	41224603	C	A	CCT-A	0.00209565	CDS	ENST00000349496.11	3	305	91	C	A	c.91C	c.91C>A	31	0	CTG	L	ATG	M	p.L31	p.L31M	Missense	0.148	0.249	T	0	0.928	D	0.049	0.222	B	0.04	0.238	B	0	0.843	D	1	0.81	D	0.18	0.091	N	0.57	0.543	T	-0.2	0.146
chr3	41224603	C	G	CCT-G	0.00471522	CDS	ENST00000349496.11	3	305	91	C	G	c.91C	c.91C>G	31	0	CTG	L	GTG	V	p.L31	p.L31V	Missense	0.011	0.555	D	0	0.928	D	0.017	0.176	B	0.022	0.197	B	0	0.843	D	1	0.81	D	0.6	0.155	N	0.59	0.539	T	-1.4	0.346
chr3	41224603	C	T	CCT-T	0.0114512	CDS	ENST00000349496.11	3	305	91	C	T	c.91C	c.91C>T	31	0	CTG	L	TTG	L	p.L31	p.L31L	Synonymous	.	.	.	.	.	.	.	.	.	.	.	.	.	.	.	.	.	.	.	.	.	.	.	.	.	.
chr3	41224604	T	A	CTG-A	0.00209565	CDS	ENST00000349496.11	3	306	92	T	A	c.92T	c.92T>A	31	1	CTG	L	CAG	Q	p.L31	p.L31Q	Missense	0.002	0.722	D	0	0.928	D	0.904	0.498	P	0.707	0.544	P	0	0.843	D	1	0.81	D	1.15	0.293	L	0.46	0.563	T	-3.02	0.626
chr3	41224604	T	C	CTG-C	0.0117506	CDS	ENST00000349496.11	3	306	92	T	C	c.92T	c.92T>C	31	1	CTG	L	CCG	P	p.L31	p.L31P	Missense	0.002	0.722	D	0	0.928	D	0.904	0.498	P	0.616	0.513	P	0	0.843	D	1	0.81	D	1.15	0.293	L	0.46	0.563	T	-4.06	0.746
chr3	41224604	T	G	CTG-G	0.00359254	CDS	ENST00000349496.11	3	306	92	T	G	c.92T	c.92T>G	31	1	CTG	L	CGG	R	p.L31	p.L31R	Missense	0.001	0.785	D	0	0.928	D	0.823	0.458	P	0.536	0.487	P	0	0.843	D	1	0.81	D	1.15	0.293	L	0.47	0.561	T	-3.52	0.684
chr3	41224605	G	A	TGG-A	0.00808323	CDS	ENST00000349496.11	3	307	93	G	A	c.93G	c.93G>A	31	2	CTG	L	CTA	L	p.L31	p.L31L	Synonymous	.	.	.	.	.	.	.	.	.	.	.	.	.	.	.	.	.	.	.	.	.	.	.	.	.	.
chr3	41224605	G	C	TGG-C	0.00232019	CDS	ENST00000349496.11	3	307	93	G	C	c.93G	c.93G>C	31	2	CTG	L	CTC	L	p.L31	p.L31L	Synonymous	.	.	.	.	.	.	.	.	.	.	.	.	.	.	.	.	.	.	.	.	.	.	.	.	.	.
chr3	41224605	G	T	TGG-T	0.00246987	CDS	ENST00000349496.11	3	307	93	G	T	c.93G	c.93G>T	31	2	CTG	L	CTT	L	p.L31	p.L31L	Synonymous	.	.	.	.	.	.	.	.	.	.	.	.	.	.	.	.	.	.	.	.	.	.	.	.	.	.
chr3	41224606	G	A	GGA-A	0.00725994	CDS	ENST00000349496.11	3	308	94	G	A	c.94G	c.94G>A	32	0	GAC	D	AAC	N	p.D32	p.D32N	Missense	0	0.913	D	0	0.928	D	1	0.906	D	0.979	0.745	D	0	0.843	D	1	0.81	D	2.66	0.779	M	0.78	0.494	T	-4.94	0.818
chr3	41224606	G	C	GGA-C	0.00426615	CDS	ENST00000349496.11	3	308	94	G	C	c.94G	c.94G>C	32	0	GAC	D	CAC	H	p.D32	p.D32H	Missense	0	0.913	D	0	0.928	D	1	0.906	D	0.988	0.78	D	0	0.843	D	1	0.81	D	2.66	0.779	M	0.75	0.502	T	-6.92	0.934
chr3	41224606	G	T	GGA-T	0.00239503	CDS	ENST00000349496.11	3	308	94	G	T	c.94G	c.94G>T	32	0	GAC	D	TAC	Y	p.D32	p.D32Y	Missense	0	0.913	D	0	0.928	D	1	0.906	D	0.992	0.804	D	0	0.843	D	1	0.81	D	2.66	0.779	M	0.92	0.445	T	-7.94	0.963
chr3	41224607	A	C	GAC-C	0.00104783	CDS	ENST00000349496.11	3	309	95	A	C	c.95A	c.95A>C	32	1	GAC	D	GCC	A	p.D32	p.D32A	Missense	0	0.913	D	0	0.928	D	0.999	0.779	D	0.971	0.724	D	0	0.843	D	1	0.81	D	2.66	0.779	M	0.8	0.488	T	-6.33	0.909
chr3	41224607	A	G	GAC-G	0.00299379	CDS	ENST00000349496.11	3	309	95	A	G	c.95A	c.95A>G	32	1	GAC	D	GGC	G	p.D32	p.D32G	Missense	0	0.913	D	0	0.928	D	1	0.906	D	0.984	0.761	D	0	0.843	D	1	0.81	D	2.66	0.779	M	0.76	0.499	T	-4.62	0.791
chr3	41224607	A	T	GAC-T	0.0013472	CDS	ENST00000349496.11	3	309	95	A	T	c.95A	c.95A>T	32	1	GAC	D	GTC	V	p.D32	p.D32V	Missense	0	0.913	D	0	0.928	D	1	0.906	D	0.988	0.78	D	0	0.843	D	1	0.81	D	2.66	0.779	M	0.76	0.499	T	-8.34	0.97
chr3	41224608	C	A	ACT-A	0.00164658	CDS	ENST00000349496.11	3	310	96	C	A	c.96C	c.96C>A	32	2	GAC	D	GAA	E	p.D32	p.D32E	Missense	0	0.913	D	0	0.928	D	0.969	0.568	D	0.589	0.504	P	0	0.843	D	1	0.588	D	2.315	0.662	M	0.84	0.475	T	-4	0.741
chr3	41224608	C	G	ACT-G	0.00261956	CDS	ENST00000349496.11	3	310	96	C	G	c.96C	c.96C>G	32	2	GAC	D	GAG	E	p.D32	p.D32E	Missense	0	0.913	D	0	0.928	D	0.969	0.568	D	0.589	0.504	P	0	0.843	D	1	0.588	D	2.315	0.662	M	0.84	0.475	T	-4	0.741
chr3	41224608	C	T	ACT-T	0.00725994	CDS	ENST00000349496.11	3	310	96	C	T	c.96C	c.96C>T	32	2	GAC	D	GAT	D	p.D32	p.D32D	Synonymous	.	.	.	.	.	.	.	.	.	.	.	.	.	.	.	.	.	.	.	.	.	.	.	.	.	.
chr3	41224609	T	A	CTC-A	0.00157174	CDS	ENST00000349496.11	3	311	97	T	A	c.97T	c.97T>A	33	0	TCT	S	ACT	T	p.S33	p.S33T	Missense	0	0.913	D	0	0.928	D	1	0.906	D	0.999	0.924	D	0	0.843	D	1	0.81	D	2.66	0.779	M	0.78	0.494	T	-2.93	0.613
chr3	41224609	T	C	CTC-C	0.00396677	CDS	ENST00000349496.11	3	311	97	T	C	c.97T	c.97T>C	33	0	TCT	S	CCT	P	p.S33	p.S33P	Missense	0	0.913	D	0	0.928	D	1	0.906	D	1	0.974	D	0	0.843	D	1	0.81	D	2.66	0.779	M	0.74	0.505	T	-4.93	0.818
chr3	41224609	T	G	CTC-G	0.00104783	CDS	ENST00000349496.11	3	311	97	T	G	c.97T	c.97T>G	33	0	TCT	S	GCT	A	p.S33	p.S33A	Missense	0	0.913	D	0	0.928	D	1	0.906	D	0.999	0.924	D	0	0.843	D	1	0.81	D	2.66	0.779	M	0.8	0.488	T	-2.93	0.613
chr3	41224610	C	A	TCT-A	0.00306863	CDS	ENST00000349496.11	3	312	98	C	A	c.98C	c.98C>A	33	1	TCT	S	TAT	Y	p.S33	p.S33Y	Missense	0	0.913	D	0	0.928	D	1	0.906	D	1	0.974	D	0	0.843	D	1	0.81	D	2.66	0.779	M	0.74	0.505	T	-5.89	0.888
chr3	41224610	C	G	TCT-G	0.00456553	CDS	ENST00000349496.11	3	312	98	C	G	c.98C	c.98C>G	33	1	TCT	S	TGT	C	p.S33	p.S33C	Missense	0	0.913	D	0	0.928	D	1	0.906	D	1	0.974	D	0	0.843	D	1	0.81	D	2.66	0.779	M	0.72	0.51	T	-4.93	0.818
chr3	41224610	C	T	TCT-T	0.0063618	CDS	ENST00000349496.11	3	312	98	C	T	c.98C	c.98C>T	33	1	TCT	S	TTT	F	p.S33	p.S33F	Missense	0	0.913	D	0	0.928	D	1	0.906	D	1	0.974	D	0	0.843	D	1	0.81	D	2.66	0.779	M	0.73	0.507	T	-5.89	0.888
chr3	41224611	T	A	CTG-A	0.00209565	CDS	ENST00000349496.11	3	313	99	T	A	c.99T	c.99T>A	33	2	TCT	S	TCA	S	p.S33	p.S33S	Synonymous	.	.	.	.	.	.	.	.	.	.	.	.	.	.	.	.	.	.	.	.	.	.	.	.	.	.
chr3	41224611	T	C	CTG-C	0.0117506	CDS	ENST00000349496.11	3	313	99	T	C	c.99T	c.99T>C	33	2	TCT	S	TCC	S	p.S33	p.S33S	Synonymous	.	.	.	.	.	.	.	.	.	.	.	.	.	.	.	.	.	.	.	.	.	.	.	.	.	.
chr3	41224611	T	G	CTG-G	0.00359254	CDS	ENST00000349496.11	3	313	99	T	G	c.99T	c.99T>G	33	2	TCT	S	TCG	S	p.S33	p.S33S	Synonymous	.	.	.	.	.	.	.	.	.	.	.	.	.	.	.	.	.	.	.	.	.	.	.	.	.	.
chr3	41224612	G	A	TGG-A	0.00808323	CDS	ENST00000349496.11	3	314	100	G	A	c.100G	c.100G>A	34	0	GGA	G	AGA	R	p.G34	p.G34R	Missense	0	0.913	D	0	0.928	D	1	0.906	D	1	0.974	D	0	0.843	D	1	0.81	D	2.66	0.779	M	0.66	0.524	T	-8	0.965
chr3	41224612	G	C	TGG-C	0.00232019	CDS	ENST00000349496.11	3	314	100	G	C	c.100G	c.100G>C	34	0	GGA	G	CGA	R	p.G34	p.G34R	Missense	0	0.913	D	0	0.928	D	1	0.906	D	1	0.974	D	0	0.843	D	1	0.81	D	2.66	0.779	M	0.66	0.524	T	-8	0.965
chr3	41224612	G	T	TGG-T	0.00246987	CDS	ENST00000349496.11	3	314	100	G	T	c.100G	c.100G>T	34	0	GGA	G	TGA	X	p.G34	p.G34X	PTV	.	.	.	.	.	.	.	.	.	.	.	.	0	0.843	D	1	0.81	A	.	.	.	.	.	.	.	.
chr3	41224613	G	A	GGA-A	0.00725994	CDS	ENST00000349496.11	3	315	101	G	A	c.101G	c.101G>A	34	1	GGA	G	GAA	E	p.G34	p.G34E	Missense	0	0.913	D	0	0.928	D	1	0.906	D	1	0.974	D	0	0.843	D	1	0.81	D	2.66	0.779	M	0.74	0.505	T	-8	0.965
chr3	41224613	G	C	GGA-C	0.00426615	CDS	ENST00000349496.11	3	315	101	G	C	c.101G	c.101G>C	34	1	GGA	G	GCA	A	p.G34	p.G34A	Missense	0	0.913	D	0	0.928	D	1	0.906	D	0.999	0.924	D	0	0.843	D	1	0.81	D	2.66	0.779	M	0.68	0.52	T	-6	0.895
chr3	41224613	G	T	GGA-T	0.00239503	CDS	ENST00000349496.11	3	315	101	G	T	c.101G	c.101G>T	34	1	GGA	G	GTA	V	p.G34	p.G34V	Missense	0	0.913	D	0	0.928	D	1	0.906	D	1	0.974	D	0	0.843	D	1	0.81	D	2.66	0.779	M	0.63	0.531	T	-9	0.981
chr3	41224614	A	C	GAA-C	0.00187112	CDS	ENST00000349496.11	3	316	102	A	C	c.102A	c.102A>C	34	2	GGA	G	GGC	G	p.G34	p.G34G	Synonymous	.	.	.	.	.	.	.	.	.	.	.	.	.	.	.	.	.	.	.	.	.	.	.	.	.	.
chr3	41224614	A	G	GAA-G	0.0021705	CDS	ENST00000349496.11	3	316	102	A	G	c.102A	c.102A>G	34	2	GGA	G	GGG	G	p.G34	p.G34G	Synonymous	.	.	.	.	.	.	.	.	.	.	.	.	.	.	.	.	.	.	.	.	.	.	.	.	.	.
chr3	41224614	A	T	GAA-T	0.000374223	CDS	ENST00000349496.11	3	316	102	A	T	c.102A	c.102A>T	34	2	GGA	G	GGT	G	p.G34	p.G34G	Synonymous	.	.	.	.	.	.	.	.	.	.	.	.	.	.	.	.	.	.	.	.	.	.	.	.	.	.
chr3	41224615	A	C	AAT-C	0.000523913	CDS	ENST00000349496.11	3	317	103	A	C	c.103A	c.103A>C	35	0	ATC	I	CTC	L	p.I35	p.I35L	Missense	0	0.913	D	0	0.928	D	0.987	0.619	D	0.718	0.548	P	0	0.843	D	1	0.81	D	2.67	0.782	M	0.78	0.494	T	-2	0.461
chr3	41224615	A	G	AAT-G	0.0118255	CDS	ENST00000349496.11	3	317	103	A	G	c.103A	c.103A>G	35	0	ATC	I	GTC	V	p.I35	p.I35V	Missense	0	0.913	D	0	0.928	D	0.994	0.665	D	0.783	0.574	P	0	0.843	D	1	0.81	D	2.325	0.666	M	0.76	0.499	T	-1	0.264
chr3	41224615	A	T	AAT-T	0.00149689	CDS	ENST00000349496.11	3	317	103	A	T	c.103A	c.103A>T	35	0	ATC	I	TTC	F	p.I35	p.I35F	Missense	0	0.913	D	0	0.928	D	0.862	0.474	P	0.32	0.417	B	0	0.843	D	1	0.81	D	2.325	0.666	M	0.66	0.524	T	-4	0.741
chr3	41224616	T	A	ATC-A	0.00172143	CDS	ENST00000349496.11	3	318	104	T	A	c.104T	c.104T>A	35	1	ATC	I	AAC	N	p.I35	p.I35N	Missense	0	0.913	D	0	0.928	D	1	0.906	D	0.986	0.769	D	0	0.843	D	1	0.81	D	2.67	0.782	M	0.65	0.526	T	-7	0.937
chr3	41224616	T	C	ATC-C	0.0041913	CDS	ENST00000349496.11	3	318	104	T	C	c.104T	c.104T>C	35	1	ATC	I	ACC	T	p.I35	p.I35T	Missense	0	0.913	D	0	0.928	D	0.999	0.779	D	0.973	0.729	D	0	0.843	D	1	0.81	D	2.67	0.782	M	0.77	0.496	T	-5	0.823
chr3	41224616	T	G	ATC-G	0.00104783	CDS	ENST00000349496.11	3	318	104	T	G	c.104T	c.104T>G	35	1	ATC	I	AGC	S	p.I35	p.I35S	Missense	0	0.913	D	0	0.928	D	0.999	0.779	D	0.973	0.729	D	0	0.843	D	1	0.81	D	2.67	0.782	M	0.69	0.517	T	-6	0.895
chr3	41224617	C	A	TCC-A	0.00254472	CDS	ENST00000349496.11	3	319	105	C	A	c.105C	c.105C>A	35	2	ATC	I	ATA	I	p.I35	p.I35I	Synonymous	.	.	.	.	.	.	.	.	.	.	.	.	.	.	.	.	.	.	.	.	.	.	.	.	.	.
chr3	41224617	C	G	TCC-G	0.00359254	CDS	ENST00000349496.11	3	319	105	C	G	c.105C	c.105C>G	35	2	ATC	I	ATG	M	p.I35	p.I35M	Missense	0	0.913	D	0	0.928	D	1	0.906	D	0.98	0.748	D	0	0.843	D	1	0.81	D	2.67	0.782	M	0.66	0.524	T	-3	0.623
chr3	41224617	C	T	TCC-T	0.00913105	CDS	ENST00000349496.11	3	319	105	C	T	c.105C	c.105C>T	35	2	ATC	I	ATT	I	p.I35	p.I35I	Synonymous	.	.	.	.	.	.	.	.	.	.	.	.	.	.	.	.	.	.	.	.	.	.	.	.	.	.
chr3	41224618	C	A	CCA-A	0.00194596	CDS	ENST00000349496.11	3	320	106	C	A	c.106C	c.106C>A	36	0	CAT	H	AAT	N	p.H36	p.H36N	Missense	0.02	0.496	D	0.124	0.571	T	0.001	0.075	B	0.003	0.087	B	0	0.843	D	1	0.81	D	0.55	0.145	N	0.94	0.437	T	-4.01	0.742
chr3	41224618	C	G	CCA-G	0.00336801	CDS	ENST00000349496.11	3	320	106	C	G	c.106C	c.106C>G	36	0	CAT	H	GAT	D	p.H36	p.H36D	Missense	0.02	0.525	D	0.125	0.571	T	0.151	0.28	B	0.13	0.329	B	0	0.843	D	1	0.81	D	0.785	0.195	N	0.92	0.445	T	-5.98	0.893
chr3	41224618	C	T	CCA-T	0.00763416	CDS	ENST00000349496.11	3	320	106	C	T	c.106C	c.106C>T	36	0	CAT	H	TAT	Y	p.H36	p.H36Y	Missense	0.004	0.722	D	0.062	0.722	T	0.716	0.422	P	0.397	0.444	B	0	0.843	D	1	0.81	D	1.59	0.403	L	0.87	0.464	T	-4.58	0.788
chr3	41224619	A	C	CAT-C	0.00164658	CDS	ENST00000349496.11	3	321	107	A	C	c.107A	c.107A>C	36	1	CAT	H	CCT	P	p.H36	p.H36P	Missense	0.009	0.682	D	0.056	0.657	T	0.716	0.422	P	0.498	0.476	P	0	0.843	D	1	0.81	D	1.59	0.403	L	0.88	0.46	T	-7.23	0.943
chr3	41224619	A	G	CAT-G	0.0124991	CDS	ENST00000349496.11	3	321	107	A	G	c.107A	c.107A>G	36	1	CAT	H	CGT	R	p.H36	p.H36R	Missense	0.026	0.654	D	0.196	0.542	T	0.151	0.28	B	0.13	0.329	B	0	0.843	D	1	0.81	D	1.59	0.403	L	1.03	0.405	T	-5.23	0.839
chr3	41224619	A	T	CAT-T	0.00149689	CDS	ENST00000349496.11	3	321	107	A	T	c.107A	c.107A>T	36	1	CAT	H	CTT	L	p.H36	p.H36L	Missense	0.008	0.785	D	0.073	0.668	T	0.151	0.28	B	0.097	0.304	B	0	0.843	D	1	0.81	D	1.59	0.403	L	0.89	0.456	T	-8.23	0.969
chr3	41224620	T	A	ATT-A	0.000598758	CDS	ENST00000349496.11	3	322	108	T	A	c.108T	c.108T>A	36	2	CAT	H	CAA	Q	p.H36	p.H36Q	Missense	0.33	0.131	T	0.672	0.2	T	0	0.029	B	0.005	0.112	B	0	0.843	D	1	0.81	D	-0.58	0.023	N	0.95	0.433	T	-4.4	0.773
chr3	41224620	T	C	ATT-C	0.0104783	CDS	ENST00000349496.11	3	322	108	T	C	c.108T	c.108T>C	36	2	CAT	H	CAC	H	p.H36	p.H36H	Synonymous	.	.	.	.	.	.	.	.	.	.	.	.	.	.	.	.	.	.	.	.	.	.	.	.	.	.
chr3	41224620	T	G	ATT-G	0.00127236	CDS	ENST00000349496.11	3	322	108	T	G	c.108T	c.108T>G	36	2	CAT	H	CAG	Q	p.H36	p.H36Q	Missense	0.33	0.131	T	0.672	0.2	T	0	0.029	B	0.005	0.112	B	0	0.843	D	1	0.81	D	-0.58	0.023	N	0.95	0.433	T	-4.4	0.773
chr3	41224621	T	A	TTC-A	0.000823292	CDS	ENST00000349496.11	3	323	109	T	A	c.109T	c.109T>A	37	0	TCT	S	ACT	T	p.S37	p.S37T	Missense	0	0.913	D	0	0.928	D	1	0.906	D	0.999	0.924	D	0	0.843	D	1	0.81	D	2.315	0.662	M	0.78	0.494	T	-2.89	0.607
chr3	41224621	T	C	TTC-C	0.00344286	CDS	ENST00000349496.11	3	323	109	T	C	c.109T	c.109T>C	37	0	TCT	S	CCT	P	p.S37	p.S37P	Missense	0	0.913	D	0	0.928	D	1	0.906	D	1	0.974	D	0	0.843	D	1	0.81	D	2.315	0.662	M	0.72	0.51	T	-4.75	0.803
chr3	41224621	T	G	TTC-G	0.00202081	CDS	ENST00000349496.11	3	323	109	T	G	c.109T	c.109T>G	37	0	TCT	S	GCT	A	p.S37	p.S37A	Missense	0	0.913	D	0	0.928	D	1	0.906	D	0.999	0.924	D	0	0.843	D	1	0.81	D	2.66	0.779	M	0.92	0.445	T	-2.89	0.607
chr3	41224622	C	A	TCT-A	0.00306863	CDS	ENST00000349496.11	3	324	110	C	A	c.110C	c.110C>A	37	1	TCT	S	TAT	Y	p.S37	p.S37Y	Missense	0	0.913	D	0	0.928	D	1	0.906	D	1	0.974	D	0	0.843	D	1	0.81	D	2.66	0.779	M	0.72	0.51	T	-5.83	0.884
chr3	41224622	C	G	TCT-G	0.00456553	CDS	ENST00000349496.11	3	324	110	C	G	c.110C	c.110C>G	37	1	TCT	S	TGT	C	p.S37	p.S37C	Missense	0	0.913	D	0	0.928	D	1	0.906	D	1	0.974	D	0	0.843	D	1	0.81	D	2.66	0.779	M	0.71	0.512	T	-4.89	0.814
chr3	41224622	C	T	TCT-T	0.0063618	CDS	ENST00000349496.11	3	324	110	C	T	c.110C	c.110C>T	37	1	TCT	S	TTT	F	p.S37	p.S37F	Missense	0	0.913	D	0	0.928	D	1	0.906	D	1	0.974	D	0	0.843	D	1	0.81	D	2.66	0.779	M	0.73	0.507	T	-5.85	0.885
chr3	41224623	T	A	CTG-A	0.00209565	CDS	ENST00000349496.11	3	325	111	T	A	c.111T	c.111T>A	37	2	TCT	S	TCA	S	p.S37	p.S37S	Synonymous	.	.	.	.	.	.	.	.	.	.	.	.	.	.	.	.	.	.	.	.	.	.	.	.	.	.
chr3	41224623	T	C	CTG-C	0.0117506	CDS	ENST00000349496.11	3	325	111	T	C	c.111T	c.111T>C	37	2	TCT	S	TCC	S	p.S37	p.S37S	Synonymous	.	.	.	.	.	.	.	.	.	.	.	.	.	.	.	.	.	.	.	.	.	.	.	.	.	.
chr3	41224623	T	G	CTG-G	0.00359254	CDS	ENST00000349496.11	3	325	111	T	G	c.111T	c.111T>G	37	2	TCT	S	TCG	S	p.S37	p.S37S	Synonymous	.	.	.	.	.	.	.	.	.	.	.	.	.	.	.	.	.	.	.	.	.	.	.	.	.	.
chr3	41224624	G	A	TGG-A	0.00808323	CDS	ENST00000349496.11	3	326	112	G	A	c.112G	c.112G>A	38	0	GGT	G	AGT	S	p.G38	p.G38S	Missense	0	0.913	D	0	0.928	D	0.917	0.507	P	0.601	0.508	P	0	0.843	D	1	0.81	D	2.25	0.638	M	0.6	0.537	T	-5.94	0.891
chr3	41224624	G	C	TGG-C	0.00232019	CDS	ENST00000349496.11	3	326	112	G	C	c.112G	c.112G>C	38	0	GGT	G	CGT	R	p.G38	p.G38R	Missense	0	0.913	D	0	0.928	D	0.998	0.732	D	0.972	0.727	D	0	0.843	D	1	0.81	D	2.6	0.761	M	0.44	0.566	T	-7.94	0.963
chr3	41224624	G	T	TGG-T	0.00246987	CDS	ENST00000349496.11	3	326	112	G	T	c.112G	c.112G>T	38	0	GGT	G	TGT	C	p.G38	p.G38C	Missense	0	0.913	D	0	0.928	D	1	0.906	D	0.986	0.769	D	0	0.843	D	1	0.81	D	2.6	0.761	M	0.43	0.568	T	-8.93	0.98
chr3	41224625	G	A	GGT-A	0.0113764	CDS	ENST00000349496.11	3	327	113	G	A	c.113G	c.113G>A	38	1	GGT	G	GAT	D	p.G38	p.G38D	Missense	0	0.913	D	0	0.928	D	0.996	0.688	D	0.931	0.666	D	0	0.843	D	1	0.81	D	2.6	0.761	M	0.45	0.564	T	-6.96	0.935
chr3	41224625	G	C	GGT-C	0.00299379	CDS	ENST00000349496.11	3	327	113	G	C	c.113G	c.113G>C	38	1	GGT	G	GCT	A	p.G38	p.G38A	Missense	0	0.913	D	0	0.928	D	0.53	0.377	P	0.251	0.39	B	0	0.843	D	1	0.81	D	1.795	0.473	L	0.57	0.543	T	-5.92	0.89
chr3	41224625	G	T	GGT-T	0.00381708	CDS	ENST00000349496.11	3	327	113	G	T	c.113G	c.113G>T	38	1	GGT	G	GTT	V	p.G38	p.G38V	Missense	0	0.913	D	0	0.928	D	0.998	0.732	D	0.931	0.666	D	0	0.843	D	1	0.81	D	2.6	0.761	M	0.46	0.563	T	-8.93	0.98
chr3	41224626	T	A	GTG-A	0.00179627	CDS	ENST00000349496.11	3	328	114	T	A	c.114T	c.114T>A	38	2	GGT	G	GGA	G	p.G38	p.G38G	Synonymous	.	.	.	.	.	.	.	.	.	.	.	.	.	.	.	.	.	.	.	.	.	.	.	.	.	.
chr3	41224626	T	C	GTG-C	0.00538882	CDS	ENST00000349496.11	3	328	114	T	C	c.114T	c.114T>C	38	2	GGT	G	GGC	G	p.G38	p.G38G	Synonymous	.	.	.	.	.	.	.	.	.	.	.	.	.	.	.	.	.	.	.	.	.	.	.	.	.	.
chr3	41224626	T	G	GTG-G	0.00194596	CDS	ENST00000349496.11	3	328	114	T	G	c.114T	c.114T>G	38	2	GGT	G	GGG	G	p.G38	p.G38G	Synonymous	.	.	.	.	.	.	.	.	.	.	.	.	.	.	.	.	.	.	.	.	.	.	.	.	.	.
chr3	41224627	G	A	TGC-A	0.00755931	CDS	ENST00000349496.11	3	329	115	G	A	c.115G	c.115G>A	39	0	GCC	A	ACC	T	p.A39	p.A39T	Missense	0.01	0.565	D	0.064	0.505	T	0.011	0.159	B	0.021	0.193	B	0	0.629	D	1	0.81	D	1.965	0.532	M	0.84	0.475	T	-2.79	0.591
chr3	41224627	G	C	TGC-C	0.00269441	CDS	ENST00000349496.11	3	329	115	G	C	c.115G	c.115G>C	39	0	GCC	A	CCC	P	p.A39	p.A39P	Missense	0.007	0.614	D	0.035	0.668	D	0.716	0.422	P	0.602	0.509	P	0	0.629	D	1	0.81	D	2.315	0.662	M	0.81	0.485	T	-4.07	0.747
chr3	41224627	G	T	TGC-T	0.00291894	CDS	ENST00000349496.11	3	329	115	G	T	c.115G	c.115G>T	39	0	GCC	A	TCC	S	p.A39	p.A39S	Missense	0.013	0.547	D	0.057	0.631	T	0.031	0.201	B	0.061	0.268	B	0	0.629	D	1	0.81	D	1.965	0.532	M	0.83	0.478	T	-2.59	0.558
chr3	41224628	C	A	GCC-A	0.0035177	CDS	ENST00000349496.11	3	330	116	C	A	c.116C	c.116C>A	39	1	GCC	A	GAC	D	p.A39	p.A39D	Missense	0.002	0.722	D	0.013	0.765	D	0.554	0.382	P	0.347	0.427	B	0	0.629	D	1	0.81	D	2.315	0.662	M	0.78	0.494	T	-5	0.823
chr3	41224628	C	G	GCC-G	0.00299379	CDS	ENST00000349496.11	3	330	116	C	G	c.116C	c.116C>G	39	1	GCC	A	GGC	G	p.A39	p.A39G	Missense	0.013	0.539	D	0.048	0.668	D	0.001	0.075	B	0.008	0.137	B	0	0.629	D	1	0.81	D	1.62	0.415	L	0.79	0.491	T	-3.65	0.7
chr3	41224628	C	T	GCC-T	0.007709	CDS	ENST00000349496.11	3	330	116	C	T	c.116C	c.116C>T	39	1	GCC	A	GTC	V	p.A39	p.A39V	Missense	0.139	0.264	T	0.342	0.257	T	0.001	0.075	B	0.005	0.112	B	0	0.629	D	1	0.81	D	0.77	0.194	N	0.9	0.452	T	-1.88	0.439
chr3	41224629	C	A	CCA-A	0.00194596	CDS	ENST00000349496.11	3	331	117	C	A	c.117C	c.117C>A	39	2	GCC	A	GCA	A	p.A39	p.A39A	Synonymous	.	.	.	.	.	.	.	.	.	.	.	.	.	.	.	.	.	.	.	.	.	.	.	.	.	.
chr3	41224629	C	G	CCA-G	0.00336801	CDS	ENST00000349496.11	3	331	117	C	G	c.117C	c.117C>G	39	2	GCC	A	GCG	A	p.A39	p.A39A	Synonymous	.	.	.	.	.	.	.	.	.	.	.	.	.	.	.	.	.	.	.	.	.	.	.	.	.	.
chr3	41224629	C	T	CCA-T	0.00763416	CDS	ENST00000349496.11	3	331	117	C	T	c.117C	c.117C>T	39	2	GCC	A	GCT	A	p.A39	p.A39A	Synonymous	.	.	.	.	.	.	.	.	.	.	.	.	.	.	.	.	.	.	.	.	.	.	.	.	.	.
chr3	41224630	A	C	CAC-C	0.0021705	CDS	ENST00000349496.11	3	332	118	A	C	c.118A	c.118A>C	40	0	ACT	T	CCT	P	p.T40	p.T40P	Missense	0.004	0.654	D	0.028	0.706	D	0.021	0.185	B	0.013	0.165	B	0	0.843	D	1	0.81	D	2.11	0.586	M	0.89	0.456	T	-4.39	0.772
chr3	41224630	A	G	CAC-G	0.00516428	CDS	ENST00000349496.11	3	332	118	A	G	c.118A	c.118A>G	40	0	ACT	T	GCT	A	p.T40	p.T40A	Missense	0.014	0.532	D	0.099	0.527	T	0.009	0.151	B	0.022	0.197	B	0	0.843	D	1	0.81	D	1.91	0.511	L	0.98	0.421	T	-3.39	0.669
chr3	41224630	A	T	CAC-T	0.00127236	CDS	ENST00000349496.11	3	332	118	A	T	c.118A	c.118A>T	40	0	ACT	T	TCT	S	p.T40	p.T40S	Missense	0.016	0.519	D	0.087	0.433	T	0.038	0.21	B	0.022	0.197	B	0	0.843	D	1	0.81	D	1.765	0.458	L	1.01	0.411	T	-2.42	0.531
chr3	41224631	C	A	ACT-A	0.00164658	CDS	ENST00000349496.11	3	333	119	C	A	c.119C	c.119C>A	40	1	ACT	T	AAT	N	p.T40	p.T40N	Missense	0.004	0.654	D	0.024	0.566	D	0.021	0.185	B	0.013	0.165	B	0	0.843	D	1	0.81	D	1.42	0.357	L	0.95	0.433	T	-2.14	0.485
chr3	41224631	C	G	ACT-G	0.00261956	CDS	ENST00000349496.11	3	333	119	C	G	c.119C	c.119C>G	40	1	ACT	T	AGT	S	p.T40	p.T40S	Missense	0.016	0.519	D	0.087	0.433	T	0.038	0.21	B	0.022	0.197	B	0	0.843	D	1	0.81	D	1.765	0.458	L	1.01	0.411	T	-2.42	0.531
chr3	41224631	C	T	ACT-T	0.00725994	CDS	ENST00000349496.11	3	333	119	C	T	c.119C	c.119C>T	40	1	ACT	T	ATT	I	p.T40	p.T40I	Missense	0.01	0.722	D	0.091	0.742	T	0.84	0.465	P	0.261	0.395	B	0	0.843	D	1	0.81	D	2.46	0.715	M	0.92	0.445	T	-3.87	0.726
chr3	41224632	T	A	CTA-A	0.000598758	CDS	ENST00000349496.11	3	334	120	T	A	c.120T	c.120T>A	40	2	ACT	T	ACA	T	p.T40	p.T40T	Synonymous	.	.	.	.	.	.	.	.	.	.	.	.	.	.	.	.	.	.	.	.	.	.	.	.	.	.
chr3	41224632	T	C	CTA-C	0.00374224	CDS	ENST00000349496.11	3	334	120	T	C	c.120T	c.120T>C	40	2	ACT	T	ACC	T	p.T40	p.T40T	Synonymous	.	.	.	.	.	.	.	.	.	.	.	.	.	.	.	.	.	.	.	.	.	.	.	.	.	.
chr3	41224632	T	G	CTA-G	0.000523913	CDS	ENST00000349496.11	3	334	120	T	G	c.120T	c.120T>G	40	2	ACT	T	ACG	T	p.T40	p.T40T	Synonymous	.	.	.	.	.	.	.	.	.	.	.	.	.	.	.	.	.	.	.	.	.	.	.	.	.	.
chr3	41224633	A	C	TAC-C	0.000598758	CDS	ENST00000349496.11	3	335	121	A	C	c.121A	c.121A>C	41	0	ACC	T	CCC	P	p.T41	p.T41P	Missense	0	0.913	D	0	0.928	D	0.996	0.688	D	0.955	0.696	D	0	0.843	D	1	0.81	D	2.68	0.785	M	0.73	0.507	T	-6	0.895
chr3	41224633	A	G	TAC-G	0.00389192	CDS	ENST00000349496.11	3	335	121	A	G	c.121A	c.121A>G	41	0	ACC	T	GCC	A	p.T41	p.T41A	Missense	0	0.913	D	0	0.928	D	0.94	0.528	P	0.694	0.539	P	0	0.843	D	1	0.81	D	2.68	0.785	M	0.82	0.481	T	-5	0.823
chr3	41224633	A	T	TAC-T	0.000898136	CDS	ENST00000349496.11	3	335	121	A	T	c.121A	c.121A>T	41	0	ACC	T	TCC	S	p.T41	p.T41S	Missense	0	0.913	D	0	0.928	D	0.494	0.37	P	0.35	0.428	B	0	0.843	D	1	0.81	D	2.13	0.593	M	0.81	0.485	T	-4	0.741
chr3	41224634	C	A	ACC-A	0.00583789	CDS	ENST00000349496.11	3	336	122	C	A	c.122C	c.122C>A	41	1	ACC	T	AAC	N	p.T41	p.T41N	Missense	0	0.913	D	0	0.928	D	0.691	0.416	P	0.468	0.467	P	0	0.843	D	1	0.81	D	2.335	0.67	M	0.74	0.505	T	-5	0.823
chr3	41224634	C	G	ACC-G	0.0028441	CDS	ENST00000349496.11	3	336	122	C	G	c.122C	c.122C>G	41	1	ACC	T	AGC	S	p.T41	p.T41S	Missense	0	0.913	D	0	0.928	D	0.494	0.37	P	0.35	0.428	B	0	0.843	D	1	0.81	D	2.13	0.593	M	0.81	0.485	T	-4	0.741
chr3	41224634	C	T	ACC-T	0.0113015	CDS	ENST00000349496.11	3	336	122	C	T	c.122C	c.122C>T	41	1	ACC	T	ATC	I	p.T41	p.T41I	Missense	0	0.913	D	0	0.928	D	0.996	0.688	D	0.955	0.696	D	0	0.843	D	1	0.81	D	2.68	0.785	M	0.8	0.488	T	-6	0.895
chr3	41224635	C	A	CCA-A	0.00194596	CDS	ENST00000349496.11	3	337	123	C	A	c.123C	c.123C>A	41	2	ACC	T	ACA	T	p.T41	p.T41T	Synonymous	.	.	.	.	.	.	.	.	.	.	.	.	.	.	.	.	.	.	.	.	.	.	.	.	.	.
chr3	41224635	C	G	CCA-G	0.00336801	CDS	ENST00000349496.11	3	337	123	C	G	c.123C	c.123C>G	41	2	ACC	T	ACG	T	p.T41	p.T41T	Synonymous	.	.	.	.	.	.	.	.	.	.	.	.	.	.	.	.	.	.	.	.	.	.	.	.	.	.
chr3	41224635	C	T	CCA-T	0.00763416	CDS	ENST00000349496.11	3	337	123	C	T	c.123C	c.123C>T	41	2	ACC	T	ACT	T	p.T41	p.T41T	Synonymous	.	.	.	.	.	.	.	.	.	.	.	.	.	.	.	.	.	.	.	.	.	.	.	.	.	.
chr3	41224636	A	C	CAC-C	0.0021705	CDS	ENST00000349496.11	3	338	124	A	C	c.124A	c.124A>C	42	0	ACA	T	CCA	P	p.T42	p.T42P	Missense	0.038	0.428	D	0.128	0.35	T	0.612	0.397	P	0.157	0.345	B	0	0.843	D	1	0.81	D	1.04	0.262	L	0.99	0.417	T	-1.61	0.387
chr3	41224636	A	G	CAC-G	0.00516428	CDS	ENST00000349496.11	3	338	124	A	G	c.124A	c.124A>G	42	0	ACA	T	GCA	A	p.T42	p.T42A	Missense	0.079	0.338	T	0.281	0.216	T	0	0.029	B	0.002	0.069	B	0	0.843	D	1	0.81	D	-0.61	0.022	N	1.02	0.407	T	-0.5	0.158
chr3	41224636	A	T	CAC-T	0.00127236	CDS	ENST00000349496.11	3	338	124	A	T	c.124A	c.124A>T	42	0	ACA	T	TCA	S	p.T42	p.T42S	Missense	0.179	0.221	T	0.506	0.144	T	0.001	0.075	B	0.004	0.101	B	0	0.843	D	1	0.81	D	0.69	0.17	N	1.02	0.407	T	-0.05	0.103
chr3	41224637	C	A	ACA-A	0.00306863	CDS	ENST00000349496.11	3	339	125	C	A	c.125C	c.125C>A	42	1	ACA	T	AAA	K	p.T42	p.T42K	Missense	0.056	0.382	T	0.297	0.215	T	0.138	0.275	B	0.065	0.273	B	0	0.843	D	1	0.81	D	1.04	0.262	L	1.13	0.386	T	-0.51	0.16
chr3	41224637	C	G	ACA-G	0.00209565	CDS	ENST00000349496.11	3	339	125	C	G	c.125C	c.125C>G	42	1	ACA	T	AGA	R	p.T42	p.T42R	Missense	0.041	0.419	D	0.21	0.267	T	0.138	0.275	B	0.065	0.273	B	0	0.843	D	1	0.81	D	0.69	0.17	N	1.05	0.4	T	-0.5	0.158
chr3	41224637	C	T	ACA-T	0.00935559	CDS	ENST00000349496.11	3	339	125	C	T	c.125C	c.125C>T	42	1	ACA	T	ATA	I	p.T42	p.T42I	Missense	0.023	0.482	D	0.095	0.395	T	0.437	0.358	B	0.171	0.353	B	0	0.843	D	1	0.81	D	0.69	0.17	N	0.95	0.433	T	-2.22	0.498
chr3	41224638	A	C	CAG-C	0.00299379	CDS	ENST00000349496.11	3	340	126	A	C	c.126A	c.126A>C	42	2	ACA	T	ACC	T	p.T42	p.T42T	Synonymous	.	.	.	.	.	.	.	.	.	.	.	.	.	.	.	.	.	.	.	.	.	.	.	.	.	.
chr3	41224638	A	G	CAG-G	0.0107028	CDS	ENST00000349496.11	3	340	126	A	G	c.126A	c.126A>G	42	2	ACA	T	ACG	T	p.T42	p.T42T	Synonymous	.	.	.	.	.	.	.	.	.	.	.	.	.	.	.	.	.	.	.	.	.	.	.	.	.	.
chr3	41224638	A	T	CAG-T	0.00157174	CDS	ENST00000349496.11	3	340	126	A	T	c.126A	c.126A>T	42	2	ACA	T	ACT	T	p.T42	p.T42T	Synonymous	.	.	.	.	.	.	.	.	.	.	.	.	.	.	.	.	.	.	.	.	.	.	.	.	.	.
chr3	41224639	G	A	AGC-A	0.00913105	CDS	ENST00000349496.11	3	341	127	G	A	c.127G	c.127G>A	43	0	GCT	A	ACT	T	p.A43	p.A43T	Missense	0.009	0.575	D	0.043	0.499	D	0.038	0.21	B	0.013	0.165	B	0	0.843	D	1	0.81	D	0.615	0.157	N	0.93	0.441	T	-2.06	0.472
chr3	41224639	G	C	AGC-C	0.00344286	CDS	ENST00000349496.11	3	341	127	G	C	c.127G	c.127G>C	43	0	GCT	A	CCT	P	p.A43	p.A43P	Missense	0.007	0.599	D	0.027	0.553	D	0.009	0.151	B	0.013	0.165	B	0	0.843	D	1	0.81	D	1.585	0.399	L	0.88	0.46	T	-3.74	0.71
chr3	41224639	G	T	AGC-T	0.00179627	CDS	ENST00000349496.11	3	341	127	G	T	c.127G	c.127G>T	43	0	GCT	A	TCT	S	p.A43	p.A43S	Missense	0.012	0.547	D	0.046	0.502	D	0.038	0.21	B	0.024	0.203	B	0	0.843	D	1	0.81	D	0.895	0.224	L	0.95	0.433	T	-2.18	0.492
chr3	41224640	C	A	GCT-A	0.0021705	CDS	ENST00000349496.11	3	342	128	C	A	c.128C	c.128C>A	43	1	GCT	A	GAT	D	p.A43	p.A43D	Missense	0.002	0.722	D	0.01	0.679	D	0.913	0.505	P	0.459	0.464	P	0	0.843	D	1	0.81	D	1.935	0.518	L	1.03	0.405	T	-4.6	0.79
chr3	41224640	C	G	GCT-G	0.00314348	CDS	ENST00000349496.11	3	342	128	C	G	c.128C	c.128C>G	43	1	GCT	A	GGT	G	p.A43	p.A43G	Missense	0.012	0.547	D	0.041	0.558	D	0.599	0.393	P	0.206	0.371	B	0	0.843	D	1	0.81	D	1.935	0.518	L	0.89	0.456	T	-3.45	0.676
chr3	41224640	C	T	GCT-T	0.00958012	CDS	ENST00000349496.11	3	342	128	C	T	c.128C	c.128C>T	43	1	GCT	A	GTT	V	p.A43	p.A43V	Missense	0.108	0.294	T	0.197	0.279	T	0.038	0.21	B	0.013	0.165	B	0	0.843	D	1	0.81	D	0.735	0.189	N	0.89	0.456	T	-1.45	0.356
chr3	41224641	T	A	CTC-A	0.00157174	CDS	ENST00000349496.11	3	343	129	T	A	c.129T	c.129T>A	43	2	GCT	A	GCA	A	p.A43	p.A43A	Synonymous	.	.	.	.	.	.	.	.	.	.	.	.	.	.	.	.	.	.	.	.	.	.	.	.	.	.
chr3	41224641	T	C	CTC-C	0.00396677	CDS	ENST00000349496.11	3	343	129	T	C	c.129T	c.129T>C	43	2	GCT	A	GCC	A	p.A43	p.A43A	Synonymous	.	.	.	.	.	.	.	.	.	.	.	.	.	.	.	.	.	.	.	.	.	.	.	.	.	.
chr3	41224641	T	G	CTC-G	0.00104783	CDS	ENST00000349496.11	3	343	129	T	G	c.129T	c.129T>G	43	2	GCT	A	GCG	A	p.A43	p.A43A	Synonymous	.	.	.	.	.	.	.	.	.	.	.	.	.	.	.	.	.	.	.	.	.	.	.	.	.	.
chr3	41224642	C	A	TCC-A	0.00254472	CDS	ENST00000349496.11	3	344	130	C	A	c.130C	c.130C>A	44	0	CCT	P	ACT	T	p.P44	p.P44T	Missense	0	0.913	D	0	0.928	D	0.991	0.641	D	0.806	0.584	P	0	0.843	D	1	0.81	D	2.54	0.741	M	-0.67	0.725	T	-8	0.965
chr3	41224642	C	G	TCC-G	0.00359254	CDS	ENST00000349496.11	3	344	130	C	G	c.130C	c.130C>G	44	0	CCT	P	GCT	A	p.P44	p.P44A	Missense	0	0.913	D	0	0.928	D	0.942	0.53	P	0.643	0.522	P	0	0.843	D	1	0.81	D	2.195	0.618	M	-0.65	0.722	T	-7.99	0.964
chr3	41224642	C	T	TCC-T	0.00913105	CDS	ENST00000349496.11	3	344	130	C	T	c.130C	c.130C>T	44	0	CCT	P	TCT	S	p.P44	p.P44S	Missense	0	0.913	D	0	0.928	D	0.558	0.383	P	0.145	0.339	B	0	0.843	D	1	0.81	D	2.195	0.618	M	-0.66	0.723	T	-7.99	0.964
chr3	41224643	C	A	CCT-A	0.00209565	CDS	ENST00000349496.11	3	345	131	C	A	c.131C	c.131C>A	44	1	CCT	P	CAT	H	p.P44	p.P44H	Missense	0	0.913	D	0	0.928	D	0.566	0.385	P	0.179	0.358	B	0	0.843	D	1	0.81	D	1.735	0.449	L	-0.7	0.728	T	-9	0.981
chr3	41224643	C	G	CCT-G	0.00471522	CDS	ENST00000349496.11	3	345	131	C	G	c.131C	c.131C>G	44	1	CCT	P	CGT	R	p.P44	p.P44R	Missense	0	0.913	D	0	0.928	D	0.991	0.641	D	0.924	0.659	D	0	0.843	D	1	0.81	D	2.54	0.741	M	-0.68	0.726	T	-9	0.981
chr3	41224643	C	T	CCT-T	0.0114512	CDS	ENST00000349496.11	3	345	131	C	T	c.131C	c.131C>T	44	1	CCT	P	CTT	L	p.P44	p.P44L	Missense	0	0.913	D	0	0.928	D	0.996	0.688	D	0.889	0.631	P	0	0.843	D	1	0.81	D	2.54	0.741	M	-0.68	0.726	T	-10	0.988
chr3	41224644	T	A	CTT-A	0.00119751	CDS	ENST00000349496.11	3	346	132	T	A	c.132T	c.132T>A	44	2	CCT	P	CCA	P	p.P44	p.P44P	Synonymous	.	.	.	.	.	.	.	.	.	.	.	.	.	.	.	.	.	.	.	.	.	.	.	.	.	.
chr3	41224644	T	C	CTT-C	0.00516428	CDS	ENST00000349496.11	3	346	132	T	C	c.132T	c.132T>C	44	2	CCT	P	CCC	P	p.P44	p.P44P	Synonymous	.	.	.	.	.	.	.	.	.	.	.	.	.	.	.	.	.	.	.	.	.	.	.	.	.	.
chr3	41224644	T	G	CTT-G	0.00261956	CDS	ENST00000349496.11	3	346	132	T	G	c.132T	c.132T>G	44	2	CCT	P	CCG	P	p.P44	p.P44P	Synonymous	.	.	.	.	.	.	.	.	.	.	.	.	.	.	.	.	.	.	.	.	.	.	.	.	.	.
chr3	41224645	T	A	TTC-A	0.000823292	CDS	ENST00000349496.11	3	347	133	T	A	c.133T	c.133T>A	45	0	TCT	S	ACT	T	p.S45	p.S45T	Missense	0	0.913	D	0	0.928	D	0.132	0.272	B	0.05	0.253	B	0	0.843	D	1	0.81	D	2.215	0.625	M	0.74	0.505	T	-2.84	0.599
chr3	41224645	T	C	TTC-C	0.00344286	CDS	ENST00000349496.11	3	347	133	T	C	c.133T	c.133T>C	45	0	TCT	S	CCT	P	p.S45	p.S45P	Missense	0	0.913	D	0	0.928	D	0.988	0.623	D	0.905	0.643	P	0	0.843	D	1	0.81	D	2.215	0.625	M	0.67	0.522	T	-4.87	0.813
chr3	41224645	T	G	TTC-G	0.00202081	CDS	ENST00000349496.11	3	347	133	T	G	c.133T	c.133T>G	45	0	TCT	S	GCT	A	p.S45	p.S45A	Missense	0	0.913	D	0	0.928	D	0.85	0.469	P	0.403	0.446	B	0	0.843	D	1	0.81	D	2.565	0.75	M	0.75	0.502	T	-2.91	0.61
chr3	41224646	C	A	TCT-A	0.00306863	CDS	ENST00000349496.11	3	348	134	C	A	c.134C	c.134C>A	45	1	TCT	S	TAT	Y	p.S45	p.S45Y	Missense	0	0.913	D	0	0.928	D	0.999	0.779	D	0.95	0.688	D	0	0.843	D	1	0.81	D	2.565	0.75	M	0.67	0.522	T	-5.84	0.884
chr3	41224646	C	G	TCT-G	0.00456553	CDS	ENST00000349496.11	3	348	134	C	G	c.134C	c.134C>G	45	1	TCT	S	TGT	C	p.S45	p.S45C	Missense	0	0.913	D	0	0.928	D	0.999	0.779	D	0.95	0.688	D	0	0.843	D	1	0.81	D	2.565	0.75	M	0.66	0.524	T	-4.87	0.813
chr3	41224646	C	T	TCT-T	0.0063618	CDS	ENST00000349496.11	3	348	134	C	T	c.134C	c.134C>T	45	1	TCT	S	TTT	F	p.S45	p.S45F	Missense	0	0.913	D	0	0.928	D	0.996	0.688	D	0.928	0.663	D	0	0.843	D	1	0.81	D	2.565	0.75	M	0.68	0.52	T	-5.84	0.884
chr3	41224647	T	A	CTC-A	0.00157174	CDS	ENST00000349496.11	3	349	135	T	A	c.135T	c.135T>A	45	2	TCT	S	TCA	S	p.S45	p.S45S	Synonymous	.	.	.	.	.	.	.	.	.	.	.	.	.	.	.	.	.	.	.	.	.	.	.	.	.	.
chr3	41224647	T	C	CTC-C	0.00396677	CDS	ENST00000349496.11	3	349	135	T	C	c.135T	c.135T>C	45	2	TCT	S	TCC	S	p.S45	p.S45S	Synonymous	.	.	.	.	.	.	.	.	.	.	.	.	.	.	.	.	.	.	.	.	.	.	.	.	.	.
chr3	41224647	T	G	CTC-G	0.00104783	CDS	ENST00000349496.11	3	349	135	T	G	c.135T	c.135T>G	45	2	TCT	S	TCG	S	p.S45	p.S45S	Synonymous	.	.	.	.	.	.	.	.	.	.	.	.	.	.	.	.	.	.	.	.	.	.	.	.	.	.
chr3	41224648	C	A	TCT-A	0.00306863	CDS	ENST00000349496.11	3	350	136	C	A	c.136C	c.136C>A	46	0	CTG	L	ATG	M	p.L46	p.L46M	Missense	0.011	0.632	D	0	0.928	D	0.913	0.505	P	0.635	0.519	P	0	0.843	D	1	0.81	D	1.665	0.426	L	0.76	0.499	T	-1.46	0.358
chr3	41224648	C	G	TCT-G	0.00456553	CDS	ENST00000349496.11	3	350	136	C	G	c.136C	c.136C>G	46	0	CTG	L	GTG	V	p.L46	p.L46V	Missense	0.01	0.565	D	0	0.928	D	0.017	0.176	B	0.006	0.121	B	0	0.843	D	1	0.81	D	0.38	0.121	N	0.84	0.475	T	-1.18	0.301
chr3	41224648	C	T	TCT-T	0.0063618	CDS	ENST00000349496.11	3	350	136	C	T	c.136C	c.136C>T	46	0	CTG	L	TTG	L	p.L46	p.L46L	Synonymous	.	.	.	.	.	.	.	.	.	.	.	.	.	.	.	.	.	.	.	.	.	.	.	.	.	.
chr3	41224649	T	A	CTG-A	0.00209565	CDS	ENST00000349496.11	3	351	137	T	A	c.137T	c.137T>A	46	1	CTG	L	CAG	Q	p.L46	p.L46Q	Missense	0.002	0.785	D	0	0.928	D	0.913	0.505	P	0.56	0.496	P	0	0.843	D	1	0.81	D	1.665	0.426	L	0.76	0.499	T	-5.26	0.841
chr3	41224649	T	C	CTG-C	0.0117506	CDS	ENST00000349496.11	3	351	137	T	C	c.137T	c.137T>C	46	1	CTG	L	CCG	P	p.L46	p.L46P	Missense	0.001	0.785	D	0	0.928	D	0.985	0.611	D	0.781	0.573	P	0	0.843	D	1	0.81	D	1.665	0.426	L	0.75	0.502	T	-5.84	0.884
chr3	41224649	T	G	CTG-G	0.00359254	CDS	ENST00000349496.11	3	351	137	T	G	c.137T	c.137T>G	46	1	CTG	L	CGG	R	p.L46	p.L46R	Missense	0.001	0.785	D	0	0.928	D	0.955	0.545	P	0.635	0.519	P	0	0.843	D	1	0.81	D	1.665	0.426	L	0.76	0.499	T	-5.37	0.849
chr3	41224650	G	A	TGA-A	0.00658633	CDS	ENST00000349496.11	3	352	138	G	A	c.138G	c.138G>A	46	2	CTG	L	CTA	L	p.L46	p.L46L	Synonymous	.	.	.	.	.	.	.	.	.	.	.	.	.	.	.	.	.	.	.	.	.	.	.	.	.	.
chr3	41224650	G	C	TGA-C	0.00239503	CDS	ENST00000349496.11	3	352	138	G	C	c.138G	c.138G>C	46	2	CTG	L	CTC	L	p.L46	p.L46L	Synonymous	.	.	.	.	.	.	.	.	.	.	.	.	.	.	.	.	.	.	.	.	.	.	.	.	.	.
chr3	41224650	G	T	TGA-T	0.00172143	CDS	ENST00000349496.11	3	352	138	G	T	c.138G	c.138G>T	46	2	CTG	L	CTT	L	p.L46	p.L46L	Synonymous	.	.	.	.	.	.	.	.	.	.	.	.	.	.	.	.	.	.	.	.	.	.	.	.	.	.
chr3	41224651	A	C	GAG-C	0.000972981	CDS	ENST00000349496.11	3	353	139	A	C	c.139A	c.139A>C	47	0	AGT	S	CGT	R	p.S47	p.S47R	Missense	0.002	0.785	D	0	0.928	D	0.84	0.465	P	0.477	0.47	P	0	0.843	D	1	0.81	D	2.43	0.705	M	0.67	0.522	T	-4.43	0.776
chr3	41224651	A	G	GAG-G	0.00441584	CDS	ENST00000349496.11	3	353	139	A	G	c.139A	c.139A>G	47	0	AGT	S	GGT	G	p.S47	p.S47G	Missense	0.004	0.785	D	0	0.928	D	0.085	0.249	B	0.059	0.266	B	0	0.843	D	1	0.81	D	1.88	0.5	L	0.69	0.517	T	-3.74	0.71
chr3	41224651	A	T	GAG-T	0.00142205	CDS	ENST00000349496.11	3	353	139	A	T	c.139A	c.139A>T	47	0	AGT	S	TGT	C	p.S47	p.S47C	Missense	0.001	0.785	D	0	0.928	D	0.047	0.22	B	0.046	0.247	B	0	0.843	D	1	0.81	D	2.43	0.705	M	0.67	0.522	T	-4.27	0.763
chr3	41224652	G	A	AGT-A	0.00688571	CDS	ENST00000349496.11	3	354	140	G	A	c.140G	c.140G>A	47	1	AGT	S	AAT	N	p.S47	p.S47N	Missense	0.005	0.722	D	0	0.928	D	0.021	0.185	B	0.049	0.251	B	0	0.843	D	1	0.81	D	2.08	0.574	M	0.68	0.52	T	-2.62	0.563
chr3	41224652	G	C	AGT-C	0.00261956	CDS	ENST00000349496.11	3	354	140	G	C	c.140G	c.140G>C	47	1	AGT	S	ACT	T	p.S47	p.S47T	Missense	0.044	0.411	D	0	0.928	D	0.038	0.21	B	0.02	0.19	B	0	0.843	D	1	0.81	D	1.53	0.388	L	0.86	0.468	T	-1.93	0.449
chr3	41224652	G	T	AGT-T	0.00164658	CDS	ENST00000349496.11	3	354	140	G	T	c.140G	c.140G>T	47	1	AGT	S	ATT	I	p.S47	p.S47I	Missense	0.002	0.785	D	0	0.928	D	0.913	0.505	P	0.66	0.528	P	0	0.843	D	1	0.81	D	2.08	0.574	M	0.67	0.522	T	-5.23	0.839
chr3	41224653	T	A	GTG-A	0.00179627	CDS	ENST00000349496.11	3	355	141	T	A	c.141T	c.141T>A	47	2	AGT	S	AGA	R	p.S47	p.S47R	Missense	0.002	0.785	D	0	0.928	D	0.84	0.465	P	0.477	0.47	P	0	0.843	D	1	0.81	D	2.43	0.705	M	0.67	0.522	T	-4.43	0.776
chr3	41224653	T	C	GTG-C	0.00538882	CDS	ENST00000349496.11	3	355	141	T	C	c.141T	c.141T>C	47	2	AGT	S	AGC	S	p.S47	p.S47S	Synonymous	.	.	.	.	.	.	.	.	.	.	.	.	.	.	.	.	.	.	.	.	.	.	.	.	.	.
chr3	41224653	T	G	GTG-G	0.00194596	CDS	ENST00000349496.11	3	355	141	T	G	c.141T	c.141T>G	47	2	AGT	S	AGG	R	p.S47	p.S47R	Missense	0.002	0.785	D	0	0.928	D	0.84	0.465	P	0.477	0.47	P	0	0.843	D	1	0.81	D	2.43	0.705	M	0.67	0.522	T	-4.43	0.776
chr3	41224654	G	A	TGG-A	0.00808323	CDS	ENST00000349496.11	3	356	142	G	A	c.142G	c.142G>A	48	0	GGT	G	AGT	S	p.G48	p.G48S	Missense	0.341	0.127	T	0.303	0.202	T	0.038	0.21	B	0.02	0.19	B	0	0.843	D	1	0.81	D	0.625	0.158	N	0.87	0.464	T	-2.9	0.608
chr3	41224654	G	C	TGG-C	0.00232019	CDS	ENST00000349496.11	3	356	142	G	C	c.142G	c.142G>C	48	0	GGT	G	CGT	R	p.G48	p.G48R	Missense	0.004	0.722	D	0.016	0.679	D	0.913	0.505	P	0.726	0.551	P	0	0.843	D	1	0.81	D	2.195	0.618	M	0.77	0.496	T	-5.73	0.876
chr3	41224654	G	T	TGG-T	0.00246987	CDS	ENST00000349496.11	3	356	142	G	T	c.142G	c.142G>T	48	0	GGT	G	TGT	C	p.G48	p.G48C	Missense	0.004	0.785	D	0.013	0.722	D	0.996	0.688	D	0.88	0.625	P	0	0.843	D	1	0.81	D	1.845	0.487	L	0.72	0.51	T	-6.29	0.907
chr3	41224655	G	A	GGT-A	0.0113764	CDS	ENST00000349496.11	3	357	143	G	A	c.143G	c.143G>A	48	1	GGT	G	GAT	D	p.G48	p.G48D	Missense	0.01	0.565	D	0.046	0.553	D	0.009	0.151	B	0.019	0.188	B	0	0.843	D	1	0.81	D	1.645	0.42	L	0.79	0.491	T	-4.77	0.804
chr3	41224655	G	C	GGT-C	0.00299379	CDS	ENST00000349496.11	3	357	143	G	C	c.143G	c.143G>C	48	1	GGT	G	GCT	A	p.G48	p.G48A	Missense	0.042	0.555	D	0.128	0.534	T	0.104	0.259	B	0.059	0.266	B	0	0.843	D	1	0.81	D	2.195	0.618	M	0.82	0.481	T	-3.79	0.716
chr3	41224655	G	T	GGT-T	0.00381708	CDS	ENST00000349496.11	3	357	143	G	T	c.143G	c.143G>T	48	1	GGT	G	GTT	V	p.G48	p.G48V	Missense	0.007	0.722	D	0.022	0.706	D	0.382	0.344	B	0.133	0.331	B	0	0.843	D	1	0.81	D	2.195	0.618	M	0.76	0.499	T	-6.7	0.925
chr3	41224656	T	A	GTA-A	0.000523913	CDS	ENST00000349496.11	3	358	144	T	A	c.144T	c.144T>A	48	2	GGT	G	GGA	G	p.G48	p.G48G	Synonymous	.	.	.	.	.	.	.	.	.	.	.	.	.	.	.	.	.	.	.	.	.	.	.	.	.	.
chr3	41224656	T	C	GTA-C	0.00449068	CDS	ENST00000349496.11	3	358	144	T	C	c.144T	c.144T>C	48	2	GGT	G	GGC	G	p.G48	p.G48G	Synonymous	.	.	.	.	.	.	.	.	.	.	.	.	.	.	.	.	.	.	.	.	.	.	.	.	.	.
chr3	41224656	T	G	GTA-G	0.00104783	CDS	ENST00000349496.11	3	358	144	T	G	c.144T	c.144T>G	48	2	GGT	G	GGG	G	p.G48	p.G48G	Synonymous	.	.	.	.	.	.	.	.	.	.	.	.	.	.	.	.	.	.	.	.	.	.	.	.	.	.
chr3	41224657	A	C	TAA-C	0.000673602	CDS	ENST00000349496.11	3	359	145	A	C	c.145A	c.145A>C	49	0	AAA	K	CAA	Q	p.K49	p.K49Q	Missense	0.01	0.614	D	0.045	0.603	D	0.913	0.505	P	0.459	0.464	P	0	0.843	D	1	0.81	D	1.995	0.541	M	0.79	0.491	T	-3.39	0.669
chr3	41224657	A	G	TAA-G	0.00246987	CDS	ENST00000349496.11	3	359	145	A	G	c.145A	c.145A>G	49	0	AAA	K	GAA	E	p.K49	p.K49E	Missense	0.006	0.654	D	0.029	0.648	D	0.212	0.3	B	0.058	0.265	B	0	0.843	D	1	0.81	D	1.645	0.42	L	0.81	0.485	T	-3.49	0.681
chr3	41224657	A	T	TAA-T	0.000224534	CDS	ENST00000349496.11	3	359	145	A	T	c.145A	c.145A>T	49	0	AAA	K	TAA	X	p.K49	p.K49X	PTV	.	.	.	.	.	.	.	.	.	.	.	.	0	0.843	D	1	0.81	A	.	.	.	.	.	.	.	.
chr3	41224658	A	C	AAA-C	0.00119751	CDS	ENST00000349496.11	3	360	146	A	C	c.146A	c.146A>C	49	1	AAA	K	ACA	T	p.K49	p.K49T	Missense	0.004	0.682	D	0.022	0.679	D	0.749	0.432	P	0.266	0.397	B	0	0.843	D	1	0.81	D	1.445	0.364	L	0.78	0.494	T	-4.72	0.8
chr3	41224658	A	G	AAA-G	0.00426615	CDS	ENST00000349496.11	3	360	146	A	G	c.146A	c.146A>G	49	1	AAA	K	AGA	R	p.K49	p.K49R	Missense	0.173	0.285	T	0.318	0.226	T	0.021	0.185	B	0.013	0.165	B	0	0.843	D	1	0.81	D	1.095	0.274	L	0.84	0.475	T	-2.16	0.488
chr3	41224658	A	T	AAA-T	0.000673602	CDS	ENST00000349496.11	3	360	146	A	T	c.146A	c.146A>T	49	1	AAA	K	ATA	I	p.K49	p.K49I	Missense	0.002	0.785	D	0.008	0.765	D	0.84	0.465	P	0.374	0.437	B	0	0.843	D	1	0.81	D	1.995	0.541	M	0.74	0.505	T	-5.94	0.891
chr3	41224659	A	C	AAG-C	0.00187112	CDS	ENST00000349496.11	3	361	147	A	C	c.147A	c.147A>C	49	2	AAA	K	AAC	N	p.K49	p.K49N	Missense	0.004	0.682	D	0.02	0.692	D	0.212	0.3	B	0.094	0.302	B	0	0.843	D	1	0.81	D	1.995	0.541	M	0.77	0.496	T	-4.15	0.753
chr3	41224659	A	G	AAG-G	0.00523913	CDS	ENST00000349496.11	3	361	147	A	G	c.147A	c.147A>G	49	2	AAA	K	AAG	K	p.K49	p.K49K	Synonymous	.	.	.	.	.	.	.	.	.	.	.	.	.	.	.	.	.	.	.	.	.	.	.	.	.	.
chr3	41224659	A	T	AAG-T	0.000898136	CDS	ENST00000349496.11	3	361	147	A	T	c.147A	c.147A>T	49	2	AAA	K	AAT	N	p.K49	p.K49N	Missense	0.004	0.682	D	0.02	0.692	D	0.212	0.3	B	0.094	0.302	B	0	0.843	D	1	0.81	D	1.995	0.541	M	0.77	0.496	T	-4.15	0.753
chr3	41224660	G	A	AGG-A	0.0123494	CDS	ENST00000349496.11	3	362	148	G	A	c.148G	c.148G>A	50	0	GGC	G	AGC	S	p.G50	p.G50S	Missense	0.025	0.473	D	0.238	0.245	T	0.017	0.176	B	0.018	0.185	B	0	0.843	D	1	0.81	D	0	0.065	N	1.04	0.402	T	-2.47	0.539
chr3	41224660	G	C	AGG-C	0.00456553	CDS	ENST00000349496.11	3	362	148	G	C	c.148G	c.148G>C	50	0	GGC	G	CGC	R	p.G50	p.G50R	Missense	0.01	0.565	D	0.142	0.358	T	0.82	0.457	P	0.391	0.442	B	0	0.843	D	1	0.81	D	1.585	0.399	L	1.01	0.411	T	-3.81	0.719
chr3	41224660	G	T	AGG-T	0.00254472	CDS	ENST00000349496.11	3	362	148	G	T	c.148G	c.148G>T	50	0	GGC	G	TGC	C	p.G50	p.G50C	Missense	0.005	0.632	D	0.033	0.531	D	0.991	0.641	D	0.784	0.575	P	0	0.843	D	1	0.81	D	1.04	0.262	L	0.94	0.437	T	-4.42	0.775
chr3	41224661	G	A	GGC-A	0.00950528	CDS	ENST00000349496.11	3	363	149	G	A	c.149G	c.149G>A	50	1	GGC	G	GAC	D	p.G50	p.G50D	Missense	0.021	0.491	D	0.247	0.28	T	0.002	0.099	B	0.003	0.087	B	0	0.843	D	1	0.81	D	0.69	0.17	N	1.02	0.407	T	-2.98	0.62
chr3	41224661	G	C	GGC-C	0.00254472	CDS	ENST00000349496.11	3	363	149	G	C	c.149G	c.149G>C	50	1	GGC	G	GCC	A	p.G50	p.G50A	Missense	0.036	0.434	D	0.283	0.215	T	0.212	0.3	B	0.114	0.318	B	0	0.843	D	1	0.81	D	1.585	0.399	L	1.04	0.402	T	-2.77	0.587
chr3	41224661	G	T	GGC-T	0.00464037	CDS	ENST00000349496.11	3	363	149	G	T	c.149G	c.149G>T	50	1	GGC	G	GTC	V	p.G50	p.G50V	Missense	0.007	0.599	D	0.068	0.441	T	0.725	0.424	P	0.347	0.427	B	0	0.843	D	1	0.81	D	1.04	0.262	L	0.99	0.417	T	-4.29	0.764
chr3	41224662	C	A	GCA-A	0.0028441	CDS	ENST00000349496.11	3	364	150	C	A	c.150C	c.150C>A	50	2	GGC	G	GGA	G	p.G50	p.G50G	Synonymous	.	.	.	.	.	.	.	.	.	.	.	.	.	.	.	.	.	.	.	.	.	.	.	.	.	.
chr3	41224662	C	G	GCA-G	0.00254472	CDS	ENST00000349496.11	3	364	150	C	G	c.150C	c.150C>G	50	2	GGC	G	GGG	G	p.G50	p.G50G	Synonymous	.	.	.	.	.	.	.	.	.	.	.	.	.	.	.	.	.	.	.	.	.	.	.	.	.	.
chr3	41224662	C	T	GCA-T	0.00681087	CDS	ENST00000349496.11	3	364	150	C	T	c.150C	c.150C>T	50	2	GGC	G	GGT	G	p.G50	p.G50G	Synonymous	.	.	.	.	.	.	.	.	.	.	.	.	.	.	.	.	.	.	.	.	.	.	.	.	.	.
chr3	41224663	A	C	CAA-C	0.00202081	CDS	ENST00000349496.11	3	365	151	A	C	c.151A	c.151A>C	51	0	AAT	N	CAT	H	p.N51	p.N51H	Missense	0.169	0.229	T	0.087	0.407	T	0.875	0.481	P	0.271	0.399	B	0	0.843	D	1	0.81	D	-0.63	0.021	N	0.89	0.456	T	0.04	0.174
chr3	41224663	A	G	CAA-G	0.00389192	CDS	ENST00000349496.11	3	365	151	A	G	c.151A	c.151A>G	51	0	AAT	N	GAT	D	p.N51	p.N51D	Missense	0.205	0.2	T	0.393	0.154	T	0	0.029	B	0	0.014	B	0	0.843	D	1	0.81	D	-0.08	0.048	N	0.93	0.441	T	-0.67	0.193
chr3	41224663	A	T	CAA-T	0.000299379	CDS	ENST00000349496.11	3	365	151	A	T	c.151A	c.151A>T	51	0	AAT	N	TAT	Y	p.N51	p.N51Y	Missense	0.01	0.565	D	0.048	0.486	D	0.139	0.275	B	0.037	0.231	B	0	0.843	D	1	0.81	D	0.55	0.145	N	0.88	0.46	T	-0.82	0.225
chr3	41224664	A	C	AAT-C	0.000523913	CDS	ENST00000349496.11	3	366	152	A	C	c.152A	c.152A>C	51	1	AAT	N	ACT	T	p.N51	p.N51T	Missense	0.019	0.501	D	0.104	0.382	T	0.002	0.099	B	0.001	0.044	B	0	0.843	D	1	0.81	D	0.895	0.224	L	0.99	0.417	T	-0.93	0.249
chr3	41224664	A	G	AAT-G	0.0118255	CDS	ENST00000349496.11	3	366	152	A	G	c.152A	c.152A>G	51	1	AAT	N	AGT	S	p.N51	p.N51S	Missense	0.05	0.396	D	0.239	0.245	T	0.063	0.234	B	0.017	0.181	B	0	0.843	D	1	0.81	D	0.895	0.224	L	0.94	0.437	T	-0.73	0.206
chr3	41224664	A	T	AAT-T	0.00149689	CDS	ENST00000349496.11	3	366	152	A	T	c.152A	c.152A>T	51	1	AAT	N	ATT	I	p.N51	p.N51I	Missense	0.002	0.722	D	0.015	0.616	D	0.244	0.31	B	0.026	0.208	B	0	0.843	D	1	0.81	D	0.09	0.084	N	0.9	0.452	T	-0.58	0.199
chr3	41224665	T	A	ATC-A	0.00172143	CDS	ENST00000349496.11	3	367	153	T	A	c.153T	c.153T>A	51	2	AAT	N	AAA	K	p.N51	p.N51K	Missense	0.026	0.469	D	0.133	0.344	T	0.118	0.266	B	0.025	0.205	B	0	0.843	D	1	0.588	D	0.55	0.145	N	0.96	0.429	T	-1.13	0.291
chr3	41224665	T	C	ATC-C	0.0041913	CDS	ENST00000349496.11	3	367	153	T	C	c.153T	c.153T>C	51	2	AAT	N	AAC	N	p.N51	p.N51N	Synonymous	.	.	.	.	.	.	.	.	.	.	.	.	.	.	.	.	.	.	.	.	.	.	.	.	.	.
chr3	41224665	T	G	ATC-G	0.00104783	CDS	ENST00000349496.11	3	367	153	T	G	c.153T	c.153T>G	51	2	AAT	N	AAG	K	p.N51	p.N51K	Missense	0.026	0.469	D	0.133	0.344	T	0.118	0.266	B	0.025	0.205	B	0	0.843	D	1	0.588	D	0.55	0.145	N	0.96	0.429	T	-1.13	0.291
chr3	41224666	C	A	TCC-A	0.00254472	CDS	ENST00000349496.11	3	368	154	C	A	c.154C	c.154C>A	52	0	CCT	P	ACT	T	p.P52	p.P52T	Missense	0.024	0.477	D	0	0.928	D	0.001	0.075	B	0.002	0.069	B	0	0.843	D	1	0.81	D	0.895	0.224	L	1.05	0.4	T	-0.96	0.256
chr3	41224666	C	G	TCC-G	0.00359254	CDS	ENST00000349496.11	3	368	154	C	G	c.154C	c.154C>G	52	0	CCT	P	GCT	A	p.P52	p.P52A	Missense	0.063	0.367	T	0	0.928	D	0	0.029	B	0	0.014	B	0	0.843	D	1	0.81	D	0.895	0.224	L	1.08	0.394	T	-0.87	0.236
chr3	41224666	C	T	TCC-T	0.00913105	CDS	ENST00000349496.11	3	368	154	C	T	c.154C	c.154C>T	52	0	CCT	P	TCT	S	p.P52	p.P52S	Missense	0.061	0.371	T	0	0.928	D	0.014	0.169	B	0.013	0.165	B	0	0.843	D	1	0.81	D	0.55	0.145	N	1.07	0.396	T	-0.92	0.247
chr3	41224667	C	A	CCT-A	0.00209565	CDS	ENST00000349496.11	3	369	155	C	A	c.155C	c.155C>A	52	1	CCT	P	CAT	H	p.P52	p.P52H	Missense	0.016	0.519	D	0	0.928	D	0.419	0.353	B	0.231	0.383	B	0	0.843	D	1	0.81	D	-0.55	0.024	N	1.01	0.411	T	-0.63	0.185
chr3	41224667	C	G	CCT-G	0.00471522	CDS	ENST00000349496.11	3	369	155	C	G	c.155C	c.155C>G	52	1	CCT	P	CGT	R	p.P52	p.P52R	Missense	0.014	0.532	D	0	0.928	D	0.128	0.27	B	0.07	0.279	B	0	0.843	D	1	0.81	D	0.895	0.224	L	1.04	0.402	T	-1.14	0.293
chr3	41224667	C	T	CCT-T	0.0114512	CDS	ENST00000349496.11	3	369	155	C	T	c.155C	c.155C>T	52	1	CCT	P	CTT	L	p.P52	p.P52L	Missense	0.008	0.586	D	0	0.928	D	0.002	0.099	B	0.003	0.087	B	0	0.843	D	1	0.81	D	0.345	0.112	N	1.04	0.402	T	-0.23	0.178
chr3	41224668	T	A	CTG-A	0.00209565	CDS	ENST00000349496.11	3	370	156	T	A	c.156T	c.156T>A	52	2	CCT	P	CCA	P	p.P52	p.P52P	Synonymous	.	.	.	.	.	.	.	.	.	.	.	.	.	.	.	.	.	.	.	.	.	.	.	.	.	.
chr3	41224668	T	C	CTG-C	0.0117506	CDS	ENST00000349496.11	3	370	156	T	C	c.156T	c.156T>C	52	2	CCT	P	CCC	P	p.P52	p.P52P	Synonymous	.	.	.	.	.	.	.	.	.	.	.	.	.	.	.	.	.	.	.	.	.	.	.	.	.	.
chr3	41224668	T	G	CTG-G	0.00359254	CDS	ENST00000349496.11	3	370	156	T	G	c.156T	c.156T>G	52	2	CCT	P	CCG	P	p.P52	p.P52P	Synonymous	.	.	.	.	.	.	.	.	.	.	.	.	.	.	.	.	.	.	.	.	.	.	.	.	.	.
chr3	41224669	G	A	TGA-A	0.00658633	CDS	ENST00000349496.11	3	371	157	G	A	c.157G	c.157G>A	53	0	GAG	E	AAG	K	p.E53	p.E53K	Missense	0.014	0.575	D	0.061	0.517	T	0.06	0.231	B	0.034	0.225	B	0	0.843	D	1	0.81	D	1.04	0.262	L	0.89	0.456	T	-2.5	0.544
chr3	41224669	G	C	TGA-C	0.00239503	CDS	ENST00000349496.11	3	371	157	G	C	c.157G	c.157G>C	53	0	GAG	E	CAG	Q	p.E53	p.E53Q	Missense	0.019	0.555	D	0.075	0.505	T	0.134	0.273	B	0.094	0.302	B	0	0.843	D	1	0.81	D	1.04	0.262	L	0.86	0.468	T	-1.78	0.42
chr3	41224669	G	T	TGA-T	0.00172143	CDS	ENST00000349496.11	3	371	157	G	T	c.157G	c.157G>T	53	0	GAG	E	TAG	X	p.E53	p.E53X	PTV	.	.	.	.	.	.	.	.	.	.	.	.	0	0.843	D	1	0.81	A	.	.	.	.	.	.	.	.
chr3	41224670	A	C	GAG-C	0.000972981	CDS	ENST00000349496.11	3	372	158	A	C	c.158A	c.158A>C	53	1	GAG	E	GCG	A	p.E53	p.E53A	Missense	0.014	0.575	D	0.06	0.527	T	0	0.029	B	0.001	0.044	B	0	0.843	D	1	0.81	D	1.04	0.262	L	0.89	0.456	T	-3.55	0.688
chr3	41224670	A	G	GAG-G	0.00441584	CDS	ENST00000349496.11	3	372	158	A	G	c.158A	c.158A>G	53	1	GAG	E	GGG	G	p.E53	p.E53G	Missense	0.006	0.682	D	0.029	0.581	D	0	0.029	B	0.001	0.044	B	0	0.843	D	1	0.81	D	0.49	0.133	N	0.83	0.478	T	-3.67	0.702
chr3	41224670	A	T	GAG-T	0.00142205	CDS	ENST00000349496.11	3	372	158	A	T	c.158A	c.158A>T	53	1	GAG	E	GTG	V	p.E53	p.E53V	Missense	0.003	0.722	D	0.014	0.679	D	0.072	0.24	B	0.051	0.254	B	0	0.843	D	1	0.81	D	1.04	0.262	L	0.87	0.464	T	-3.91	0.73
chr3	41224671	G	A	AGG-A	0.0123494	CDS	ENST00000349496.11	3	373	159	G	A	c.159G	c.159G>A	53	2	GAG	E	GAA	E	p.E53	p.E53E	Synonymous	.	.	.	.	.	.	.	.	.	.	.	.	.	.	.	.	.	.	.	.	.	.	.	.	.	.
chr3	41224671	G	C	AGG-C	0.00456553	CDS	ENST00000349496.11	3	373	159	G	C	c.159G	c.159G>C	53	2	GAG	E	GAC	D	p.E53	p.E53D	Missense	0.485	0.081	T	0.574	0.087	T	0	0.029	B	0.001	0.044	B	0	0.843	D	1	0.588	D	-1.225	0.008	N	0.87	0.464	T	-0.37	0.132
chr3	41224671	G	T	AGG-T	0.00254472	CDS	ENST00000349496.11	3	373	159	G	T	c.159G	c.159G>T	53	2	GAG	E	GAT	D	p.E53	p.E53D	Missense	0.485	0.081	T	0.574	0.087	T	0	0.029	B	0.001	0.044	B	0	0.843	D	1	0.588	D	-1.225	0.008	N	0.87	0.464	T	-0.37	0.132
chr3	41224672	G	A	GGA-A	0.00725994	CDS	ENST00000349496.11	3	374	160	G	A	c.160G	c.160G>A	54	0	GAA	E	AAA	K	p.E54	p.E54K	Missense	0.097	0.496	T	0.189	0.393	T	0.134	0.273	B	0.034	0.225	B	0.001	0.424	D	1	0.81	D	1.15	0.293	L	1	0.414	T	-2.97	0.619
chr3	41224672	G	C	GGA-C	0.00426615	CDS	ENST00000349496.11	3	374	160	G	C	c.160G	c.160G>C	54	0	GAA	E	CAA	Q	p.E54	p.E54Q	Missense	0.125	0.473	T	0.203	0.432	T	0.238	0.308	B	0.126	0.327	B	0.001	0.424	D	1	0.81	D	1.15	0.293	L	0.98	0.421	T	-2.07	0.473
chr3	41224672	G	T	GGA-T	0.00239503	CDS	ENST00000349496.11	3	374	160	G	T	c.160G	c.160G>T	54	0	GAA	E	TAA	X	p.E54	p.E54X	PTV	.	.	.	.	.	.	.	.	.	.	.	.	0.001	0.424	D	1	0.81	A	.	.	.	.	.	.	.	.
chr3	41224673	A	C	GAA-C	0.00187112	CDS	ENST00000349496.11	3	375	161	A	C	c.161A	c.161A>C	54	1	GAA	E	GCA	A	p.E54	p.E54A	Missense	0.245	0.382	T	0.287	0.364	T	0	0.029	B	0.002	0.069	B	0.001	0.424	D	1	0.81	D	1.15	0.293	L	1.12	0.387	T	-3.86	0.725
chr3	41224673	A	G	GAA-G	0.0021705	CDS	ENST00000349496.11	3	375	161	A	G	c.161A	c.161A>G	54	1	GAA	E	GGA	G	p.E54	p.E54G	Missense	0.038	0.428	D	0.082	0.416	T	0	0.029	B	0.002	0.069	B	0.001	0.424	D	1	0.81	D	-0.37	0.031	N	0.97	0.425	T	-4.09	0.748
chr3	41224673	A	T	GAA-T	0.000374223	CDS	ENST00000349496.11	3	375	161	A	T	c.161A	c.161A>T	54	1	GAA	E	GTA	V	p.E54	p.E54V	Missense	0.024	0.632	D	0.05	0.592	T	0.002	0.099	B	0.003	0.087	B	0.001	0.424	D	1	0.81	D	1.15	0.293	L	1.14	0.384	T	-4.76	0.803
chr3	41224674	A	C	AAG-C	0.00187112	CDS	ENST00000349496.11	3	376	162	A	C	c.162A	c.162A>C	54	2	GAA	E	GAC	D	p.E54	p.E54D	Missense	0.856	0.042	T	0.617	0.075	T	0	0.029	B	0.001	0.044	B	0.001	0.424	D	0.998	0.442	D	-0.265	0.038	N	0.97	0.425	T	-0.31	0.121
chr3	41224674	A	G	AAG-G	0.00523913	CDS	ENST00000349496.11	3	376	162	A	G	c.162A	c.162A>G	54	2	GAA	E	GAG	E	p.E54	p.E54E	Synonymous	.	.	.	.	.	.	.	.	.	.	.	.	.	.	.	.	.	.	.	.	.	.	.	.	.	.
chr3	41224674	A	T	AAG-T	0.000898136	CDS	ENST00000349496.11	3	376	162	A	T	c.162A	c.162A>T	54	2	GAA	E	GAT	D	p.E54	p.E54D	Missense	0.856	0.042	T	0.617	0.075	T	0	0.029	B	0.001	0.044	B	0.001	0.424	D	0.998	0.441	D	-0.265	0.038	N	0.97	0.425	T	-0.31	0.121
chr3	41224675	G	A	AGA-A	0.00763416	CDS	ENST00000349496.11	3	377	163	G	A	c.163G	c.163G>A	55	0	GAG	E	AAG	K	p.E55	p.E55K	Missense	0.057	0.473	T	0.258	0.301	T	0.13	0.271	B	0.09	0.299	B	0	0.843	D	1	0.588	D	0.46	0.13	N	0.89	0.456	T	-2.8	0.592
chr3	41224675	G	C	AGA-C	0.00493975	CDS	ENST00000349496.11	3	377	163	G	C	c.163G	c.163G>C	55	0	GAG	E	CAG	Q	p.E55	p.E55Q	Missense	0.068	0.507	T	0.254	0.373	T	0.424	0.355	B	0.157	0.345	B	0	0.843	D	1	0.588	D	0.46	0.13	N	0.85	0.471	T	-2.04	0.468
chr3	41224675	G	T	AGA-T	0.00202081	CDS	ENST00000349496.11	3	377	163	G	T	c.163G	c.163G>T	55	0	GAG	E	TAG	X	p.E55	p.E55X	PTV	.	.	.	.	.	.	.	.	.	.	.	.	0	0.843	D	1	0.81	A	.	.	.	.	.	.	.	.
chr3	41224676	A	C	GAG-C	0.000972981	CDS	ENST00000349496.11	3	378	164	A	C	c.164A	c.164A>C	55	1	GAG	E	GCG	A	p.E55	p.E55A	Missense	0.055	0.482	T	0.237	0.333	T	0	0.029	B	0.001	0.044	B	0	0.843	D	1	0.588	D	0.46	0.13	N	0.86	0.468	T	-3.95	0.735
chr3	41224676	A	G	GAG-G	0.00441584	CDS	ENST00000349496.11	3	378	164	A	G	c.164A	c.164A>G	55	1	GAG	E	GGG	G	p.E55	p.E55G	Missense	0.189	0.323	T	0.108	0.376	T	0.032	0.202	B	0.041	0.24	B	0	0.843	D	1	0.588	D	0.11	0.085	N	0.8	0.488	T	-3.77	0.714
chr3	41224676	A	T	GAG-T	0.00142205	CDS	ENST00000349496.11	3	378	164	A	T	c.164A	c.164A>T	55	1	GAG	E	GTG	V	p.E55	p.E55V	Missense	0.012	0.547	D	0.074	0.447	T	0.001	0.075	B	0.002	0.069	B	0	0.843	D	1	0.588	D	0.805	0.202	L	0.8	0.488	T	-4.61	0.791
chr3	41224677	G	A	AGG-A	0.0123494	CDS	ENST00000349496.11	3	379	165	G	A	c.165G	c.165G>A	55	2	GAG	E	GAA	E	p.E55	p.E55E	Synonymous	.	.	.	.	.	.	.	.	.	.	.	.	.	.	.	.	.	.	.	.	.	.	.	.	.	.
chr3	41224677	G	C	AGG-C	0.00456553	CDS	ENST00000349496.11	3	379	165	G	C	c.165G	c.165G>C	55	2	GAG	E	GAC	D	p.E55	p.E55D	Missense	0.584	0.059	T	0.51	0.108	T	0	0.029	B	0.003	0.087	B	0	0.843	D	0.999	0.451	D	-0.44	0.028	N	0.87	0.464	T	0.21	0.048
chr3	41224677	G	T	AGG-T	0.00254472	CDS	ENST00000349496.11	3	379	165	G	T	c.165G	c.165G>T	55	2	GAG	E	GAT	D	p.E55	p.E55D	Missense	0.584	0.059	T	0.51	0.108	T	0	0.029	B	0.003	0.087	B	0	0.843	D	0.999	0.451	D	-0.44	0.028	N	0.87	0.464	T	0.21	0.048
chr3	41224678	G	A	GGA-A	0.00725994	CDS	ENST00000349496.11	3	380	166	G	A	c.166G	c.166G>A	56	0	GAT	D	AAT	N	p.D56	p.D56N	Missense	0.038	0.454	D	0.034	0.527	D	0.136	0.273	B	0.131	0.33	B	0	0.843	D	1	0.81	D	1.24	0.31	L	0.95	0.433	T	-2.11	0.48
chr3	41224678	G	C	GGA-C	0.00426615	CDS	ENST00000349496.11	3	380	166	G	C	c.166G	c.166G>C	56	0	GAT	D	CAT	H	p.D56	p.D56H	Missense	0.009	0.575	D	0.014	0.631	D	0.356	0.338	B	0.418	0.45	B	0	0.843	D	1	0.81	D	0.895	0.224	L	0.93	0.441	T	-3.11	0.637
chr3	41224678	G	T	GGA-T	0.00239503	CDS	ENST00000349496.11	3	380	166	G	T	c.166G	c.166G>T	56	0	GAT	D	TAT	Y	p.D56	p.D56Y	Missense	0.005	0.632	D	0.007	0.706	D	0.001	0.075	B	0.005	0.112	B	0	0.843	D	1	0.81	D	0.095	0.084	N	0.9	0.452	T	-4.54	0.785
chr3	41224679	A	C	GAT-C	0.000823292	CDS	ENST00000349496.11	3	381	167	A	C	c.167A	c.167A>C	56	1	GAT	D	GCT	A	p.D56	p.D56A	Missense	0.019	0.565	D	0.05	0.542	T	0.002	0.099	B	0.009	0.143	B	0	0.843	D	1	0.81	D	1.24	0.31	L	1	0.414	T	-4.07	0.747
chr3	41224679	A	G	GAT-G	0.00479006	CDS	ENST00000349496.11	3	381	167	A	G	c.167A	c.167A>G	56	1	GAT	D	GGT	G	p.D56	p.D56G	Missense	0.19	0.281	T	0.027	0.553	D	0	0.029	B	0.005	0.112	B	0	0.843	D	1	0.81	D	0.895	0.224	L	0.92	0.445	T	-3.63	0.697
chr3	41224679	A	T	GAT-T	0.00269441	CDS	ENST00000349496.11	3	381	167	A	T	c.167A	c.167A>T	56	1	GAT	D	GTT	V	p.D56	p.D56V	Missense	0.004	0.722	D	0.012	0.706	D	0.136	0.273	B	0.13	0.329	B	0	0.843	D	1	0.81	D	1.24	0.31	L	0.94	0.437	T	-4.56	0.786
chr3	41224680	T	A	ATG-A	0.00179627	CDS	ENST00000349496.11	3	382	168	T	A	c.168T	c.168T>A	56	2	GAT	D	GAA	E	p.D56	p.D56E	Missense	0.207	0.199	T	0.766	0.076	T	0	0.029	B	0.003	0.087	B	0	0.843	D	1	0.588	D	0	0.065	N	1.04	0.402	T	0.05	0.087
chr3	41224680	T	C	ATG-C	0.0114512	CDS	ENST00000349496.11	3	382	168	T	C	c.168T	c.168T>C	56	2	GAT	D	GAC	D	p.D56	p.D56D	Synonymous	.	.	.	.	.	.	.	.	.	.	.	.	.	.	.	.	.	.	.	.	.	.	.	.	.	.
chr3	41224680	T	G	ATG-G	0.00164658	CDS	ENST00000349496.11	3	382	168	T	G	c.168T	c.168T>G	56	2	GAT	D	GAG	E	p.D56	p.D56E	Missense	0.207	0.199	T	0.766	0.076	T	0	0.029	B	0.003	0.087	B	0	0.843	D	1	0.588	D	0	0.065	N	1.04	0.402	T	0.05	0.087
chr3	41224681	G	A	TGT-A	0.00860714	CDS	ENST00000349496.11	3	383	169	G	A	c.169G	c.169G>A	57	0	GTG	V	ATG	M	p.V57	p.V57M	Missense	0.358	0.189	T	0.209	0.268	T	0	0.029	B	0.001	0.044	B	0	0.523	D	1	0.81	D	-0.075	0.048	N	0.91	0.449	T	1.15	0.022
chr3	41224681	G	C	TGT-C	0.00291894	CDS	ENST00000349496.11	3	383	169	G	C	c.169G	c.169G>C	57	0	GTG	V	CTG	L	p.V57	p.V57L	Missense	0.262	0.165	T	0.617	0.075	T	0	0.029	B	0	0.014	B	0	0.523	D	1	0.81	D	0.345	0.112	N	0.99	0.417	T	-0.02	0.09
chr3	41224681	G	T	TGT-T	0.00261956	CDS	ENST00000349496.11	3	383	169	G	T	c.169G	c.169G>T	57	0	GTG	V	TTG	L	p.V57	p.V57L	Missense	0.262	0.165	T	0.617	0.075	T	0	0.029	B	0	0.014	B	0	0.523	D	1	0.81	D	0.345	0.112	N	0.99	0.417	T	-0.02	0.09
chr3	41224682	T	A	GTG-A	0.00179627	CDS	ENST00000349496.11	3	384	170	T	A	c.170T	c.170T>A	57	1	GTG	V	GAG	E	p.V57	p.V57E	Missense	0.166	0.232	T	0.242	0.243	T	0	0.029	B	0	0.014	B	0	0.523	D	1	0.81	D	-0.345	0.033	N	0.99	0.417	T	-1.14	0.306
chr3	41224682	T	C	GTG-C	0.00538882	CDS	ENST00000349496.11	3	384	170	T	C	c.170T	c.170T>C	57	1	GTG	V	GCG	A	p.V57	p.V57A	Missense	0.143	0.254	T	0.42	0.141	T	0	0.029	B	0	0.014	B	0	0.523	D	1	0.81	D	-0.145	0.044	N	0.99	0.417	T	-0.94	0.251
chr3	41224682	T	G	GTG-G	0.00194596	CDS	ENST00000349496.11	3	384	170	T	G	c.170T	c.170T>G	57	1	GTG	V	GGG	G	p.V57	p.V57G	Missense	0.015	0.525	D	0.122	0.357	T	0	0.029	B	0	0.014	B	0	0.523	D	1	0.81	D	0.345	0.112	N	0.92	0.445	T	-1.87	0.437
chr3	41224683	G	A	TGG-A	0.00808323	CDS	ENST00000349496.11	3	385	171	G	A	c.171G	c.171G>A	57	2	GTG	V	GTA	V	p.V57	p.V57V	Synonymous	.	.	.	.	.	.	.	.	.	.	.	.	.	.	.	.	.	.	.	.	.	.	.	.	.	.
chr3	41224683	G	C	TGG-C	0.00232019	CDS	ENST00000349496.11	3	385	171	G	C	c.171G	c.171G>C	57	2	GTG	V	GTC	V	p.V57	p.V57V	Synonymous	.	.	.	.	.	.	.	.	.	.	.	.	.	.	.	.	.	.	.	.	.	.	.	.	.	.
chr3	41224683	G	T	TGG-T	0.00246987	CDS	ENST00000349496.11	3	385	171	G	T	c.171G	c.171G>T	57	2	GTG	V	GTT	V	p.V57	p.V57V	Synonymous	.	.	.	.	.	.	.	.	.	.	.	.	.	.	.	.	.	.	.	.	.	.	.	.	.	.
chr3	41224684	G	A	GGA-A	0.00725994	CDS	ENST00000349496.11	3	386	172	G	A	c.172G	c.172G>A	58	0	GAT	D	AAT	N	p.D58	p.D58N	Missense	0	0.913	D	0.028	0.549	D	0	0.029	B	0.002	0.069	B	0	0.843	D	1	0.81	D	1.485	0.372	L	0.98	0.421	T	-2.31	0.513
chr3	41224684	G	C	GGA-C	0.00426615	CDS	ENST00000349496.11	3	386	172	G	C	c.172G	c.172G>C	58	0	GAT	D	CAT	H	p.D58	p.D58H	Missense	0	0.913	D	0.01	0.657	D	0	0.029	B	0.001	0.044	B	0	0.843	D	1	0.81	D	1.83	0.481	L	0.92	0.445	T	-3.07	0.632
chr3	41224684	G	T	GGA-T	0.00239503	CDS	ENST00000349496.11	3	386	172	G	T	c.172G	c.172G>T	58	0	GAT	D	TAT	Y	p.D58	p.D58Y	Missense	0	0.913	D	0.005	0.722	D	0.084	0.248	B	0.08	0.289	B	0	0.843	D	1	0.81	D	1.03	0.256	L	0.91	0.449	T	-3.98	0.738
chr3	41224685	A	C	GAT-C	0.000823292	CDS	ENST00000349496.11	3	387	173	A	C	c.173A	c.173A>C	58	1	GAT	D	GCT	A	p.D58	p.D58A	Missense	0	0.913	D	0.034	0.527	D	0	0.029	B	0.001	0.044	B	0	0.843	D	1	0.81	D	1.14	0.29	L	0.99	0.417	T	-2.75	0.584
chr3	41224685	A	G	GAT-G	0.00479006	CDS	ENST00000349496.11	3	387	173	A	G	c.173A	c.173A>G	58	1	GAT	D	GGT	G	p.D58	p.D58G	Missense	0	0.913	D	0.021	0.581	D	0	0.029	B	0.001	0.044	B	0	0.843	D	1	0.81	D	1.285	0.323	L	0.97	0.425	T	-2.52	0.547
chr3	41224685	A	T	GAT-T	0.00269441	CDS	ENST00000349496.11	3	387	173	A	T	c.173A	c.173A>T	58	1	GAT	D	GTT	V	p.D58	p.D58V	Missense	0	0.913	D	0.008	0.679	D	0.019	0.18	B	0.028	0.213	B	0	0.843	D	1	0.81	D	1.485	0.372	L	0.96	0.429	T	-3.44	0.675
chr3	41224686	T	A	ATA-A	0.000673602	CDS	ENST00000349496.11	3	388	174	T	A	c.174T	c.174T>A	58	2	GAT	D	GAA	E	p.D58	p.D58E	Missense	0	0.913	D	0.383	0.158	T	0	0.029	B	0.001	0.044	B	0	0.843	D	1	0.537	D	0.59	0.154	N	1	0.414	T	-0.65	0.189
chr3	41224686	T	C	ATA-C	0.00763416	CDS	ENST00000349496.11	3	388	174	T	C	c.174T	c.174T>C	58	2	GAT	D	GAC	D	p.D58	p.D58D	Synonymous	.	.	.	.	.	.	.	.	.	.	.	.	.	.	.	.	.	.	.	.	.	.	.	.	.	.
chr3	41224686	T	G	ATA-G	0.000299379	CDS	ENST00000349496.11	3	388	174	T	G	c.174T	c.174T>G	58	2	GAT	D	GAG	E	p.D58	p.D58E	Missense	0	0.913	D	0.383	0.158	T	0	0.029	B	0.001	0.044	B	0	0.843	D	1	0.537	D	0.59	0.154	N	1	0.414	T	-0.65	0.189
chr3	41224687	A	C	TAC-C	0.000598758	CDS	ENST00000349496.11	3	389	175	A	C	c.175A	c.175A>C	59	0	ACC	T	CCC	P	p.T59	p.T59P	Missense	0.22	0.19	T	0.319	0.219	T	0	0.029	B	0.001	0.044	B	0	0.843	D	1	0.588	D	0.755	0.192	N	0.91	0.449	T	-0.24	0.225
chr3	41224687	A	G	TAC-G	0.00389192	CDS	ENST00000349496.11	3	389	175	A	G	c.175A	c.175A>G	59	0	ACC	T	GCC	A	p.T59	p.T59A	Missense	0.243	0.175	T	1	0.052	T	0	0.029	B	0.001	0.044	B	0	0.843	D	1	0.537	D	1.1	0.28	L	1.07	0.396	T	-0.65	0.189
chr3	41224687	A	T	TAC-T	0.000898136	CDS	ENST00000349496.11	3	389	175	A	T	c.175A	c.175A>T	59	0	ACC	T	TCC	S	p.T59	p.T59S	Missense	0.632	0.082	T	0.949	0.051	T	0	0.029	B	0.001	0.044	B	0	0.843	D	1	0.51	D	0.345	0.112	N	0.98	0.421	T	0.03	0.066
chr3	41224688	C	A	ACC-A	0.00583789	CDS	ENST00000349496.11	3	390	176	C	A	c.176C	c.176C>A	59	1	ACC	T	AAC	N	p.T59	p.T59N	Missense	0.147	0.273	T	0.4	0.15	T	0	0.029	B	0.001	0.044	B	0	0.843	D	1	0.537	D	1.1	0.28	L	0.92	0.445	T	-0.44	0.146
chr3	41224688	C	G	ACC-G	0.0028441	CDS	ENST00000349496.11	3	390	176	C	G	c.176C	c.176C>G	59	1	ACC	T	AGC	S	p.T59	p.T59S	Missense	0.632	0.082	T	0.949	0.051	T	0	0.029	B	0.001	0.044	B	0	0.843	D	1	0.484	D	0.345	0.112	N	0.98	0.421	T	0.03	0.066
chr3	41224688	C	T	ACC-T	0.0113015	CDS	ENST00000349496.11	3	390	176	C	T	c.176C	c.176C>T	59	1	ACC	T	ATC	I	p.T59	p.T59I	Missense	0.057	0.403	T	0.124	0.355	T	0.009	0.151	B	0.028	0.213	B	0	0.843	D	1	0.537	D	1.1	0.28	L	1	0.414	T	-2.71	0.578
chr3	41224689	C	A	CCT-A	0.00209565	CDS	ENST00000349496.11	3	391	177	C	A	c.177C	c.177C>A	59	2	ACC	T	ACA	T	p.T59	p.T59T	Synonymous	.	.	.	.	.	.	.	.	.	.	.	.	.	.	.	.	.	.	.	.	.	.	.	.	.	.
chr3	41224689	C	G	CCT-G	0.00471522	CDS	ENST00000349496.11	3	391	177	C	G	c.177C	c.177C>G	59	2	ACC	T	ACG	T	p.T59	p.T59T	Synonymous	.	.	.	.	.	.	.	.	.	.	.	.	.	.	.	.	.	.	.	.	.	.	.	.	.	.
chr3	41224689	C	T	CCT-T	0.0114512	CDS	ENST00000349496.11	3	391	177	C	T	c.177C	c.177C>T	59	2	ACC	T	ACT	T	p.T59	p.T59T	Synonymous	.	.	.	.	.	.	.	.	.	.	.	.	.	.	.	.	.	.	.	.	.	.	.	.	.	.
chr3	41224690	T	A	CTC-A	0.00157174	CDS	ENST00000349496.11	3	392	178	T	A	c.178T	c.178T>A	60	0	TCC	S	ACC	T	p.S60	p.S60T	Missense	1	0.057	T	0.701	0.119	T	0	0.029	B	0.002	0.069	B	0	0.559	N	0.971	0.257	N	0.695	0.18	N	0.95	0.433	T	-1.11	0.287
chr3	41224690	T	C	CTC-C	0.00396677	CDS	ENST00000349496.11	3	392	178	T	C	c.178T	c.178T>C	60	0	TCC	S	CCC	P	p.S60	p.S60P	Missense	0.094	0.314	T	0.174	0.338	T	0	0.029	B	0.001	0.044	B	0	0.559	D	0.84	0.286	N	0.345	0.112	N	0.87	0.464	T	-1.5	0.366
chr3	41224690	T	G	CTC-G	0.00104783	CDS	ENST00000349496.11	3	392	178	T	G	c.178T	c.178T>G	60	0	TCC	S	GCC	A	p.S60	p.S60A	Missense	0.324	0.134	T	0.683	0.075	T	0.008	0.147	B	0.017	0.181	B	0	0.559	D	0.991	0.241	N	0.345	0.112	N	0.95	0.433	T	-1	0.283
chr3	41224691	C	A	TCC-A	0.00254472	CDS	ENST00000349496.11	3	393	179	C	A	c.179C	c.179C>A	60	1	TCC	S	TAC	Y	p.S60	p.S60Y	Missense	0.023	0.507	D	0.038	0.592	D	0	0.029	B	0.001	0.044	B	0	0.559	D	0.506	0.318	D	0.695	0.18	N	0.87	0.464	T	-2.44	0.534
chr3	41224691	C	G	TCC-G	0.00359254	CDS	ENST00000349496.11	3	393	179	C	G	c.179C	c.179C>G	60	1	TCC	S	TGC	C	p.S60	p.S60C	Missense	0.038	0.469	D	0.041	0.553	D	0.808	0.453	P	0.593	0.505	P	0	0.559	D	0.631	0.307	N	0.695	0.18	N	0.86	0.468	T	-1.96	0.526
chr3	41224691	C	T	TCC-T	0.00913105	CDS	ENST00000349496.11	3	393	179	C	T	c.179C	c.179C>T	60	1	TCC	S	TTC	F	p.S60	p.S60F	Missense	0.019	0.501	D	0.038	0.562	D	0	0.029	B	0.001	0.044	B	0	0.559	D	0.662	0.331	D	0.695	0.18	N	0.87	0.464	T	-2.98	0.62
chr3	41224692	C	A	CCC-A	0.0028441	CDS	ENST00000349496.11	3	394	180	C	A	c.180C	c.180C>A	60	2	TCC	S	TCA	S	p.S60	p.S60S	Synonymous	.	.	.	.	.	.	.	.	.	.	.	.	.	.	.	.	.	.	.	.	.	.	.	.	.	.
chr3	41224692	C	G	CCC-G	0.00456553	CDS	ENST00000349496.11	3	394	180	C	G	c.180C	c.180C>G	60	2	TCC	S	TCG	S	p.S60	p.S60S	Synonymous	.	.	.	.	.	.	.	.	.	.	.	.	.	.	.	.	.	.	.	.	.	.	.	.	.	.
chr3	41224692	C	T	CCC-T	0.00980466	CDS	ENST00000349496.11	3	394	180	C	T	c.180C	c.180C>T	60	2	TCC	S	TCT	S	p.S60	p.S60S	Synonymous	.	.	.	.	.	.	.	.	.	.	.	.	.	.	.	.	.	.	.	.	.	.	.	.	.	.
chr3	41224693	C	A	CCA-A	0.00194596	CDS	ENST00000349496.11	3	395	181	C	A	c.181C	c.181C>A	61	0	CAA	Q	AAA	K	p.Q61	p.Q61K	Missense	0.286	0.277	T	0.617	0.079	T	0	0.029	B	0.001	0.044	B	0	0.843	D	1	0.81	D	1.1	0.28	L	0.98	0.421	T	-1.99	0.459
chr3	41224693	C	G	CCA-G	0.00336801	CDS	ENST00000349496.11	3	395	181	C	G	c.181C	c.181C>G	61	0	CAA	Q	GAA	E	p.Q61	p.Q61E	Missense	0.024	0.477	D	0.525	0.118	T	0.004	0.122	B	0.017	0.181	B	0	0.843	D	1	0.81	D	1.445	0.364	L	0.99	0.417	T	-1.52	0.37
chr3	41224693	C	T	CCA-T	0.00763416	CDS	ENST00000349496.11	3	395	181	C	T	c.181C	c.181C>T	61	0	CAA	Q	TAA	X	p.Q61	p.Q61X	PTV	.	.	.	.	.	.	.	.	.	.	.	.	0	0.843	D	1	0.81	A	.	.	.	.	.	.	.	.
chr3	41224694	A	C	CAA-C	0.00202081	CDS	ENST00000349496.11	3	396	182	A	C	c.182A	c.182A>C	61	1	CAA	Q	CCA	P	p.Q61	p.Q61P	Missense	0.011	0.555	D	0.289	0.255	T	0	0.029	B	0.001	0.044	B	0	0.843	D	1	0.81	D	0.955	0.239	L	0.89	0.456	T	-1.65	0.503
chr3	41224694	A	G	CAA-G	0.00389192	CDS	ENST00000349496.11	3	396	182	A	G	c.182A	c.182A>G	61	1	CAA	Q	CGA	R	p.Q61	p.Q61R	Missense	0.077	0.386	T	0.464	0.173	T	0	0.029	B	0.001	0.044	B	0	0.843	D	1	0.81	D	1.445	0.364	L	0.93	0.441	T	-2.29	0.51
chr3	41224694	A	T	CAA-T	0.000299379	CDS	ENST00000349496.11	3	396	182	A	T	c.182A	c.182A>T	61	1	CAA	Q	CTA	L	p.Q61	p.Q61L	Missense	0.014	0.565	D	0.22	0.355	T	0.001	0.075	B	0.007	0.13	B	0	0.843	D	1	0.81	D	1.995	0.541	M	1.02	0.407	T	-3.86	0.725
chr3	41224695	A	C	AAG-C	0.00187112	CDS	ENST00000349496.11	3	397	183	A	C	c.183A	c.183A>C	61	2	CAA	Q	CAC	H	p.Q61	p.Q61H	Missense	0.242	0.346	T	0.425	0.316	T	0	0.029	B	0.002	0.069	B	0	0.843	D	1	0.588	D	1.19	0.301	L	0.9	0.452	T	-2.34	0.518
chr3	41224695	A	G	AAG-G	0.00523913	CDS	ENST00000349496.11	3	397	183	A	G	c.183A	c.183A>G	61	2	CAA	Q	CAG	Q	p.Q61	p.Q61Q	Synonymous	.	.	.	.	.	.	.	.	.	.	.	.	.	.	.	.	.	.	.	.	.	.	.	.	.	.
chr3	41224695	A	T	AAG-T	0.000898136	CDS	ENST00000349496.11	3	397	183	A	T	c.183A	c.183A>T	61	2	CAA	Q	CAT	H	p.Q61	p.Q61H	Missense	0.242	0.346	T	0.425	0.316	T	0	0.029	B	0.002	0.069	B	0	0.843	D	1	0.588	D	1.19	0.301	L	0.9	0.452	T	-2.34	0.518
chr3	41224696	G	A	AGT-A	0.00688571	CDS	ENST00000349496.11	3	398	184	G	A	c.184G	c.184G>A	62	0	GTC	V	ATC	I	p.V62	p.V62I	Missense	0.066	0.361	T	0.391	0.185	T	0.001	0.075	B	0.002	0.069	B	0	0.481	D	1	0.81	D	1.1	0.28	L	1	0.414	T	0.13	0.066
chr3	41224696	G	C	AGT-C	0.00261956	CDS	ENST00000349496.11	3	398	184	G	C	c.184G	c.184G>C	62	0	GTC	V	CTC	L	p.V62	p.V62L	Missense	0.066	0.361	T	0.807	0.055	T	0	0.029	B	0.001	0.044	B	0	0.481	D	1	0.81	D	0.755	0.192	N	0.98	0.421	T	0.4	0.035
chr3	41224696	G	T	AGT-T	0.00164658	CDS	ENST00000349496.11	3	398	184	G	T	c.184G	c.184G>T	62	0	GTC	V	TTC	F	p.V62	p.V62F	Missense	0.013	0.539	D	0.096	0.393	T	0.084	0.248	B	0.08	0.289	B	0	0.481	D	1	0.81	D	0.895	0.224	L	0.89	0.456	T	-0.55	0.168
chr3	41224697	T	A	GTC-A	0.000673602	CDS	ENST00000349496.11	3	399	185	T	A	c.185T	c.185T>A	62	1	GTC	V	GAC	D	p.V62	p.V62D	Missense	0.002	0.722	D	0.009	0.668	D	0	0.029	B	0.001	0.044	B	0	0.481	D	1	0.81	D	1.445	0.364	L	0.93	0.441	T	-3.65	0.7
chr3	41224697	T	C	GTC-C	0.00254472	CDS	ENST00000349496.11	3	399	185	T	C	c.185T	c.185T>C	62	1	GTC	V	GCC	A	p.V62	p.V62A	Missense	0.029	0.465	D	0.079	0.421	T	0	0.029	B	0.001	0.044	B	0	0.481	D	1	0.81	D	0.755	0.192	N	0.96	0.429	T	-1.79	0.422
chr3	41224697	T	G	GTC-G	0.00112267	CDS	ENST00000349496.11	3	399	185	T	G	c.185T	c.185T>G	62	1	GTC	V	GGC	G	p.V62	p.V62G	Missense	0.003	0.682	D	0.013	0.631	D	0	0.029	B	0.001	0.044	B	0	0.481	D	1	0.81	D	1.1	0.28	L	0.92	0.445	T	-3.09	0.634
chr3	41224698	C	A	TCC-A	0.00254472	CDS	ENST00000349496.11	3	400	186	C	A	c.186C	c.186C>A	62	2	GTC	V	GTA	V	p.V62	p.V62V	Synonymous	.	.	.	.	.	.	.	.	.	.	.	.	.	.	.	.	.	.	.	.	.	.	.	.	.	.
chr3	41224698	C	G	TCC-G	0.00359254	CDS	ENST00000349496.11	3	400	186	C	G	c.186C	c.186C>G	62	2	GTC	V	GTG	V	p.V62	p.V62V	Synonymous	.	.	.	.	.	.	.	.	.	.	.	.	.	.	.	.	.	.	.	.	.	.	.	.	.	.
chr3	41224698	C	T	TCC-T	0.00913105	CDS	ENST00000349496.11	3	400	186	C	T	c.186C	c.186C>T	62	2	GTC	V	GTT	V	p.V62	p.V62V	Synonymous	.	.	.	.	.	.	.	.	.	.	.	.	.	.	.	.	.	.	.	.	.	.	.	.	.	.
chr3	41224699	C	A	CCT-A	0.00209565	CDS	ENST00000349496.11	3	401	187	C	A	c.187C	c.187C>A	63	0	CTG	L	ATG	M	p.L63	p.L63M	Missense	0.22	0.19	T	0.437	0.242	T	0.029	0.199	B	0.01	0.149	B	0	0.629	D	0.999	0.459	D	0.575	0.153	N	0.87	0.464	T	0.42	0.042
chr3	41224699	C	G	CCT-G	0.00471522	CDS	ENST00000349496.11	3	401	187	C	G	c.187C	c.187C>G	63	0	CTG	L	GTG	V	p.L63	p.L63V	Missense	0.01	0.565	D	0.052	0.476	T	0.004	0.122	B	0.005	0.112	B	0	0.629	D	0.999	0.464	D	1.345	0.334	L	0.91	0.449	T	-0.68	0.197
chr3	41224699	C	T	CCT-T	0.0114512	CDS	ENST00000349496.11	3	401	187	C	T	c.187C	c.187C>T	63	0	CTG	L	TTG	L	p.L63	p.L63L	Synonymous	.	.	.	.	.	.	.	.	.	.	.	.	.	.	.	.	.	.	.	.	.	.	.	.	.	.
chr3	41224700	T	A	CTG-A	0.00209565	CDS	ENST00000349496.11	3	402	188	T	A	c.188T	c.188T>A	63	1	CTG	L	CAG	Q	p.L63	p.L63Q	Missense	0.002	0.722	D	0.009	0.668	D	0.066	0.236	B	0.017	0.181	B	0	0.629	D	1	0.548	D	1.09	0.273	L	0.9	0.452	T	-2.5	0.544
chr3	41224700	T	C	CTG-C	0.0117506	CDS	ENST00000349496.11	3	402	188	T	C	c.188T	c.188T>C	63	1	CTG	L	CCG	P	p.L63	p.L63P	Missense	0.002	0.722	D	0.008	0.679	D	0.002	0.099	B	0.005	0.112	B	0	0.629	D	1	0.81	D	1.895	0.504	L	0.86	0.468	T	-3.2	0.647
chr3	41224700	T	G	CTG-G	0.00359254	CDS	ENST00000349496.11	3	402	188	T	G	c.188T	c.188T>G	63	1	CTG	L	CGG	R	p.L63	p.L63R	Missense	0.001	0.785	D	0.007	0.692	D	0.002	0.099	B	0.003	0.087	B	0	0.629	D	1	0.588	D	1.895	0.504	L	0.91	0.449	T	-3.19	0.646
chr3	41224701	G	A	TGT-A	0.00860714	CDS	ENST00000349496.11	3	403	189	G	A	c.189G	c.189G>A	63	2	CTG	L	CTA	L	p.L63	p.L63L	Synonymous	.	.	.	.	.	.	.	.	.	.	.	.	.	.	.	.	.	.	.	.	.	.	.	.	.	.
chr3	41224701	G	C	TGT-C	0.00291894	CDS	ENST00000349496.11	3	403	189	G	C	c.189G	c.189G>C	63	2	CTG	L	CTC	L	p.L63	p.L63L	Synonymous	.	.	.	.	.	.	.	.	.	.	.	.	.	.	.	.	.	.	.	.	.	.	.	.	.	.
chr3	41224701	G	T	TGT-T	0.00261956	CDS	ENST00000349496.11	3	403	189	G	T	c.189G	c.189G>T	63	2	CTG	L	CTT	L	p.L63	p.L63L	Synonymous	.	.	.	.	.	.	.	.	.	.	.	.	.	.	.	.	.	.	.	.	.	.	.	.	.	.
chr3	41224702	T	A	GTA-A	0.000523913	CDS	ENST00000349496.11	3	404	190	T	A	c.190T	c.190T>A	64	0	TAT	Y	AAT	N	p.Y64	p.Y64N	Missense	0	0.913	D	0.02	0.586	D	0	0.029	B	0.005	0.112	B	0	0.843	D	1	0.81	D	0.835	0.21	L	0.76	0.499	T	-4.07	0.747
chr3	41224702	T	C	GTA-C	0.00449068	CDS	ENST00000349496.11	3	404	190	T	C	c.190T	c.190T>C	64	0	TAT	Y	CAT	H	p.Y64	p.Y64H	Missense	0	0.913	D	0.034	0.527	D	0.721	0.424	P	0.284	0.405	B	0	0.843	D	1	0.81	D	1.385	0.345	L	0.76	0.499	T	-3.05	0.63
chr3	41224702	T	G	GTA-G	0.00104783	CDS	ENST00000349496.11	3	404	190	T	G	c.190T	c.190T>G	64	0	TAT	Y	GAT	D	p.Y64	p.Y64D	Missense	0.001	0.785	D	0.015	0.616	D	0.032	0.202	B	0.041	0.24	B	0	0.843	D	1	0.81	D	1.385	0.345	L	0.75	0.502	T	-4.51	0.782
chr3	41224703	A	C	TAT-C	0.000748447	CDS	ENST00000349496.11	3	405	191	A	C	c.191A	c.191A>C	64	1	TAT	Y	TCT	S	p.Y64	p.Y64S	Missense	0.003	0.682	D	0.033	0.531	D	0.002	0.099	B	0.004	0.101	B	0	0.843	D	1	0.81	D	1.04	0.262	L	0.79	0.491	T	-3.51	0.683
chr3	41224703	A	G	TAT-G	0.00845745	CDS	ENST00000349496.11	3	405	191	A	G	c.191A	c.191A>G	64	1	TAT	Y	TGT	C	p.Y64	p.Y64C	Missense	0.002	0.722	D	0.017	0.603	D	0.887	0.488	P	0.593	0.505	P	0	0.843	D	1	0.81	D	1.385	0.345	L	0.75	0.502	T	-3.59	0.718
chr3	41224703	A	T	TAT-T	0.000972981	CDS	ENST00000349496.11	3	405	191	A	T	c.191A	c.191A>T	64	1	TAT	Y	TTT	F	p.Y64	p.Y64F	Missense	0.242	0.176	T	0.525	0.103	T	0	0.029	B	0.001	0.044	B	0	0.843	D	1	0.81	D	-0.14	0.045	N	0.88	0.46	T	1.07	0.031
chr3	41224704	T	A	ATG-A	0.00179627	CDS	ENST00000349496.11	3	406	192	T	A	c.192T	c.192T>A	64	2	TAT	Y	TAA	X	p.Y64	p.Y64X	PTV	.	.	.	.	.	.	.	.	.	.	.	.	0	0.843	D	1	0.81	A	.	.	.	.	.	.	.	.
chr3	41224704	T	C	ATG-C	0.0114512	CDS	ENST00000349496.11	3	406	192	T	C	c.192T	c.192T>C	64	2	TAT	Y	TAC	Y	p.Y64	p.Y64Y	Synonymous	.	.	.	.	.	.	.	.	.	.	.	.	.	.	.	.	.	.	.	.	.	.	.	.	.	.
chr3	41224704	T	G	ATG-G	0.00164658	CDS	ENST00000349496.11	3	406	192	T	G	c.192T	c.192T>G	64	2	TAT	Y	TAG	X	p.Y64	p.Y64X	PTV	.	.	.	.	.	.	.	.	.	.	.	.	0	0.843	D	1	0.81	A	.	.	.	.	.	.	.	.
chr3	41224705	G	A	TGA-A	0.00658633	CDS	ENST00000349496.11	3	407	193	G	A	c.193G	c.193G>A	65	0	GAG	E	AAG	K	p.E65	p.E65K	Missense	0.012	0.547	D	0.061	0.455	T	0.002	0.099	B	0.002	0.069	B	0	0.843	D	1	0.81	D	0.69	0.17	N	0.57	0.543	T	-1.16	0.368
chr3	41224705	G	C	TGA-C	0.00239503	CDS	ENST00000349496.11	3	407	193	G	C	c.193G	c.193G>C	65	0	GAG	E	CAG	Q	p.E65	p.E65Q	Missense	0.016	0.525	D	0.075	0.576	T	0.014	0.169	B	0.007	0.13	B	0	0.843	D	1	0.81	D	0.805	0.202	L	0.56	0.545	T	-1.52	0.37
chr3	41224705	G	T	TGA-T	0.00172143	CDS	ENST00000349496.11	3	407	193	G	T	c.193G	c.193G>T	65	0	GAG	E	TAG	X	p.E65	p.E65X	PTV	.	.	.	.	.	.	.	.	.	.	.	.	0	0.843	D	1	0.81	A	.	.	.	.	.	.	.	.
chr3	41224706	A	C	GAG-C	0.000972981	CDS	ENST00000349496.11	3	408	194	A	C	c.194A	c.194A>C	65	1	GAG	E	GCG	A	p.E65	p.E65A	Missense	0.012	0.547	D	0.06	0.571	T	0.032	0.202	B	0.028	0.213	B	0	0.843	D	1	0.81	D	1.495	0.374	L	0.55	0.547	T	-3.48	0.679
chr3	41224706	A	G	GAG-G	0.00441584	CDS	ENST00000349496.11	3	408	194	A	G	c.194A	c.194A>G	65	1	GAG	E	GGG	G	p.E65	p.E65G	Missense	0.005	0.632	D	0.029	0.576	D	0.032	0.202	B	0.028	0.213	B	0	0.843	D	1	0.81	D	1.15	0.293	L	0.54	0.549	T	-3.48	0.679
chr3	41224706	A	T	GAG-T	0.00142205	CDS	ENST00000349496.11	3	408	194	A	T	c.194A	c.194A>T	65	1	GAG	E	GTG	V	p.E65	p.E65V	Missense	0.003	0.682	D	0.014	0.692	D	0.136	0.273	B	0.042	0.241	B	0	0.843	D	1	0.81	D	1.495	0.374	L	0.51	0.554	T	-4.29	0.764
chr3	41224707	G	A	AGT-A	0.00688571	CDS	ENST00000349496.11	3	409	195	G	A	c.195G	c.195G>A	65	2	GAG	E	GAA	E	p.E65	p.E65E	Synonymous	.	.	.	.	.	.	.	.	.	.	.	.	.	.	.	.	.	.	.	.	.	.	.	.	.	.
chr3	41224707	G	C	AGT-C	0.00261956	CDS	ENST00000349496.11	3	409	195	G	C	c.195G	c.195G>C	65	2	GAG	E	GAC	D	p.E65	p.E65D	Missense	0.329	0.132	T	0.575	0.087	T	0	0.029	B	0.001	0.044	B	0	0.843	D	1	0.588	D	-0.6	0.022	N	0.8	0.488	T	1.16	0.019
chr3	41224707	G	T	AGT-T	0.00164658	CDS	ENST00000349496.11	3	409	195	G	T	c.195G	c.195G>T	65	2	GAG	E	GAT	D	p.E65	p.E65D	Missense	0.329	0.132	T	0.575	0.087	T	0	0.029	B	0.001	0.044	B	0	0.843	D	1	0.588	D	-0.6	0.022	N	0.8	0.488	T	1.16	0.019
chr3	41224708	T	A	GTG-A	0.00179627	CDS	ENST00000349496.11	3	410	196	T	A	c.196T	c.196T>A	66	0	TGG	W	AGG	R	p.W66	p.W66R	Missense	0	0.913	D	0	0.928	D	0.437	0.358	B	0.171	0.353	B	0	0.843	D	1	0.81	D	2.24	0.634	M	-0.32	0.682	T	-4.21	0.758
chr3	41224708	T	C	GTG-C	0.00538882	CDS	ENST00000349496.11	3	410	196	T	C	c.196T	c.196T>C	66	0	TGG	W	CGG	R	p.W66	p.W66R	Missense	0	0.913	D	0	0.928	D	0.437	0.358	B	0.171	0.353	B	0	0.843	D	1	0.81	D	2.24	0.634	M	-0.32	0.682	T	-4.21	0.758
chr3	41224708	T	G	GTG-G	0.00194596	CDS	ENST00000349496.11	3	410	196	T	G	c.196T	c.196T>G	66	0	TGG	W	GGG	G	p.W66	p.W66G	Missense	0	0.913	D	0	0.928	D	0.001	0.075	B	0.003	0.087	B	0	0.843	D	1	0.81	D	2.24	0.634	M	-0.32	0.682	T	-4.96	0.82
chr3	41224709	G	A	TGG-A	0.00808323	CDS	ENST00000349496.11	3	411	197	G	A	c.197G	c.197G>A	66	1	TGG	W	TAG	X	p.W66	p.W66X	PTV	.	.	.	.	.	.	.	.	.	.	.	.	0	0.843	D	1	0.81	A	.	.	.	.	.	.	.	.
chr3	41224709	G	C	TGG-C	0.00232019	CDS	ENST00000349496.11	3	411	197	G	C	c.197G	c.197G>C	66	1	TGG	W	TCG	S	p.W66	p.W66S	Missense	0	0.913	D	0	0.928	D	0.029	0.199	B	0.01	0.149	B	0	0.843	D	1	0.81	D	1.895	0.504	L	-0.32	0.682	T	-4.08	0.747
chr3	41224709	G	T	TGG-T	0.00246987	CDS	ENST00000349496.11	3	411	197	G	T	c.197G	c.197G>T	66	1	TGG	W	TTG	L	p.W66	p.W66L	Missense	0	0.913	D	0	0.928	D	0	0.029	B	0.001	0.044	B	0	0.843	D	1	0.81	D	1.09	0.273	L	-0.29	0.677	T	-2.62	0.563
chr3	41224710	G	A	GGG-A	0.0100292	CDS	ENST00000349496.11	3	412	198	G	A	c.198G	c.198G>A	66	2	TGG	W	TGA	X	p.W66	p.W66X	PTV	.	.	.	.	.	.	.	.	.	.	.	.	0	0.843	D	1	0.81	A	.	.	.	.	.	.	.	.
chr3	41224710	G	C	GGG-C	0.00254472	CDS	ENST00000349496.11	3	412	198	G	C	c.198G	c.198G>C	66	2	TGG	W	TGC	C	p.W66	p.W66C	Missense	0	0.913	D	0	0.928	D	0.944	0.532	P	0.593	0.505	P	0	0.843	D	1	0.81	D	2.24	0.634	M	-0.34	0.685	T	-4.53	0.784
chr3	41224710	G	T	GGG-T	0.00299379	CDS	ENST00000349496.11	3	412	198	G	T	c.198G	c.198G>T	66	2	TGG	W	TGT	C	p.W66	p.W66C	Missense	0	0.913	D	0	0.928	D	0.944	0.532	P	0.593	0.505	P	0	0.843	D	1	0.81	D	2.24	0.634	M	-0.34	0.685	T	-4.53	0.784
chr3	41224711	G	A	GGA-A	0.00725994	CDS	ENST00000349496.11	3	413	199	G	A	c.199G	c.199G>A	67	0	GAA	E	AAA	K	p.E67	p.E67K	Missense	0.372	0.137	T	0.412	0.146	T	0.066	0.236	B	0.041	0.24	B	0	0.843	D	1	0.81	D	-0.255	0.038	N	0.92	0.445	T	-1.1	0.383
chr3	41224711	G	C	GGA-C	0.00426615	CDS	ENST00000349496.11	3	413	199	G	C	c.199G	c.199G>C	67	0	GAA	E	CAA	Q	p.E67	p.E67Q	Missense	0.247	0.178	T	0.285	0.218	T	0.01	0.155	B	0.01	0.149	B	0	0.843	D	1	0.81	D	-1.04	0.011	N	0.9	0.452	T	-0.57	0.236
chr3	41224711	G	T	GGA-T	0.00239503	CDS	ENST00000349496.11	3	413	199	G	T	c.199G	c.199G>T	67	0	GAA	E	TAA	X	p.E67	p.E67X	PTV	.	.	.	.	.	.	.	.	.	.	.	.	0	0.843	D	1	0.81	A	.	.	.	.	.	.	.	.
chr3	41224712	A	C	GAA-C	0.00187112	CDS	ENST00000349496.11	3	414	200	A	C	c.200A	c.200A>C	67	1	GAA	E	GCA	A	p.E67	p.E67A	Missense	0.151	0.321	T	0.167	0.312	T	0.066	0.236	B	0.028	0.213	B	0	0.843	D	1	0.81	D	0.55	0.145	N	0.92	0.445	T	-1.99	0.51
chr3	41224712	A	G	GAA-G	0.0021705	CDS	ENST00000349496.11	3	414	200	A	G	c.200A	c.200A>G	67	1	GAA	E	GGA	G	p.E67	p.E67G	Missense	0.307	0.211	T	0.239	0.249	T	0	0.029	B	0.001	0.044	B	0	0.843	D	1	0.81	D	-0.345	0.033	N	0.86	0.468	T	-1.5	0.467
chr3	41224712	A	T	GAA-T	0.000374223	CDS	ENST00000349496.11	3	414	200	A	T	c.200A	c.200A>T	67	1	GAA	E	GTA	V	p.E67	p.E67V	Missense	0.054	0.44	T	0.063	0.455	T	0.138	0.275	B	0.065	0.273	B	0	0.843	D	1	0.81	D	0.205	0.094	N	0.89	0.456	T	-2.57	0.607
chr3	41224713	A	C	AAC-C	0.00142205	CDS	ENST00000349496.11	3	415	201	A	C	c.201A	c.201A>C	67	2	GAA	E	GAC	D	p.E67	p.E67D	Missense	1	0.02	T	1	0.044	T	0	0.029	B	0.001	0.044	B	0	0.843	D	1	0.588	D	-0.895	0.014	N	0.89	0.456	T	0.8	0.02
chr3	41224713	A	G	AAC-G	0.00598758	CDS	ENST00000349496.11	3	415	201	A	G	c.201A	c.201A>G	67	2	GAA	E	GAG	E	p.E67	p.E67E	Synonymous	.	.	.	.	.	.	.	.	.	.	.	.	.	.	.	.	.	.	.	.	.	.	.	.	.	.
chr3	41224713	A	T	AAC-T	0.000898136	CDS	ENST00000349496.11	3	415	201	A	T	c.201A	c.201A>T	67	2	GAA	E	GAT	D	p.E67	p.E67D	Missense	1	0.02	T	1	0.044	T	0	0.029	B	0.001	0.044	B	0	0.843	D	1	0.588	D	-0.895	0.014	N	0.89	0.456	T	0.8	0.02
chr3	41224714	C	A	ACA-A	0.00306863	CDS	ENST00000349496.11	3	416	202	C	A	c.202C	c.202C>A	68	0	CAG	Q	AAG	K	p.Q68	p.Q68K	Missense	0.408	0.202	T	0.934	0.162	T	0.399	0.348	B	0.206	0.371	B	0	0.843	D	1	0.81	D	0.695	0.18	N	1	0.414	T	-1	0.32
chr3	41224714	C	G	ACA-G	0.00209565	CDS	ENST00000349496.11	3	416	202	C	G	c.202C	c.202C>G	68	0	CAG	Q	GAG	E	p.Q68	p.Q68E	Missense	0.386	0.274	T	1	0.166	T	0.57	0.385	P	0.194	0.366	B	0	0.843	N	1	0.81	D	1.385	0.345	L	1	0.414	T	-0.95	0.291
chr3	41224714	C	T	ACA-T	0.00935559	CDS	ENST00000349496.11	3	416	202	C	T	c.202C	c.202C>T	68	0	CAG	Q	TAG	X	p.Q68	p.Q68X	PTV	.	.	.	.	.	.	.	.	.	.	.	.	0	0.843	D	1	0.81	A	.	.	.	.	.	.	.	.
chr3	41224715	A	C	CAG-C	0.00299379	CDS	ENST00000349496.11	3	417	203	A	C	c.203A	c.203A>C	68	1	CAG	Q	CCG	P	p.Q68	p.Q68P	Missense	0.149	0.496	T	0.316	0.424	T	0.904	0.498	P	0.616	0.513	P	0	0.843	D	1	0.81	D	1.04	0.262	L	0.9	0.452	T	-1	0.452
chr3	41224715	A	G	CAG-G	0.0107028	CDS	ENST00000349496.11	3	417	203	A	G	c.203A	c.203A>G	68	1	CAG	Q	CGG	R	p.Q68	p.Q68R	Missense	0.256	0.431	T	0.559	0.298	T	0.01	0.155	B	0.019	0.188	B	0	0.843	D	1	0.81	D	0.145	0.088	N	1.02	0.407	T	-1.17	0.344
chr3	41224715	A	T	CAG-T	0.00157174	CDS	ENST00000349496.11	3	417	203	A	T	c.203A	c.203A>T	68	1	CAG	Q	CTG	L	p.Q68	p.Q68L	Missense	0.138	0.414	T	0.377	0.43	T	0.004	0.122	B	0.013	0.165	B	0	0.843	D	1	0.81	D	1.385	0.345	L	0.9	0.452	T	-2.02	0.552
chr3	41224716	G	A	AGG-A	0.0123494	CDS	ENST00000349496.11	3	418	204	G	A	c.204G	c.204G>A	68	2	CAG	Q	CAA	Q	p.Q68	p.Q68Q	Synonymous	.	.	.	.	.	.	.	.	.	.	.	.	.	.	.	.	.	.	.	.	.	.	.	.	.	.
chr3	41224716	G	C	AGG-C	0.00456553	CDS	ENST00000349496.11	3	418	204	G	C	c.204G	c.204G>C	68	2	CAG	Q	CAC	H	p.Q68	p.Q68H	Missense	0.104	0.575	T	0.213	0.508	T	0.823	0.458	P	0.701	0.542	P	0	0.843	D	1	0.588	D	1.04	0.262	L	0.9	0.452	T	-1.24	0.387
chr3	41224716	G	T	AGG-T	0.00254472	CDS	ENST00000349496.11	3	418	204	G	T	c.204G	c.204G>T	68	2	CAG	Q	CAT	H	p.Q68	p.Q68H	Missense	0.104	0.575	T	0.213	0.508	T	0.823	0.458	P	0.701	0.542	P	0	0.843	D	1	0.588	D	1.04	0.262	L	0.9	0.452	T	-1.24	0.387
chr3	41224717	G	A	GGG-A	0.0100292	CDS	ENST00000349496.11	3	419	205	G	A	c.205G	c.205G>A	69	0	GGA	G	AGA	R	p.G69	p.G69R	Missense	0.051	0.632	T	0.121	0.517	T	0.901	0.497	P	0.489	0.473	P	0	0.629	D	1	0.81	D	1.5	0.378	L	1.06	0.398	T	-1.7	0.597
chr3	41224717	G	C	GGG-C	0.00254472	CDS	ENST00000349496.11	3	419	205	G	C	c.205G	c.205G>C	69	0	GGA	G	CGA	R	p.G69	p.G69R	Missense	0.051	0.632	T	0.121	0.517	T	0.901	0.497	P	0.489	0.473	P	0	0.629	D	1	0.81	D	1.5	0.378	L	1.06	0.398	T	-1.7	0.597
chr3	41224717	G	T	GGG-T	0.00299379	CDS	ENST00000349496.11	3	419	205	G	T	c.205G	c.205G>T	69	0	GGA	G	TGA	X	p.G69	p.G69X	PTV	.	.	.	.	.	.	.	.	.	.	.	.	0	0.629	D	1	0.81	A	.	.	.	.	.	.	.	.
chr3	41224718	G	A	GGA-A	0.00725994	CDS	ENST00000349496.11	3	420	206	G	A	c.206G	c.206G>A	69	1	GGA	G	GAA	E	p.G69	p.G69E	Missense	0.144	0.341	T	0.206	0.502	T	0.036	0.207	B	0.03	0.217	B	0	0.629	D	1	0.81	D	0.46	0.13	N	1.07	0.396	T	-1.39	0.52
chr3	41224718	G	C	GGA-C	0.00426615	CDS	ENST00000349496.11	3	420	206	G	C	c.206G	c.206G>C	69	1	GGA	G	GCA	A	p.G69	p.G69A	Missense	0.125	0.386	T	0.549	0.464	T	0.065	0.235	B	0.035	0.227	B	0	0.629	D	1	0.81	D	1.5	0.378	L	1.02	0.407	T	-1.44	0.467
chr3	41224718	G	T	GGA-T	0.00239503	CDS	ENST00000349496.11	3	420	206	G	T	c.206G	c.206G>T	69	1	GGA	G	GTA	V	p.G69	p.G69V	Missense	0.039	0.565	D	0.169	0.445	T	0.518	0.375	P	0.09	0.299	B	0	0.629	D	1	0.81	D	0.95	0.238	L	0.96	0.429	T	-2.46	0.654
chr3	41224719	A	C	GAT-C	0.000823292	CDS	ENST00000349496.11	3	421	207	A	C	c.207A	c.207A>C	69	2	GGA	G	GGC	G	p.G69	p.G69G	Synonymous	.	.	.	.	.	.	.	.	.	.	.	.	.	.	.	.	.	.	.	.	.	.	.	.	.	.
chr3	41224719	A	G	GAT-G	0.00479006	CDS	ENST00000349496.11	3	421	207	A	G	c.207A	c.207A>G	69	2	GGA	G	GGG	G	p.G69	p.G69G	Synonymous	.	.	.	.	.	.	.	.	.	.	.	.	.	.	.	.	.	.	.	.	.	.	.	.	.	.
chr3	41224719	A	T	GAT-T	0.00269441	CDS	ENST00000349496.11	3	421	207	A	T	c.207A	c.207A>T	69	2	GGA	G	GGT	G	p.G69	p.G69G	Synonymous	.	.	.	.	.	.	.	.	.	.	.	.	.	.	.	.	.	.	.	.	.	.	.	.	.	.
chr3	41224720	T	A	ATT-A	0.000598758	CDS	ENST00000349496.11	3	422	208	T	A	c.208T	c.208T>A	70	0	TTT	F	ATT	I	p.F70	p.F70I	Missense	0.018	0.575	D	0.053	0.476	T	0.039	0.211	B	0.017	0.181	B	0	0.843	D	1	0.81	D	1.445	0.364	L	0.97	0.425	T	-1.7	0.625
chr3	41224720	T	C	ATT-C	0.0104783	CDS	ENST00000349496.11	3	422	208	T	C	c.208T	c.208T>C	70	0	TTT	F	CTT	L	p.F70	p.F70L	Missense	0.051	0.398	T	0.162	0.318	T	0.004	0.122	B	0.006	0.121	B	0	0.843	D	1	0.81	D	1.445	0.364	L	1	0.414	T	-1.77	0.634
chr3	41224720	T	G	ATT-G	0.00127236	CDS	ENST00000349496.11	3	422	208	T	G	c.208T	c.208T>G	70	0	TTT	F	GTT	V	p.F70	p.F70V	Missense	0.066	0.586	T	0.179	0.36	T	0.212	0.3	B	0.071	0.28	B	0	0.843	D	1	0.81	D	1.24	0.31	L	0.99	0.417	T	-1.96	0.661
chr3	41224721	T	A	TTT-A	0.000598758	CDS	ENST00000349496.11	3	423	209	T	A	c.209T	c.209T>A	70	1	TTT	F	TAT	Y	p.F70	p.F70Y	Missense	0.606	0.144	T	0.441	0.168	T	0.004	0.122	B	0.006	0.121	B	0	0.843	D	1	0.81	D	0.815	0.208	L	0.96	0.429	T	-0.46	0.15
chr3	41224721	T	C	TTT-C	0.00508944	CDS	ENST00000349496.11	3	423	209	T	C	c.209T	c.209T>C	70	1	TTT	F	TCT	S	p.F70	p.F70S	Missense	0.082	0.632	T	0.179	0.514	T	0.394	0.347	B	0.164	0.35	B	0	0.843	D	1	0.81	D	1.24	0.31	L	1.07	0.396	T	-2.12	0.694
chr3	41224721	T	G	TTT-G	0.00149689	CDS	ENST00000349496.11	3	423	209	T	G	c.209T	c.209T>G	70	1	TTT	F	TGT	C	p.F70	p.F70C	Missense	0.016	0.722	D	0.024	0.603	D	0.991	0.641	D	0.784	0.575	P	0	0.843	D	1	0.81	D	1.79	0.468	L	0.95	0.433	T	-2.24	0.752
chr3	41224722	T	A	TTT-A	0.000598758	CDS	ENST00000349496.11	3	424	210	T	A	c.210T	c.210T>A	70	2	TTT	F	TTA	L	p.F70	p.F70L	Missense	0.051	0.398	T	0.162	0.318	T	0.004	0.122	B	0.006	0.121	B	0	0.843	D	1	0.81	D	1.445	0.364	L	1	0.414	T	-1.77	0.634
chr3	41224722	T	C	TTT-C	0.00508944	CDS	ENST00000349496.11	3	424	210	T	C	c.210T	c.210T>C	70	2	TTT	F	TTC	F	p.F70	p.F70F	Synonymous	.	.	.	.	.	.	.	.	.	.	.	.	.	.	.	.	.	.	.	.	.	.	.	.	.	.
chr3	41224722	T	G	TTT-G	0.00149689	CDS	ENST00000349496.11	3	424	210	T	G	c.210T	c.210T>G	70	2	TTT	F	TTG	L	p.F70	p.F70L	Missense	0.051	0.398	T	0.162	0.318	T	0.004	0.122	B	0.006	0.121	B	0	0.843	D	1	0.81	D	1.445	0.364	L	1	0.414	T	-1.77	0.634
chr3	41224723	T	A	TTC-A	0.000823292	CDS	ENST00000349496.11	3	425	211	T	A	c.211T	c.211T>A	71	0	TCT	S	ACT	T	p.S71	p.S71T	Missense	1	0.021	T	0.969	0.048	T	0.001	0.075	B	0.002	0.069	B	0	0.629	D	1	0.501	D	-0.295	0.036	N	0.95	0.433	T	0.24	0.045
chr3	41224723	T	C	TTC-C	0.00344286	CDS	ENST00000349496.11	3	425	211	T	C	c.211T	c.211T>C	71	0	TCT	S	CCT	P	p.S71	p.S71P	Missense	0.36	0.221	T	0.379	0.232	T	0	0.029	B	0.001	0.044	B	0	0.629	D	1	0.537	D	0.455	0.128	N	0.91	0.449	T	-0.06	0.172
chr3	41224723	T	G	TTC-G	0.00202081	CDS	ENST00000349496.11	3	425	211	T	G	c.211T	c.211T>G	71	0	TCT	S	GCT	A	p.S71	p.S71A	Missense	0.551	0.183	T	0.834	0.075	T	0	0.029	B	0	0.014	B	0	0.629	D	0.999	0.476	D	0.6	0.155	N	0.97	0.425	T	-0.49	0.232
chr3	41224724	C	A	TCT-A	0.00306863	CDS	ENST00000349496.11	3	426	212	C	A	c.212C	c.212C>A	71	1	TCT	S	TAT	Y	p.S71	p.S71Y	Missense	0.11	0.575	T	0.04	0.542	D	0.241	0.309	B	0.098	0.305	B	0	0.629	D	1	0.588	D	1.15	0.293	L	0.9	0.452	T	-1.85	0.515
chr3	41224724	C	G	TCT-G	0.00456553	CDS	ENST00000349496.11	3	426	212	C	G	c.212C	c.212C>G	71	1	TCT	S	TGT	C	p.S71	p.S71C	Missense	0.03	0.532	D	0.054	0.517	T	0.662	0.409	P	0.379	0.438	B	0	0.629	D	1	0.588	D	1.15	0.293	L	0.88	0.46	T	-1.75	0.495
chr3	41224724	C	T	TCT-T	0.0063618	CDS	ENST00000349496.11	3	426	212	C	T	c.212C	c.212C>T	71	1	TCT	S	TTT	F	p.S71	p.S71F	Missense	0.044	0.586	D	0.051	0.521	T	0.241	0.309	B	0.098	0.305	B	0	0.629	D	1	0.588	D	1.15	0.293	L	0.96	0.429	T	-2.36	0.602
chr3	41224725	T	A	CTC-A	0.00157174	CDS	ENST00000349496.11	3	427	213	T	A	c.213T	c.213T>A	71	2	TCT	S	TCA	S	p.S71	p.S71S	Synonymous	.	.	.	.	.	.	.	.	.	.	.	.	.	.	.	.	.	.	.	.	.	.	.	.	.	.
chr3	41224725	T	C	CTC-C	0.00396677	CDS	ENST00000349496.11	3	427	213	T	C	c.213T	c.213T>C	71	2	TCT	S	TCC	S	p.S71	p.S71S	Synonymous	.	.	.	.	.	.	.	.	.	.	.	.	.	.	.	.	.	.	.	.	.	.	.	.	.	.
chr3	41224725	T	G	CTC-G	0.00104783	CDS	ENST00000349496.11	3	427	213	T	G	c.213T	c.213T>G	71	2	TCT	S	TCG	S	p.S71	p.S71S	Synonymous	.	.	.	.	.	.	.	.	.	.	.	.	.	.	.	.	.	.	.	.	.	.	.	.	.	.
chr3	41224726	C	A	TCA-A	0.00157174	CDS	ENST00000349496.11	3	428	214	C	A	c.214C	c.214C>A	72	0	CAG	Q	AAG	K	p.Q72	p.Q72K	Missense	0.216	0.425	T	0.603	0.23	T	0.136	0.273	B	0.05	0.253	B	0	0.843	D	1	0.81	D	1.415	0.356	L	1.03	0.405	T	-1.45	0.422
chr3	41224726	C	G	TCA-G	0.00209565	CDS	ENST00000349496.11	3	428	214	C	G	c.214C	c.214C>G	72	0	CAG	Q	GAG	E	p.Q72	p.Q72E	Missense	0.238	0.254	T	0.524	0.103	T	0.001	0.075	B	0.002	0.069	B	0	0.843	D	1	0.81	D	1.21	0.305	L	0.99	0.417	T	-1.05	0.346
chr3	41224726	C	T	TCA-T	0.00576304	CDS	ENST00000349496.11	3	428	214	C	T	c.214C	c.214C>T	72	0	CAG	Q	TAG	X	p.Q72	p.Q72X	PTV	.	.	.	.	.	.	.	.	.	.	.	.	0	0.843	D	1	0.81	A	.	.	.	.	.	.	.	.
chr3	41224727	A	C	CAG-C	0.00299379	CDS	ENST00000349496.11	3	429	215	A	C	c.215A	c.215A>C	72	1	CAG	Q	CCG	P	p.Q72	p.Q72P	Missense	0.162	0.532	T	0.213	0.385	T	0.002	0.099	B	0.002	0.069	B	0	0.843	D	1	0.81	D	1.415	0.356	L	0.92	0.445	T	-1.04	0.521
chr3	41224727	A	G	CAG-G	0.0107028	CDS	ENST00000349496.11	3	429	215	A	G	c.215A	c.215A>G	72	1	CAG	Q	CGG	R	p.Q72	p.Q72R	Missense	0.162	0.369	T	0.352	0.351	T	0.432	0.356	B	0.102	0.309	B	0	0.843	D	1	0.81	D	1.21	0.305	L	0.94	0.437	T	-1.26	0.422
chr3	41224727	A	T	CAG-T	0.00157174	CDS	ENST00000349496.11	3	429	215	A	T	c.215A	c.215A>T	72	1	CAG	Q	CTG	L	p.Q72	p.Q72L	Missense	0.062	0.555	T	0.15	0.423	T	0.136	0.273	B	0.03	0.217	B	0	0.843	D	1	0.81	D	1.76	0.457	L	0.92	0.445	T	-2.78	0.712
chr3	41224728	G	A	AGT-A	0.00688571	CDS	ENST00000349496.11	3	430	216	G	A	c.216G	c.216G>A	72	2	CAG	Q	CAA	Q	p.Q72	p.Q72Q	Synonymous	.	.	.	.	.	.	.	.	.	.	.	.	.	.	.	.	.	.	.	.	.	.	.	.	.	.
chr3	41224728	G	C	AGT-C	0.00261956	CDS	ENST00000349496.11	3	430	216	G	C	c.216G	c.216G>C	72	2	CAG	Q	CAC	H	p.Q72	p.Q72H	Missense	0.13	0.419	T	0.2	0.491	T	0.005	0.13	B	0.004	0.101	B	0	0.843	D	1	0.81	D	1.21	0.305	L	0.89	0.456	T	-0.98	0.403
chr3	41224728	G	T	AGT-T	0.00164658	CDS	ENST00000349496.11	3	430	216	G	T	c.216G	c.216G>T	72	2	CAG	Q	CAT	H	p.Q72	p.Q72H	Missense	0.13	0.419	T	0.2	0.491	T	0.005	0.13	B	0.004	0.101	B	0	0.843	D	1	0.81	D	1.21	0.305	L	0.89	0.456	T	-0.98	0.403
chr3	41224729	T	A	GTC-A	0.000673602	CDS	ENST00000349496.11	3	431	217	T	A	c.217T	c.217T>A	73	0	TCC	S	ACC	T	p.S73	p.S73T	Missense	0.463	0.217	T	0.811	0.188	T	0	0.029	B	0.003	0.087	B	0	0.629	D	0.999	0.472	D	0.145	0.088	N	0.96	0.429	T	-0.82	0.232
chr3	41224729	T	C	GTC-C	0.00254472	CDS	ENST00000349496.11	3	431	217	T	C	c.217T	c.217T>C	73	0	TCC	S	CCC	P	p.S73	p.S73P	Missense	0.161	0.275	T	0.255	0.38	T	0	0.029	B	0	0.014	B	0	0.629	D	1	0.51	D	0.145	0.088	N	0.91	0.449	T	-1.18	0.416
chr3	41224729	T	G	GTC-G	0.00112267	CDS	ENST00000349496.11	3	431	217	T	G	c.217T	c.217T>G	73	0	TCC	S	GCC	A	p.S73	p.S73A	Missense	0.469	0.157	T	0.73	0.251	T	0	0.029	B	0	0.014	B	0	0.629	D	0.998	0.447	D	0.49	0.133	N	0.99	0.417	T	-0.83	0.227
chr3	41224730	C	A	TCC-A	0.00254472	CDS	ENST00000349496.11	3	432	218	C	A	c.218C	c.218C>A	73	1	TCC	S	TAC	Y	p.S73	p.S73Y	Missense	0.158	0.371	T	0.207	0.576	T	0	0.029	B	0.001	0.044	B	0	0.629	D	1	0.588	D	0.695	0.18	N	0.89	0.456	T	-1.9	0.545
chr3	41224730	C	G	TCC-G	0.00359254	CDS	ENST00000349496.11	3	432	218	C	G	c.218C	c.218C>G	73	1	TCC	S	TGC	C	p.S73	p.S73C	Missense	0.022	0.586	D	0.051	0.639	T	0.517	0.375	P	0.379	0.438	B	0	0.629	D	1	0.588	D	1.04	0.262	L	0.88	0.46	T	-1.89	0.56
chr3	41224730	C	T	TCC-T	0.00913105	CDS	ENST00000349496.11	3	432	218	C	T	c.218C	c.218C>T	73	1	TCC	S	TTC	F	p.S73	p.S73F	Missense	0.028	0.565	D	0.074	0.603	T	0.024	0.191	B	0.027	0.211	B	0	0.629	D	1	0.588	D	1.04	0.262	L	0.9	0.452	T	-2.16	0.6
chr3	41224731	C	A	CCT-A	0.00209565	CDS	ENST00000349496.11	3	433	219	C	A	c.219C	c.219C>A	73	2	TCC	S	TCA	S	p.S73	p.S73S	Synonymous	.	.	.	.	.	.	.	.	.	.	.	.	.	.	.	.	.	.	.	.	.	.	.	.	.	.
chr3	41224731	C	G	CCT-G	0.00471522	CDS	ENST00000349496.11	3	433	219	C	G	c.219C	c.219C>G	73	2	TCC	S	TCG	S	p.S73	p.S73S	Synonymous	.	.	.	.	.	.	.	.	.	.	.	.	.	.	.	.	.	.	.	.	.	.	.	.	.	.
chr3	41224731	C	T	CCT-T	0.0114512	CDS	ENST00000349496.11	3	433	219	C	T	c.219C	c.219C>T	73	2	TCC	S	TCT	S	p.S73	p.S73S	Synonymous	.	.	.	.	.	.	.	.	.	.	.	.	.	.	.	.	.	.	.	.	.	.	.	.	.	.
chr3	41224732	T	A	CTT-A	0.00119751	CDS	ENST00000349496.11	3	434	220	T	A	c.220T	c.220T>A	74	0	TTC	F	ATC	I	p.F74	p.F74I	Missense	0.027	0.654	D	0.034	0.527	D	0.102	0.258	B	0.059	0.266	B	0	0.843	D	1	0.81	D	2.325	0.666	M	0.87	0.464	T	-1.76	0.622
chr3	41224732	T	C	CTT-C	0.00516428	CDS	ENST00000349496.11	3	434	220	T	C	c.220T	c.220T>C	74	0	TTC	F	CTC	L	p.F74	p.F74L	Missense	0.051	0.575	T	0.056	0.466	T	0.444	0.36	B	0.104	0.31	B	0	0.843	D	1	0.81	D	2.325	0.666	M	0.9	0.452	T	-2.15	0.644
chr3	41224732	T	G	CTT-G	0.00261956	CDS	ENST00000349496.11	3	434	220	T	G	c.220T	c.220T>G	74	0	TTC	F	GTC	V	p.F74	p.F74V	Missense	0.254	0.632	T	0.17	0.308	T	0.444	0.36	B	0.15	0.342	B	0	0.843	D	1	0.81	D	1.52	0.384	L	0.89	0.456	T	-1.76	0.64
chr3	41224733	T	A	TTC-A	0.000823292	CDS	ENST00000349496.11	3	435	221	T	A	c.221T	c.221T>A	74	1	TTC	F	TAC	Y	p.F74	p.F74Y	Missense	0.342	0.126	T	0.349	0.176	T	0.005	0.13	B	0.009	0.143	B	0	0.843	D	1	0.81	D	1.005	0.252	L	0.85	0.471	T	-0.58	0.227
chr3	41224733	T	C	TTC-C	0.00344286	CDS	ENST00000349496.11	3	435	221	T	C	c.221T	c.221T>C	74	1	TTC	F	TCC	S	p.F74	p.F74S	Missense	0.043	0.614	D	0.05	0.481	T	0.126	0.269	B	0.066	0.274	B	0	0.843	D	1	0.81	D	2.325	0.666	M	0.9	0.452	T	-2.46	0.696
chr3	41224733	T	G	TTC-G	0.00202081	CDS	ENST00000349496.11	3	435	221	T	G	c.221T	c.221T>G	74	1	TTC	F	TGC	C	p.F74	p.F74C	Missense	0.012	0.722	D	0.016	0.61	D	0.992	0.647	D	0.847	0.605	P	0	0.843	D	1	0.81	D	2.325	0.666	M	0.79	0.491	T	-3.04	0.758
chr3	41224734	C	A	TCA-A	0.00157174	CDS	ENST00000349496.11	3	436	222	C	A	c.222C	c.222C>A	74	2	TTC	F	TTA	L	p.F74	p.F74L	Missense	0.051	0.575	T	0.056	0.466	T	0.444	0.36	B	0.104	0.31	B	0	0.843	D	1	0.81	D	2.325	0.666	M	0.9	0.452	T	-2.15	0.644
chr3	41224734	C	G	TCA-G	0.00209565	CDS	ENST00000349496.11	3	436	222	C	G	c.222C	c.222C>G	74	2	TTC	F	TTG	L	p.F74	p.F74L	Missense	0.051	0.575	T	0.056	0.466	T	0.444	0.36	B	0.104	0.31	B	0	0.843	D	1	0.81	D	2.325	0.666	M	0.9	0.452	T	-2.15	0.644
chr3	41224734	C	T	TCA-T	0.00576304	CDS	ENST00000349496.11	3	436	222	C	T	c.222C	c.222C>T	74	2	TTC	F	TTT	F	p.F74	p.F74F	Synonymous	.	.	.	.	.	.	.	.	.	.	.	.	.	.	.	.	.	.	.	.	.	.	.	.	.	.
chr3	41224735	A	C	CAC-C	0.0021705	CDS	ENST00000349496.11	3	437	223	A	C	c.223A	c.223A>C	75	0	ACT	T	CCT	P	p.T75	p.T75P	Missense	0.266	0.367	T	0.161	0.382	T	0.026	0.194	B	0.023	0.2	B	0	0.843	D	1	0.537	D	1.39	0.349	L	0.75	0.502	T	-1.07	0.558
chr3	41224735	A	G	CAC-G	0.00516428	CDS	ENST00000349496.11	3	437	223	A	G	c.223A	c.223A>G	75	0	ACT	T	GCT	A	p.T75	p.T75A	Missense	0.044	0.565	D	0.036	0.521	D	0.248	0.311	B	0.114	0.318	B	0	0.843	D	1	0.506	D	1.88	0.5	L	0.84	0.475	T	-2.21	0.595
chr3	41224735	A	T	CAC-T	0.00127236	CDS	ENST00000349496.11	3	437	223	A	T	c.223A	c.223A>T	75	0	ACT	T	TCT	S	p.T75	p.T75S	Missense	0.375	0.321	T	0.253	0.315	T	0.126	0.269	B	0.045	0.245	B	0	0.843	D	1	0.483	D	1.625	0.416	L	0.82	0.481	T	-1.46	0.484
chr3	41224736	C	A	ACT-A	0.00164658	CDS	ENST00000349496.11	3	438	224	C	A	c.224C	c.224C>A	75	1	ACT	T	AAT	N	p.T75	p.T75N	Missense	0.078	0.355	T	0.238	0.435	T	0.011	0.159	B	0.01	0.149	B	0	0.843	D	1	0.588	D	1.735	0.449	L	0.78	0.494	T	-2.2	0.589
chr3	41224736	C	G	ACT-G	0.00261956	CDS	ENST00000349496.11	3	438	224	C	G	c.224C	c.224C>G	75	1	ACT	T	AGT	S	p.T75	p.T75S	Missense	0.375	0.321	T	0.253	0.315	T	0.126	0.269	B	0.045	0.245	B	0	0.843	D	1	0.52	D	1.625	0.416	L	0.82	0.481	T	-1.46	0.484
chr3	41224736	C	T	ACT-T	0.00725994	CDS	ENST00000349496.11	3	438	224	C	T	c.224C	c.224C>T	75	1	ACT	T	ATT	I	p.T75	p.T75I	Missense	0.018	0.682	D	0.029	0.545	D	0.102	0.258	B	0.04	0.238	B	0	0.843	D	1	0.588	D	2.43	0.705	M	0.79	0.491	T	-3.09	0.732
chr3	41224737	T	A	CTC-A	0.00157174	CDS	ENST00000349496.11	3	439	225	T	A	c.225T	c.225T>A	75	2	ACT	T	ACA	T	p.T75	p.T75T	Synonymous	.	.	.	.	.	.	.	.	.	.	.	.	.	.	.	.	.	.	.	.	.	.	.	.	.	.
chr3	41224737	T	C	CTC-C	0.00396677	CDS	ENST00000349496.11	3	439	225	T	C	c.225T	c.225T>C	75	2	ACT	T	ACC	T	p.T75	p.T75T	Synonymous	.	.	.	.	.	.	.	.	.	.	.	.	.	.	.	.	.	.	.	.	.	.	.	.	.	.
chr3	41224737	T	G	CTC-G	0.00104783	CDS	ENST00000349496.11	3	439	225	T	G	c.225T	c.225T>G	75	2	ACT	T	ACG	T	p.T75	p.T75T	Synonymous	.	.	.	.	.	.	.	.	.	.	.	.	.	.	.	.	.	.	.	.	.	.	.	.	.	.
chr3	41224738	C	A	TCA-A	0.00157174	CDS	ENST00000349496.11	3	440	226	C	A	c.226C	c.226C>A	76	0	CAA	Q	AAA	K	p.Q76	p.Q76K	Missense	0.084	0.391	T	0.204	0.273	T	0.017	0.176	B	0.034	0.225	B	0	0.629	D	1	0.81	D	1.61	0.411	L	0.84	0.475	T	-1.43	0.498
chr3	41224738	C	G	TCA-G	0.00209565	CDS	ENST00000349496.11	3	440	226	C	G	c.226C	c.226C>G	76	0	CAA	Q	GAA	E	p.Q76	p.Q76E	Missense	0.111	0.411	T	0.215	0.302	T	0.017	0.176	B	0.034	0.225	B	0	0.629	D	1	0.81	D	1.61	0.411	L	0.84	0.475	T	-1.19	0.378
chr3	41224738	C	T	TCA-T	0.00576304	CDS	ENST00000349496.11	3	440	226	C	T	c.226C	c.226C>T	76	0	CAA	Q	TAA	X	p.Q76	p.Q76X	PTV	.	.	.	.	.	.	.	.	.	.	.	.	0	0.629	D	1	0.81	A	.	.	.	.	.	.	.	.
chr3	41224739	A	C	CAA-C	0.00202081	CDS	ENST00000349496.11	3	441	227	A	C	c.227A	c.227A>C	76	1	CAA	Q	CCA	P	p.Q76	p.Q76P	Missense	0.181	0.261	T	0.195	0.28	T	0	0.029	B	0.002	0.069	B	0	0.629	D	1	0.81	D	0.37	0.121	N	0.75	0.502	T	-1.42	0.467
chr3	41224739	A	G	CAA-G	0.00389192	CDS	ENST00000349496.11	3	441	227	A	G	c.227A	c.227A>G	76	1	CAA	Q	CGA	R	p.Q76	p.Q76R	Missense	0.205	0.367	T	0.294	0.332	T	0.003	0.112	B	0.005	0.112	B	0	0.629	D	1	0.81	D	1.61	0.411	L	0.8	0.488	T	-1.21	0.492
chr3	41224739	A	T	CAA-T	0.000299379	CDS	ENST00000349496.11	3	441	227	A	T	c.227A	c.227A>T	76	1	CAA	Q	CTA	L	p.Q76	p.Q76L	Missense	0.044	0.539	D	0.141	0.34	T	0.006	0.136	B	0.02	0.19	B	0	0.629	D	1	0.81	D	1.06	0.269	L	0.77	0.496	T	-2.69	0.747
chr3	41224740	A	C	AAG-C	0.00187112	CDS	ENST00000349496.11	3	442	228	A	C	c.228A	c.228A>C	76	2	CAA	Q	CAC	H	p.Q76	p.Q76H	Missense	0.074	0.482	T	0.148	0.419	T	0.006	0.136	B	0.011	0.155	B	0	0.629	D	1	0.81	D	1.265	0.32	L	0.75	0.502	T	-1.62	0.508
chr3	41224740	A	G	AAG-G	0.00523913	CDS	ENST00000349496.11	3	442	228	A	G	c.228A	c.228A>G	76	2	CAA	Q	CAG	Q	p.Q76	p.Q76Q	Synonymous	.	.	.	.	.	.	.	.	.	.	.	.	.	.	.	.	.	.	.	.	.	.	.	.	.	.
chr3	41224740	A	T	AAG-T	0.000898136	CDS	ENST00000349496.11	3	442	228	A	T	c.228A	c.228A>T	76	2	CAA	Q	CAT	H	p.Q76	p.Q76H	Missense	0.074	0.482	T	0.148	0.419	T	0.006	0.136	B	0.011	0.155	B	0	0.629	D	1	0.81	D	1.265	0.32	L	0.75	0.502	T	-1.62	0.508
chr3	41224741	G	A	AGA-A	0.00763416	CDS	ENST00000349496.11	3	443	229	G	A	c.229G	c.229G>A	77	0	GAA	E	AAA	K	p.E77	p.E77K	Missense	0.18	0.477	T	0.4	0.369	T	0.615	0.398	P	0.218	0.377	B	0	0.843	D	1	0.81	D	1.915	0.512	L	0.84	0.475	T	-1.78	0.47
chr3	41224741	G	C	AGA-C	0.00493975	CDS	ENST00000349496.11	3	443	229	G	C	c.229G	c.229G>C	77	0	GAA	E	CAA	Q	p.E77	p.E77Q	Missense	0.059	0.501	T	0.261	0.319	T	0.919	0.509	P	0.548	0.491	P	0	0.843	D	1	0.81	D	1.915	0.512	L	0.83	0.478	T	-1.3	0.35
chr3	41224741	G	T	AGA-T	0.00202081	CDS	ENST00000349496.11	3	443	229	G	T	c.229G	c.229G>T	77	0	GAA	E	TAA	X	p.E77	p.E77X	PTV	.	.	.	.	.	.	.	.	.	.	.	.	0	0.843	D	1	0.81	A	.	.	.	.	.	.	.	.
chr3	41224742	A	C	GAA-C	0.00187112	CDS	ENST00000349496.11	3	444	230	A	C	c.230A	c.230A>C	77	1	GAA	E	GCA	A	p.E77	p.E77A	Missense	0.09	0.352	T	0.287	0.309	T	0.444	0.36	B	0.114	0.318	B	0	0.843	D	1	0.81	D	1.915	0.512	L	0.83	0.478	T	-2.82	0.595
chr3	41224742	A	G	GAA-G	0.0021705	CDS	ENST00000349496.11	3	444	230	A	G	c.230A	c.230A>G	77	1	GAA	E	GGA	G	p.E77	p.E77G	Missense	0.098	0.378	T	0.216	0.486	T	0.615	0.398	P	0.164	0.35	B	0	0.843	D	1	0.81	D	1.57	0.396	L	0.87	0.464	T	-2.62	0.566
chr3	41224742	A	T	GAA-T	0.000374223	CDS	ENST00000349496.11	3	444	230	A	T	c.230A	c.230A>T	77	1	GAA	E	GTA	V	p.E77	p.E77V	Missense	0.029	0.654	D	0.118	0.527	T	0.444	0.36	B	0.215	0.375	B	0	0.843	D	1	0.81	D	2.265	0.644	M	0.78	0.494	T	-3.6	0.706
chr3	41224743	A	C	AAC-C	0.00142205	CDS	ENST00000349496.11	3	445	231	A	C	c.231A	c.231A>C	77	2	GAA	E	GAC	D	p.E77	p.E77D	Missense	0.576	0.072	T	0.554	0.117	T	0.002	0.099	B	0.006	0.121	B	0	0.843	D	1	0.492	D	1.02	0.255	L	1.22	0.371	T	-0.3	0.119
chr3	41224743	A	G	AAC-G	0.00598758	CDS	ENST00000349496.11	3	445	231	A	G	c.231A	c.231A>G	77	2	GAA	E	GAG	E	p.E77	p.E77E	Synonymous	.	.	.	.	.	.	.	.	.	.	.	.	.	.	.	.	.	.	.	.	.	.	.	.	.	.
chr3	41224743	A	T	AAC-T	0.000898136	CDS	ENST00000349496.11	3	445	231	A	T	c.231A	c.231A>T	77	2	GAA	E	GAT	D	p.E77	p.E77D	Missense	0.576	0.072	T	0.554	0.117	T	0.002	0.099	B	0.006	0.121	B	0	0.843	D	1	0.494	D	1.02	0.255	L	1.22	0.371	T	-0.3	0.119
chr3	41224744	C	A	ACA-A	0.00306863	CDS	ENST00000349496.11	3	446	232	C	A	c.232C	c.232C>A	78	0	CAA	Q	AAA	K	p.Q78	p.Q78K	Missense	0.036	0.599	D	0.176	0.491	T	0.083	0.247	B	0.017	0.181	B	0	0.537	D	1	0.81	D	1.65	0.422	L	0.88	0.46	T	-1.91	0.555
chr3	41224744	C	G	ACA-G	0.00209565	CDS	ENST00000349496.11	3	446	232	C	G	c.232C	c.232C>G	78	0	CAA	Q	GAA	E	p.Q78	p.Q78E	Missense	0.096	0.312	T	0.233	0.451	T	0.009	0.151	B	0.006	0.121	B	0	0.537	D	1	0.81	D	0.2	0.092	N	0.87	0.464	T	-1.17	0.391
chr3	41224744	C	T	ACA-T	0.00935559	CDS	ENST00000349496.11	3	446	232	C	T	c.232C	c.232C>T	78	0	CAA	Q	TAA	X	p.Q78	p.Q78X	PTV	.	.	.	.	.	.	.	.	.	.	.	.	0	0.537	D	1	0.81	A	.	.	.	.	.	.	.	.
chr3	41224745	A	C	CAA-C	0.00202081	CDS	ENST00000349496.11	3	447	233	A	C	c.233A	c.233A>C	78	1	CAA	Q	CCA	P	p.Q78	p.Q78P	Missense	0.12	0.632	T	0.221	0.581	T	0.009	0.151	B	0.01	0.149	B	0	0.537	D	1	0.81	D	0.5	0.134	N	0.82	0.481	T	-2.11	0.557
chr3	41224745	A	G	CAA-G	0.00389192	CDS	ENST00000349496.11	3	447	233	A	G	c.233A	c.233A>G	78	1	CAA	Q	CGA	R	p.Q78	p.Q78R	Missense	0.108	0.682	T	0.243	0.571	T	0.594	0.392	P	0.215	0.375	B	0	0.537	D	1	0.81	D	1.65	0.422	L	0.83	0.478	T	-2	0.576
chr3	41224745	A	T	CAA-T	0.000299379	CDS	ENST00000349496.11	3	447	233	A	T	c.233A	c.233A>T	78	1	CAA	Q	CTA	L	p.Q78	p.Q78L	Missense	0.011	0.722	D	0.133	0.648	T	0.594	0.392	P	0.104	0.31	B	0	0.537	D	1	0.81	D	1.3	0.326	L	0.82	0.481	T	-3.78	0.781
chr3	41224746	A	C	AAG-C	0.00187112	CDS	ENST00000349496.11	3	448	234	A	C	c.234A	c.234A>C	78	2	CAA	Q	CAC	H	p.Q78	p.Q78H	Missense	0.07	0.785	T	0.088	0.648	T	0.954	0.544	P	0.711	0.545	P	0	0.537	D	1	0.81	D	1.65	0.422	L	0.78	0.494	T	-2.38	0.622
chr3	41224746	A	G	AAG-G	0.00523913	CDS	ENST00000349496.11	3	448	234	A	G	c.234A	c.234A>G	78	2	CAA	Q	CAG	Q	p.Q78	p.Q78Q	Synonymous	.	.	.	.	.	.	.	.	.	.	.	.	.	.	.	.	.	.	.	.	.	.	.	.	.	.
chr3	41224746	A	T	AAG-T	0.000898136	CDS	ENST00000349496.11	3	448	234	A	T	c.234A	c.234A>T	78	2	CAA	Q	CAT	H	p.Q78	p.Q78H	Missense	0.07	0.785	T	0.088	0.648	T	0.954	0.544	P	0.711	0.545	P	0	0.537	D	1	0.81	D	1.65	0.422	L	0.78	0.494	T	-2.38	0.622
chr3	41224747	G	A	AGT-A	0.00688571	CDS	ENST00000349496.11	3	449	235	G	A	c.235G	c.235G>A	79	0	GTA	V	ATA	I	p.V79	p.V79I	Missense	0.323	0.512	T	0.338	0.295	T	0.008	0.147	B	0.013	0.165	B	0.001	0.425	D	1	0.81	D	1.425	0.357	L	0.78	0.494	T	-0.35	0.174
chr3	41224747	G	C	AGT-C	0.00261956	CDS	ENST00000349496.11	3	449	235	G	C	c.235G	c.235G>C	79	0	GTA	V	CTA	L	p.V79	p.V79L	Missense	0.078	0.547	T	0.116	0.404	T	0.017	0.176	B	0.03	0.217	B	0.001	0.425	D	1	0.81	D	1.975	0.535	M	0.8	0.488	T	-1.18	0.387
chr3	41224747	G	T	AGT-T	0.00164658	CDS	ENST00000349496.11	3	449	235	G	T	c.235G	c.235G>T	79	0	GTA	V	TTA	L	p.V79	p.V79L	Missense	0.078	0.547	T	0.116	0.404	T	0.017	0.176	B	0.03	0.217	B	0.001	0.425	D	1	0.81	D	1.975	0.535	M	0.8	0.488	T	-1.18	0.387
chr3	41224748	T	A	GTA-A	0.000523913	CDS	ENST00000349496.11	3	450	236	T	A	c.236T	c.236T>A	79	1	GTA	V	GAA	E	p.V79	p.V79E	Missense	0.068	0.785	T	0.053	0.592	T	0.003	0.112	B	0.01	0.149	B	0.001	0.425	D	1	0.81	D	1.975	0.535	M	0.71	0.512	T	-2.38	0.599
chr3	41224748	T	C	GTA-C	0.00449068	CDS	ENST00000349496.11	3	450	236	T	C	c.236T	c.236T>C	79	1	GTA	V	GCA	A	p.V79	p.V79A	Missense	0.151	0.248	T	0.21	0.299	T	0	0.029	B	0.002	0.069	B	0.001	0.425	D	1	0.81	D	1.08	0.272	L	0.75	0.502	T	-1.37	0.383
chr3	41224748	T	G	GTA-G	0.00104783	CDS	ENST00000349496.11	3	450	236	T	G	c.236T	c.236T>G	79	1	GTA	V	GGA	G	p.V79	p.V79G	Missense	0.039	0.722	D	0.023	0.834	D	0	0.029	B	0.004	0.101	B	0.001	0.425	D	1	0.81	D	1.28	0.322	L	0.68	0.52	T	-2.61	0.6
chr3	41224749	A	C	TAG-C	0.000898136	CDS	ENST00000349496.11	3	451	237	A	C	c.237A	c.237A>C	79	2	GTA	V	GTC	V	p.V79	p.V79V	Synonymous	.	.	.	.	.	.	.	.	.	.	.	.	.	.	.	.	.	.	.	.	.	.	.	.	.	.
chr3	41224749	A	G	TAG-G	0.00254472	CDS	ENST00000349496.11	3	451	237	A	G	c.237A	c.237A>G	79	2	GTA	V	GTG	V	p.V79	p.V79V	Synonymous	.	.	.	.	.	.	.	.	.	.	.	.	.	.	.	.	.	.	.	.	.	.	.	.	.	.
chr3	41224749	A	T	TAG-T	0.000523913	CDS	ENST00000349496.11	3	451	237	A	T	c.237A	c.237A>T	79	2	GTA	V	GTT	V	p.V79	p.V79V	Synonymous	.	.	.	.	.	.	.	.	.	.	.	.	.	.	.	.	.	.	.	.	.	.	.	.	.	.
chr3	41224750	G	A	AGC-A	0.00913105	CDS	ENST00000349496.11	3	452	238	G	A	c.238G	c.238G>A	80	0	GCT	A	ACT	T	p.A80	p.A80T	Missense	0.381	0.284	T	0.349	0.175	T	0	0.029	B	0.001	0.044	B	0	0.439	D	1	0.588	D	0.075	0.083	N	0.94	0.437	T	0.29	0.09
chr3	41224750	G	C	AGC-C	0.00344286	CDS	ENST00000349496.11	3	452	238	G	C	c.238G	c.238G>C	80	0	GCT	A	CCT	P	p.A80	p.A80P	Missense	0.189	0.428	T	0.221	0.269	T	0	0.029	B	0.001	0.044	B	0	0.439	D	1	0.588	D	0.625	0.158	N	0.89	0.456	T	0.39	0.134
chr3	41224750	G	T	AGC-T	0.00179627	CDS	ENST00000349496.11	3	452	238	G	T	c.238G	c.238G>T	80	0	GCT	A	TCT	S	p.A80	p.A80S	Missense	0.402	0.283	T	0.577	0.091	T	0	0.029	B	0.002	0.069	B	0	0.439	D	1	0.588	D	0.08	0.083	N	0.96	0.429	T	0.61	0.026
chr3	41224751	C	A	GCT-A	0.0021705	CDS	ENST00000349496.11	3	453	239	C	A	c.239C	c.239C>A	80	1	GCT	A	GAT	D	p.A80	p.A80D	Missense	1	0.01	T	1	0.036	T	0	0.029	B	0	0.014	B	0	0.439	D	1	0.81	D	-1	0.012	N	0.95	0.433	T	2.34	0.003
chr3	41224751	C	G	GCT-G	0.00314348	CDS	ENST00000349496.11	3	453	239	C	G	c.239C	c.239C>G	80	1	GCT	A	GGT	G	p.A80	p.A80G	Missense	0.457	0.216	T	0.229	0.252	T	0	0.029	B	0.001	0.044	B	0	0.439	D	1	0.588	D	0.425	0.126	N	0.92	0.445	T	0.05	0.09
chr3	41224751	C	T	GCT-T	0.00958012	CDS	ENST00000349496.11	3	453	239	C	T	c.239C	c.239C>T	80	1	GCT	A	GTT	V	p.A80	p.A80V	Missense	0.131	0.461	T	0.135	0.341	T	0.019	0.18	B	0.017	0.181	B	0	0.439	D	1	0.588	D	0.625	0.158	N	0.92	0.445	T	-1.01	0.334
chr3	41224752	T	A	CTG-A	0.00209565	CDS	ENST00000349496.11	3	454	240	T	A	c.240T	c.240T>A	80	2	GCT	A	GCA	A	p.A80	p.A80A	Synonymous	.	.	.	.	.	.	.	.	.	.	.	.	.	.	.	.	.	.	.	.	.	.	.	.	.	.
chr3	41224752	T	C	CTG-C	0.0117506	CDS	ENST00000349496.11	3	454	240	T	C	c.240T	c.240T>C	80	2	GCT	A	GCC	A	p.A80	p.A80A	Synonymous	.	.	.	.	.	.	.	.	.	.	.	.	.	.	.	.	.	.	.	.	.	.	.	.	.	.
chr3	41224752	T	G	CTG-G	0.00359254	CDS	ENST00000349496.11	3	454	240	T	G	c.240T	c.240T>G	80	2	GCT	A	GCG	A	p.A80	p.A80A	Synonymous	.	.	.	.	.	.	.	.	.	.	.	.	.	.	.	.	.	.	.	.	.	.	.	.	.	.
chr3	41224753	G	A	TGG-A	0.00808323	CDS	ENST00000349496.11	3	455	241	G	A	c.241G	c.241G>A	81	0	GAT	D	AAT	N	p.D81	p.D81N	Missense	0.166	0.682	T	0.196	0.657	T	0.01	0.155	B	0.022	0.197	B	0	0.843	D	1	0.81	D	1.845	0.487	L	0.85	0.471	T	-1.63	0.537
chr3	41224753	G	C	TGG-C	0.00232019	CDS	ENST00000349496.11	3	455	241	G	C	c.241G	c.241G>C	81	0	GAT	D	CAT	H	p.D81	p.D81H	Missense	0.008	0.722	D	0.138	0.722	T	0.823	0.458	P	0.535	0.487	P	0	0.843	D	1	0.81	D	1.845	0.487	L	0.8	0.488	T	-2.49	0.665
chr3	41224753	G	T	TGG-T	0.00246987	CDS	ENST00000349496.11	3	455	241	G	T	c.241G	c.241G>T	81	0	GAT	D	TAT	Y	p.D81	p.D81Y	Missense	0.004	0.785	D	0.016	0.794	D	0.086	0.249	B	0.035	0.227	B	0	0.843	D	1	0.81	D	1.845	0.487	L	0.79	0.491	T	-3.41	0.794
chr3	41224754	G	A	GGT-A	0.0113764	Splice D	ENST00000349496.11	3	455	241	G	A	c.241+1G	c.241+1G>A	.	.	.	.	.	.	.	.	PTV	.	.	.	.	.	.	.	.	.	.	.	.	.	.	.	1	0.81	D	.	.	.	.	.	.	.	.
chr3	41224754	G	C	GGT-C	0.00299379	Splice D	ENST00000349496.11	3	455	241	G	C	c.241+1G	c.241+1G>C	.	.	.	.	.	.	.	.	PTV	.	.	.	.	.	.	.	.	.	.	.	.	.	.	.	1	0.81	D	.	.	.	.	.	.	.	.
chr3	41224754	G	T	GGT-T	0.00381708	Splice D	ENST00000349496.11	3	455	241	G	T	c.241+1G	c.241+1G>T	.	.	.	.	.	.	.	.	PTV	.	.	.	.	.	.	.	.	.	.	.	.	.	.	.	1	0.81	D	.	.	.	.	.	.	.	.
chr3	41224755	T	A	GTA-A	0.000523913	Splice D	ENST00000349496.11	3	455	241	T	A	c.241+2T	c.241+2T>A	.	.	.	.	.	.	.	.	PTV	.	.	.	.	.	.	.	.	.	.	.	.	.	.	.	1	0.81	D	.	.	.	.	.	.	.	.
chr3	41224755	T	C	GTA-C	0.00449068	Splice D	ENST00000349496.11	3	455	241	T	C	c.241+2T	c.241+2T>C	.	.	.	.	.	.	.	.	PTV	.	.	.	.	.	.	.	.	.	.	.	.	.	.	.	1	0.81	D	.	.	.	.	.	.	.	.
chr3	41224755	T	G	GTA-G	0.00104783	Splice D	ENST00000349496.11	3	455	241	T	G	c.241+2T	c.241+2T>G	.	.	.	.	.	.	.	.	PTV	.	.	.	.	.	.	.	.	.	.	.	.	.	.	.	1	0.81	D	.	.	.	.	.	.	.	.
chr3	41224952	A	C	CAG-C	0.00299379	Splice A	ENST00000349496.11	4	455	242	A	C	c.242-2A	c.242-2A>C	.	.	.	.	.	.	.	.	PTV	.	.	.	.	.	.	.	.	.	.	.	.	.	.	.	1	0.81	D	.	.	.	.	.	.	.	.
chr3	41224952	A	G	CAG-G	0.0107028	Splice A	ENST00000349496.11	4	455	242	A	G	c.242-2A	c.242-2A>G	.	.	.	.	.	.	.	.	PTV	.	.	.	.	.	.	.	.	.	.	.	.	.	.	.	1	0.81	D	.	.	.	.	.	.	.	.
chr3	41224952	A	T	CAG-T	0.00157174	Splice A	ENST00000349496.11	4	455	242	A	T	c.242-2A	c.242-2A>T	.	.	.	.	.	.	.	.	PTV	.	.	.	.	.	.	.	.	.	.	.	.	.	.	.	1	0.81	D	.	.	.	.	.	.	.	.
chr3	41224953	G	A	AGA-A	0.00763416	Splice A	ENST00000349496.11	4	455	242	G	A	c.242-1G	c.242-1G>A	.	.	.	.	.	.	.	.	PTV	.	.	.	.	.	.	.	.	.	.	.	.	.	.	.	1	0.81	D	.	.	.	.	.	.	.	.
chr3	41224953	G	C	AGA-C	0.00493975	Splice A	ENST00000349496.11	4	455	242	G	C	c.242-1G	c.242-1G>C	.	.	.	.	.	.	.	.	PTV	.	.	.	.	.	.	.	.	.	.	.	.	.	.	.	1	0.81	D	.	.	.	.	.	.	.	.
chr3	41224953	G	T	AGA-T	0.00202081	Splice A	ENST00000349496.11	4	455	242	G	T	c.242-1G	c.242-1G>T	.	.	.	.	.	.	.	.	PTV	.	.	.	.	.	.	.	.	.	.	.	.	.	.	.	1	0.81	D	.	.	.	.	.	.	.	.
chr3	41224954	A	C	GAT-C	0.000823292	CDS	ENST00000349496.11	4	456	242	A	C	c.242A	c.242A>C	81	1	GAT	D	GCT	A	p.D81	p.D81A	Missense	0.103	0.599	T	0.15	0.597	T	0.017	0.176	B	0.015	0.173	B	0	0.843	D	1	0.81	D	1.495	0.374	L	0.86	0.468	T	-2.68	0.697
chr3	41224954	A	G	GAT-G	0.00479006	CDS	ENST00000349496.11	4	456	242	A	G	c.242A	c.242A>G	81	1	GAT	D	GGT	G	p.D81	p.D81G	Missense	0.23	0.682	T	0.239	0.679	T	0.004	0.122	B	0.005	0.112	B	0	0.843	D	1	0.81	D	1.295	0.325	L	0.82	0.481	T	-2.19	0.66
chr3	41224954	A	T	GAT-T	0.00269441	CDS	ENST00000349496.11	4	456	242	A	T	c.242A	c.242A>T	81	1	GAT	D	GTT	V	p.D81	p.D81V	Missense	0.006	0.722	D	0.022	0.742	D	0.399	0.348	B	0.147	0.34	B	0	0.843	D	1	0.81	D	1.845	0.487	L	0.82	0.481	T	-3.5	0.791
chr3	41224955	T	A	ATA-A	0.000673602	CDS	ENST00000349496.11	4	457	243	T	A	c.243T	c.243T>A	81	2	GAT	D	GAA	E	p.D81	p.D81E	Missense	0.815	0.067	T	1	0.036	T	0.001	0.075	B	0.002	0.069	B	0	0.843	D	1	0.81	D	0.345	0.112	N	0.99	0.417	T	-0.41	0.185
chr3	41224955	T	C	ATA-C	0.00763416	CDS	ENST00000349496.11	4	457	243	T	C	c.243T	c.243T>C	81	2	GAT	D	GAC	D	p.D81	p.D81D	Synonymous	.	.	.	.	.	.	.	.	.	.	.	.	.	.	.	.	.	.	.	.	.	.	.	.	.	.
chr3	41224955	T	G	ATA-G	0.000299379	CDS	ENST00000349496.11	4	457	243	T	G	c.243T	c.243T>G	81	2	GAT	D	GAG	E	p.D81	p.D81E	Missense	0.815	0.067	T	1	0.036	T	0.001	0.075	B	0.002	0.069	B	0	0.843	D	1	0.81	D	0.345	0.112	N	0.99	0.417	T	-0.41	0.185
chr3	41224956	A	C	TAT-C	0.000748447	CDS	ENST00000349496.11	4	458	244	A	C	c.244A	c.244A>C	82	0	ATT	I	CTT	L	p.I82	p.I82L	Missense	0.448	0.204	T	0.501	0.219	T	0	0.029	B	0.001	0.044	B	0	0.843	D	1	0.81	D	0.635	0.16	N	1.04	0.402	T	0.06	0.063
chr3	41224956	A	G	TAT-G	0.00845745	CDS	ENST00000349496.11	4	458	244	A	G	c.244A	c.244A>G	82	0	ATT	I	GTT	V	p.I82	p.I82V	Missense	0.139	0.565	T	0.271	0.257	T	0.001	0.075	B	0.002	0.069	B	0	0.843	D	1	0.588	D	0.93	0.235	L	1.02	0.407	T	-0.03	0.101
chr3	41224956	A	T	TAT-T	0.000972981	CDS	ENST00000349496.11	4	458	244	A	T	c.244A	c.244A>T	82	0	ATT	I	TTT	F	p.I82	p.I82F	Missense	0.008	0.632	D	0.03	0.586	D	0.073	0.241	B	0.042	0.241	B	0	0.843	D	1	0.81	D	1.735	0.449	L	0.93	0.441	T	-1.13	0.383
chr3	41224957	T	A	ATT-A	0.000598758	CDS	ENST00000349496.11	4	459	245	T	A	c.245T	c.245T>A	82	1	ATT	I	AAT	N	p.I82	p.I82N	Missense	0.001	0.785	D	0.005	0.794	D	0.005	0.13	B	0.004	0.101	B	0	0.843	D	1	0.81	D	1.39	0.349	L	0.92	0.445	T	-1.86	0.652
chr3	41224957	T	C	ATT-C	0.0104783	CDS	ENST00000349496.11	4	459	245	T	C	c.245T	c.245T>C	82	1	ATT	I	ACT	T	p.I82	p.I82T	Missense	0.011	0.722	D	0.013	0.679	D	0.061	0.232	B	0.028	0.213	B	0	0.843	D	1	0.81	D	1.39	0.349	L	0.96	0.429	T	-1.34	0.494
chr3	41224957	T	G	ATT-G	0.00127236	CDS	ENST00000349496.11	4	459	245	T	G	c.245T	c.245T>G	82	1	ATT	I	AGT	S	p.I82	p.I82S	Missense	0.063	0.785	T	0.006	0.765	D	0.006	0.136	B	0.004	0.101	B	0	0.843	D	1	0.81	D	1.39	0.349	L	0.96	0.429	T	-1.5	0.584
chr3	41224958	T	A	TTG-A	0.000523913	CDS	ENST00000349496.11	4	460	246	T	A	c.246T	c.246T>A	82	2	ATT	I	ATA	I	p.I82	p.I82I	Synonymous	.	.	.	.	.	.	.	.	.	.	.	.	.	.	.	.	.	.	.	.	.	.	.	.	.	.
chr3	41224958	T	C	TTG-C	0.00359254	CDS	ENST00000349496.11	4	460	246	T	C	c.246T	c.246T>C	82	2	ATT	I	ATC	I	p.I82	p.I82I	Synonymous	.	.	.	.	.	.	.	.	.	.	.	.	.	.	.	.	.	.	.	.	.	.	.	.	.	.
chr3	41224958	T	G	TTG-G	0.00209565	CDS	ENST00000349496.11	4	460	246	T	G	c.246T	c.246T>G	82	2	ATT	I	ATG	M	p.I82	p.I82M	Missense	1	0.01	T	1	0.012	T	0	0.029	B	0.002	0.069	B	0	0.843	D	1	0.588	D	0.07	0.083	N	1.17	0.379	T	0.94	0.015
chr3	41224959	G	A	TGA-A	0.00658633	CDS	ENST00000349496.11	4	461	247	G	A	c.247G	c.247G>A	83	0	GAT	D	AAT	N	p.D83	p.D83N	Missense	1	0.01	T	1	0.028	T	0	0.029	B	0.001	0.044	B	0	0.843	D	1	0.81	D	-0.55	0.024	N	1.18	0.377	T	1.45	0.008
chr3	41224959	G	C	TGA-C	0.00239503	CDS	ENST00000349496.11	4	461	247	G	C	c.247G	c.247G>C	83	0	GAT	D	CAT	H	p.D83	p.D83H	Missense	0.072	0.357	T	0.066	0.576	T	0	0.029	B	0.003	0.087	B	0	0.843	D	1	0.81	D	-0.145	0.044	N	0.98	0.421	T	-0.5	0.204
chr3	41224959	G	T	TGA-T	0.00172143	CDS	ENST00000349496.11	4	461	247	G	T	c.247G	c.247G>T	83	0	GAT	D	TAT	Y	p.D83	p.D83Y	Missense	0.006	0.654	D	0.012	0.648	D	0.356	0.338	B	0.197	0.367	B	0	0.843	D	1	0.81	D	0.75	0.19	N	0.98	0.421	T	-2.24	0.627
chr3	41224960	A	C	GAT-C	0.000823292	CDS	ENST00000349496.11	4	462	248	A	C	c.248A	c.248A>C	83	1	GAT	D	GCT	A	p.D83	p.D83A	Missense	0.069	0.586	T	0.024	0.566	D	0.032	0.202	B	0.044	0.244	B	0	0.843	D	1	0.81	D	1.1	0.28	L	1.05	0.4	T	-1.66	0.587
chr3	41224960	A	G	GAT-G	0.00479006	CDS	ENST00000349496.11	4	462	248	A	G	c.248A	c.248A>G	83	1	GAT	D	GGT	G	p.D83	p.D83G	Missense	0.034	0.482	D	0.195	0.447	T	0.032	0.202	B	0.044	0.244	B	0	0.843	D	1	0.81	D	1.1	0.28	L	0.99	0.417	T	-0.79	0.399
chr3	41224960	A	T	GAT-T	0.00269441	CDS	ENST00000349496.11	4	462	248	A	T	c.248A	c.248A>T	83	1	GAT	D	GTT	V	p.D83	p.D83V	Missense	0.004	0.722	D	0.004	0.742	D	0.136	0.273	B	0.16	0.348	B	0	0.843	D	1	0.81	D	1.1	0.28	L	1.12	0.387	T	-2.56	0.692
chr3	41224961	T	A	ATG-A	0.00179627	CDS	ENST00000349496.11	4	463	249	T	A	c.249T	c.249T>A	83	2	GAT	D	GAA	E	p.D83	p.D83E	Missense	0.52	0.172	T	0.312	0.196	T	0	0.029	B	0.002	0.069	B	0	0.843	D	1	0.548	D	-0.055	0.049	N	1.03	0.405	T	-0.29	0.117
chr3	41224961	T	C	ATG-C	0.0114512	CDS	ENST00000349496.11	4	463	249	T	C	c.249T	c.249T>C	83	2	GAT	D	GAC	D	p.D83	p.D83D	Synonymous	.	.	.	.	.	.	.	.	.	.	.	.	.	.	.	.	.	.	.	.	.	.	.	.	.	.
chr3	41224961	T	G	ATG-G	0.00164658	CDS	ENST00000349496.11	4	463	249	T	G	c.249T	c.249T>G	83	2	GAT	D	GAG	E	p.D83	p.D83E	Missense	0.52	0.172	T	0.312	0.196	T	0	0.029	B	0.002	0.069	B	0	0.843	D	1	0.548	D	-0.055	0.049	N	1.03	0.405	T	-0.29	0.117
chr3	41224962	G	A	TGG-A	0.00808323	CDS	ENST00000349496.11	4	464	250	G	A	c.250G	c.250G>A	84	0	GGA	G	AGA	R	p.G84	p.G84R	Missense	0.448	0.14	T	0.466	0.162	T	0.002	0.099	B	0.002	0.069	B	0	0.843	D	1	0.81	D	0	0.065	N	1.03	0.405	T	0.8	0.04
chr3	41224962	G	C	TGG-C	0.00232019	CDS	ENST00000349496.11	4	464	250	G	C	c.250G	c.250G>C	84	0	GGA	G	CGA	R	p.G84	p.G84R	Missense	0.448	0.14	T	0.466	0.162	T	0.002	0.099	B	0.002	0.069	B	0	0.843	D	1	0.81	D	0	0.065	N	1.03	0.405	T	0.8	0.04
chr3	41224962	G	T	TGG-T	0.00246987	CDS	ENST00000349496.11	4	464	250	G	T	c.250G	c.250G>T	84	0	GGA	G	TGA	X	p.G84	p.G84X	PTV	.	.	.	.	.	.	.	.	.	.	.	.	0	0.843	D	1	0.81	A	.	.	.	.	.	.	.	.
chr3	41224963	G	A	GGA-A	0.00725994	CDS	ENST00000349496.11	4	465	251	G	A	c.251G	c.251G>A	84	1	GGA	G	GAA	E	p.G84	p.G84E	Missense	0.862	0.1	T	0.917	0.089	T	0.001	0.075	B	0.002	0.069	B	0	0.843	D	1	0.81	D	-0.69	0.02	N	1.21	0.372	T	1.57	0.013
chr3	41224963	G	C	GGA-C	0.00426615	CDS	ENST00000349496.11	4	465	251	G	C	c.251G	c.251G>C	84	1	GGA	G	GCA	A	p.G84	p.G84A	Missense	0.772	0.057	T	0.723	0.054	T	0	0.029	B	0.001	0.044	B	0	0.843	D	1	0.81	D	-0.75	0.017	N	1.04	0.402	T	0.39	0.079
chr3	41224963	G	T	GGA-T	0.00239503	CDS	ENST00000349496.11	4	465	251	G	T	c.251G	c.251G>T	84	1	GGA	G	GTA	V	p.G84	p.G84V	Missense	0.232	0.248	T	0.223	0.261	T	0.032	0.202	B	0.041	0.24	B	0	0.843	D	1	0.81	D	0.345	0.112	N	0.99	0.417	T	-0.39	0.358
chr3	41224964	A	C	GAC-C	0.00104783	CDS	ENST00000349496.11	4	466	252	A	C	c.252A	c.252A>C	84	2	GGA	G	GGC	G	p.G84	p.G84G	Synonymous	.	.	.	.	.	.	.	.	.	.	.	.	.	.	.	.	.	.	.	.	.	.	.	.	.	.
chr3	41224964	A	G	GAC-G	0.00299379	CDS	ENST00000349496.11	4	466	252	A	G	c.252A	c.252A>G	84	2	GGA	G	GGG	G	p.G84	p.G84G	Synonymous	.	.	.	.	.	.	.	.	.	.	.	.	.	.	.	.	.	.	.	.	.	.	.	.	.	.
chr3	41224964	A	T	GAC-T	0.0013472	CDS	ENST00000349496.11	4	466	252	A	T	c.252A	c.252A>T	84	2	GGA	G	GGT	G	p.G84	p.G84G	Synonymous	.	.	.	.	.	.	.	.	.	.	.	.	.	.	.	.	.	.	.	.	.	.	.	.	.	.
chr3	41224965	C	A	ACA-A	0.00306863	CDS	ENST00000349496.11	4	467	253	C	A	c.253C	c.253C>A	85	0	CAG	Q	AAG	K	p.Q85	p.Q85K	Missense	0.031	0.722	D	0.141	0.928	T	0.81	0.454	P	0.313	0.415	B	0	0.537	D	1	0.81	D	2.38	0.686	M	0.87	0.464	T	-2.07	0.607
chr3	41224965	C	G	ACA-G	0.00209565	CDS	ENST00000349496.11	4	467	253	C	G	c.253C	c.253C>G	85	0	CAG	Q	GAG	E	p.Q85	p.Q85E	Missense	0.222	0.45	T	0.352	0.928	T	0.103	0.259	B	0.023	0.2	B	0	0.537	D	1	0.81	D	1.83	0.481	L	0.78	0.494	T	-1.31	0.414
chr3	41224965	C	T	ACA-T	0.00935559	CDS	ENST00000349496.11	4	467	253	C	T	c.253C	c.253C>T	85	0	CAG	Q	TAG	X	p.Q85	p.Q85X	PTV	.	.	.	.	.	.	.	.	.	.	.	.	0	0.537	D	1	0.81	A	.	.	.	.	.	.	.	.
chr3	41224966	A	C	CAG-C	0.00299379	CDS	ENST00000349496.11	4	468	254	A	C	c.254A	c.254A>C	85	1	CAG	Q	CCG	P	p.Q85	p.Q85P	Missense	0.008	0.785	D	0.034	0.928	D	0.984	0.607	D	0.737	0.556	P	0	0.537	D	1	0.81	D	2.38	0.686	M	0.7	0.515	T	-3.18	0.763
chr3	41224966	A	G	CAG-G	0.0107028	CDS	ENST00000349496.11	4	468	254	A	G	c.254A	c.254A>G	85	1	CAG	Q	CGG	R	p.Q85	p.Q85R	Missense	0.005	0.785	D	0.059	0.928	T	0.378	0.343	B	0.097	0.304	B	0	0.537	D	1	0.81	D	2.38	0.686	M	0.95	0.433	T	-2.24	0.62
chr3	41224966	A	T	CAG-T	0.00157174	CDS	ENST00000349496.11	4	468	254	A	T	c.254A	c.254A>T	85	1	CAG	Q	CTG	L	p.Q85	p.Q85L	Missense	0.091	0.785	T	0.095	0.928	T	0.984	0.607	D	0.67	0.531	P	0	0.537	D	1	0.81	D	2.38	0.686	M	0.72	0.51	T	-3.72	0.857
chr3	41224967	G	A	AGT-A	0.00688571	CDS	ENST00000349496.11	4	469	255	G	A	c.255G	c.255G>A	85	2	CAG	Q	CAA	Q	p.Q85	p.Q85Q	Synonymous	.	.	.	.	.	.	.	.	.	.	.	.	.	.	.	.	.	.	.	.	.	.	.	.	.	.
chr3	41224967	G	C	AGT-C	0.00261956	CDS	ENST00000349496.11	4	469	255	G	C	c.255G	c.255G>C	85	2	CAG	Q	CAC	H	p.Q85	p.Q85H	Missense	0.058	0.785	T	0.112	0.928	T	0.058	0.23	B	0.033	0.223	B	0	0.537	D	1	0.81	D	2.035	0.556	M	0.71	0.512	T	-2.57	0.668
chr3	41224967	G	T	AGT-T	0.00164658	CDS	ENST00000349496.11	4	469	255	G	T	c.255G	c.255G>T	85	2	CAG	Q	CAT	H	p.Q85	p.Q85H	Missense	0.058	0.785	T	0.112	0.928	T	0.058	0.23	B	0.033	0.223	B	0	0.537	D	1	0.81	D	2.035	0.556	M	0.71	0.512	T	-2.57	0.668
chr3	41224968	T	A	GTA-A	0.000523913	CDS	ENST00000349496.11	4	470	256	T	A	c.256T	c.256T>A	86	0	TAT	Y	AAT	N	p.Y86	p.Y86N	Missense	0.015	0.785	D	0.005	0.765	D	0.823	0.458	P	0.359	0.431	B	0	0.843	D	1	0.81	D	1.625	0.416	L	1.04	0.402	T	-1.9	0.602
chr3	41224968	T	C	GTA-C	0.00449068	CDS	ENST00000349496.11	4	470	256	T	C	c.256T	c.256T>C	86	0	TAT	Y	CAT	H	p.Y86	p.Y86H	Missense	0.08	0.785	T	0.004	0.794	D	0.966	0.562	D	0.702	0.542	P	0	0.843	D	1	0.81	D	1.625	0.416	L	0.97	0.425	T	-1.42	0.5
chr3	41224968	T	G	GTA-G	0.00104783	CDS	ENST00000349496.11	4	470	256	T	G	c.256T	c.256T>G	86	0	TAT	Y	GAT	D	p.Y86	p.Y86D	Missense	0.01	0.785	D	0.003	0.794	D	0.823	0.458	P	0.434	0.455	B	0	0.843	D	1	0.81	D	1.625	0.416	L	1.01	0.411	T	-2.44	0.685
chr3	41224969	A	C	TAT-C	0.000748447	CDS	ENST00000349496.11	4	471	257	A	C	c.257A	c.257A>C	86	1	TAT	Y	TCT	S	p.Y86	p.Y86S	Missense	0.039	0.722	D	0.006	0.706	D	0.04	0.212	B	0.027	0.211	B	0	0.843	D	1	0.81	D	1.28	0.322	L	1.05	0.4	T	-1.47	0.48
chr3	41224969	A	G	TAT-G	0.00845745	CDS	ENST00000349496.11	4	471	257	A	G	c.257A	c.257A>G	86	1	TAT	Y	TGT	C	p.Y86	p.Y86C	Missense	0.01	0.722	D	0.005	0.742	D	0.991	0.641	D	0.76	0.564	P	0	0.843	D	1	0.81	D	1.625	0.416	L	0.95	0.433	T	-1.53	0.428
chr3	41224969	A	T	TAT-T	0.000972981	CDS	ENST00000349496.11	4	471	257	A	T	c.257A	c.257A>T	86	1	TAT	Y	TTT	F	p.Y86	p.Y86F	Missense	0.309	0.215	T	0.35	0.273	T	0.002	0.099	B	0.005	0.112	B	0	0.843	D	1	0.81	D	0.04	0.081	N	0.96	0.429	T	0.25	0.057
chr3	41224970	T	A	ATG-A	0.00179627	CDS	ENST00000349496.11	4	472	258	T	A	c.258T	c.258T>A	86	2	TAT	Y	TAA	X	p.Y86	p.Y86X	PTV	.	.	.	.	.	.	.	.	.	.	.	.	0	0.843	D	1	0.81	A	.	.	.	.	.	.	.	.
chr3	41224970	T	C	ATG-C	0.0114512	CDS	ENST00000349496.11	4	472	258	T	C	c.258T	c.258T>C	86	2	TAT	Y	TAC	Y	p.Y86	p.Y86Y	Synonymous	.	.	.	.	.	.	.	.	.	.	.	.	.	.	.	.	.	.	.	.	.	.	.	.	.	.
chr3	41224970	T	G	ATG-G	0.00164658	CDS	ENST00000349496.11	4	472	258	T	G	c.258T	c.258T>G	86	2	TAT	Y	TAG	X	p.Y86	p.Y86X	PTV	.	.	.	.	.	.	.	.	.	.	.	.	0	0.843	D	1	0.81	A	.	.	.	.	.	.	.	.
chr3	41224971	G	A	TGC-A	0.00755931	CDS	ENST00000349496.11	4	473	259	G	A	c.259G	c.259G>A	87	0	GCA	A	ACA	T	p.A87	p.A87T	Missense	0.288	0.163	T	0.575	0.15	T	0.017	0.176	B	0.009	0.143	B	0	0.843	D	1	0.81	D	0.42	0.125	N	0.97	0.425	T	0.18	0.121
chr3	41224971	G	C	TGC-C	0.00269441	CDS	ENST00000349496.11	4	473	259	G	C	c.259G	c.259G>C	87	0	GCA	A	CCA	P	p.A87	p.A87P	Missense	0.17	0.398	T	0.272	0.387	T	0.904	0.498	P	0.514	0.48	P	0	0.843	D	1	0.81	D	1.32	0.33	L	0.93	0.441	T	-0.91	0.439
chr3	41224971	G	T	TGC-T	0.00291894	CDS	ENST00000349496.11	4	473	259	G	T	c.259G	c.259G>T	87	0	GCA	A	TCA	S	p.A87	p.A87S	Missense	1	0.025	T	0.77	0.045	T	0.007	0.142	B	0.009	0.143	B	0	0.843	D	1	0.81	D	-0.07	0.048	N	1.14	0.384	T	0.95	0.02
chr3	41224972	C	A	GCA-A	0.0028441	CDS	ENST00000349496.11	4	474	260	C	A	c.260C	c.260C>A	87	1	GCA	A	GAA	E	p.A87	p.A87E	Missense	0.496	0.45	T	1	0.433	T	0.04	0.212	B	0.039	0.236	B	0	0.843	D	1	0.81	D	0.625	0.158	N	1.01	0.411	T	-0.13	0.223
chr3	41224972	C	G	GCA-G	0.00254472	CDS	ENST00000349496.11	4	474	260	C	G	c.260C	c.260C>G	87	1	GCA	A	GGA	G	p.A87	p.A87G	Missense	0.209	0.473	T	0.386	0.313	T	0.004	0.122	B	0.005	0.112	B	0	0.843	D	1	0.81	D	0.97	0.241	L	0.95	0.433	T	-0.45	0.229
chr3	41224972	C	T	GCA-T	0.00681087	CDS	ENST00000349496.11	4	474	260	C	T	c.260C	c.260C>T	87	1	GCA	A	GTA	V	p.A87	p.A87V	Missense	0.349	0.136	T	0.321	0.38	T	0.017	0.176	B	0.009	0.143	B	0	0.843	D	1	0.81	D	-0.13	0.045	N	0.95	0.433	T	-0.71	0.34
chr3	41224973	A	C	CAA-C	0.00202081	CDS	ENST00000349496.11	4	475	261	A	C	c.261A	c.261A>C	87	2	GCA	A	GCC	A	p.A87	p.A87A	Synonymous	.	.	.	.	.	.	.	.	.	.	.	.	.	.	.	.	.	.	.	.	.	.	.	.	.	.
chr3	41224973	A	G	CAA-G	0.00389192	CDS	ENST00000349496.11	4	475	261	A	G	c.261A	c.261A>G	87	2	GCA	A	GCG	A	p.A87	p.A87A	Synonymous	.	.	.	.	.	.	.	.	.	.	.	.	.	.	.	.	.	.	.	.	.	.	.	.	.	.
chr3	41224973	A	T	CAA-T	0.000299379	CDS	ENST00000349496.11	4	475	261	A	T	c.261A	c.261A>T	87	2	GCA	A	GCT	A	p.A87	p.A87A	Synonymous	.	.	.	.	.	.	.	.	.	.	.	.	.	.	.	.	.	.	.	.	.	.	.	.	.	.
chr3	41224974	A	C	AAT-C	0.000523913	CDS	ENST00000349496.11	4	476	262	A	C	c.262A	c.262A>C	88	0	ATG	M	CTG	L	p.M88	p.M88L	Missense	0.288	0.32	T	0.352	0.175	T	0	0.029	B	0.001	0.044	B	0	0.843	D	1	0.588	D	0.2	0.092	N	1.03	0.405	T	-1.16	0.352
chr3	41224974	A	G	AAT-G	0.0118255	CDS	ENST00000349496.11	4	476	262	A	G	c.262A	c.262A>G	88	0	ATG	M	GTG	V	p.M88	p.M88V	Missense	0.182	0.373	T	0.239	0.248	T	0.014	0.169	B	0.028	0.213	B	0	0.843	D	1	0.588	D	0.895	0.224	L	1.02	0.407	T	-1.4	0.41
chr3	41224974	A	T	AAT-T	0.00149689	CDS	ENST00000349496.11	4	476	262	A	T	c.262A	c.262A>T	88	0	ATG	M	TTG	L	p.M88	p.M88L	Missense	0.288	0.32	T	0.352	0.175	T	0	0.029	B	0.001	0.044	B	0	0.843	D	1	0.588	D	0.2	0.092	N	1.03	0.405	T	-1.16	0.352
chr3	41224975	T	A	ATG-A	0.00179627	CDS	ENST00000349496.11	4	477	263	T	A	c.263T	c.263T>A	88	1	ATG	M	AAG	K	p.M88	p.M88K	Missense	0.418	0.099	T	0.501	0.221	T	0.014	0.169	B	0.028	0.213	B	0	0.843	D	1	0.81	D	1.24	0.31	L	1.13	0.386	T	-0.04	0.187
chr3	41224975	T	C	ATG-C	0.0114512	CDS	ENST00000349496.11	4	477	263	T	C	c.263T	c.263T>C	88	1	ATG	M	ACG	T	p.M88	p.M88T	Missense	0.59	0.241	T	0.433	0.279	T	0.001	0.075	B	0.002	0.069	B	0	0.843	D	1	0.81	D	0.55	0.145	N	1.06	0.398	T	-0.51	0.279
chr3	41224975	T	G	ATG-G	0.00164658	CDS	ENST00000349496.11	4	477	263	T	G	c.263T	c.263T>G	88	1	ATG	M	AGG	R	p.M88	p.M88R	Missense	0.384	0.111	T	0.414	0.238	T	0	0.029	B	0.001	0.044	B	0	0.843	D	1	0.81	D	0	0.065	N	1.08	0.394	T	0.03	0.146
chr3	41224976	G	A	TGA-A	0.00658633	CDS	ENST00000349496.11	4	478	264	G	A	c.264G	c.264G>A	88	2	ATG	M	ATA	I	p.M88	p.M88I	Missense	0.13	0.408	T	0.199	0.285	T	0.07	0.239	B	0.065	0.273	B	0	0.843	D	1	0.81	D	0.69	0.17	N	1.01	0.411	T	-1.69	0.482
chr3	41224976	G	C	TGA-C	0.00239503	CDS	ENST00000349496.11	4	478	264	G	C	c.264G	c.264G>C	88	2	ATG	M	ATC	I	p.M88	p.M88I	Missense	0.13	0.408	T	0.199	0.285	T	0.07	0.239	B	0.065	0.273	B	0	0.843	D	1	0.81	D	0.69	0.17	N	1.01	0.411	T	-1.69	0.482
chr3	41224976	G	T	TGA-T	0.00172143	CDS	ENST00000349496.11	4	478	264	G	T	c.264G	c.264G>T	88	2	ATG	M	ATT	I	p.M88	p.M88I	Missense	0.13	0.408	T	0.199	0.285	T	0.07	0.239	B	0.065	0.273	B	0	0.843	D	1	0.81	D	0.69	0.17	N	1.01	0.411	T	-1.69	0.482
chr3	41224977	A	C	GAC-C	0.00104783	CDS	ENST00000349496.11	4	479	265	A	C	c.265A	c.265A>C	89	0	ACT	T	CCT	P	p.T89	p.T89P	Missense	0.052	0.785	T	0.064	0.928	T	0.566	0.385	P	0.179	0.358	B	0	0.843	D	1	0.81	D	2.04	0.557	M	0.69	0.517	T	-2.89	0.799
chr3	41224977	A	G	GAC-G	0.00299379	CDS	ENST00000349496.11	4	479	265	A	G	c.265A	c.265A>G	89	0	ACT	T	GCT	A	p.T89	p.T89A	Missense	0.005	0.722	D	0.09	0.928	T	0.942	0.53	P	0.643	0.522	P	0	0.843	D	1	0.81	D	1.895	0.504	L	0.78	0.494	T	-2.75	0.706
chr3	41224977	A	T	GAC-T	0.0013472	CDS	ENST00000349496.11	4	479	265	A	T	c.265A	c.265A>T	89	0	ACT	T	TCT	S	p.T89	p.T89S	Missense	0.107	0.45	T	0.288	0.928	T	0.502	0.372	P	0.222	0.379	B	0	0.843	D	1	0.81	D	1.69	0.433	L	0.77	0.496	T	-1.97	0.613
chr3	41224978	C	A	ACT-A	0.00164658	CDS	ENST00000349496.11	4	480	266	C	A	c.266C	c.266C>A	89	1	ACT	T	AAT	N	p.T89	p.T89N	Missense	0.04	0.785	D	0.048	0.928	D	0.697	0.418	P	0.275	0.401	B	0	0.843	D	1	0.81	D	2.24	0.634	M	0.71	0.512	T	-2.81	0.732
chr3	41224978	C	G	ACT-G	0.00261956	CDS	ENST00000349496.11	4	480	266	C	G	c.266C	c.266C>G	89	1	ACT	T	AGT	S	p.T89	p.T89S	Missense	0.107	0.45	T	0.288	0.928	T	0.502	0.372	P	0.222	0.379	B	0	0.843	D	1	0.81	D	1.69	0.433	L	0.77	0.496	T	-1.97	0.613
chr3	41224978	C	T	ACT-T	0.00725994	CDS	ENST00000349496.11	4	480	266	C	T	c.266C	c.266C>T	89	1	ACT	T	ATT	I	p.T89	p.T89I	Missense	0.001	0.913	D	0.006	0.928	D	0.996	0.688	D	0.944	0.681	D	0	0.843	D	1	0.81	D	2.585	0.756	M	0.69	0.517	T	-3.84	0.835
chr3	41224979	T	A	CTC-A	0.00157174	CDS	ENST00000349496.11	4	481	267	T	A	c.267T	c.267T>A	89	2	ACT	T	ACA	T	p.T89	p.T89T	Synonymous	.	.	.	.	.	.	.	.	.	.	.	.	.	.	.	.	.	.	.	.	.	.	.	.	.	.
chr3	41224979	T	C	CTC-C	0.00396677	CDS	ENST00000349496.11	4	481	267	T	C	c.267T	c.267T>C	89	2	ACT	T	ACC	T	p.T89	p.T89T	Synonymous	.	.	.	.	.	.	.	.	.	.	.	.	.	.	.	.	.	.	.	.	.	.	.	.	.	.
chr3	41224979	T	G	CTC-G	0.00104783	CDS	ENST00000349496.11	4	481	267	T	G	c.267T	c.267T>G	89	2	ACT	T	ACG	T	p.T89	p.T89T	Synonymous	.	.	.	.	.	.	.	.	.	.	.	.	.	.	.	.	.	.	.	.	.	.	.	.	.	.
chr3	41224980	C	A	TCG-A	0.00127236	CDS	ENST00000349496.11	4	482	268	C	A	c.268C	c.268C>A	90	0	CGA	R	AGA	R	p.R90	p.R90R	Synonymous	.	.	.	.	.	.	.	.	.	.	.	.	.	.	.	.	.	.	.	.	.	.	.	.	.	.
chr3	41224980	C	G	TCG-G	0.0021705	CDS	ENST00000349496.11	4	482	268	C	G	c.268C	c.268C>G	90	0	CGA	R	GGA	G	p.R90	p.R90G	Missense	0.077	0.913	T	0.082	0.928	T	0.735	0.428	P	0.431	0.454	B	0	0.843	D	1	0.81	D	2.335	0.67	M	0.32	0.585	T	-4.03	0.861
chr3	41224980	C	T	TCG-T	0.0334556	CDS	ENST00000349496.11	4	482	268	C	T	c.268C	c.268C>T	90	0	CGA	R	TGA	X	p.R90	p.R90X	PTV	.	.	.	.	.	.	.	.	.	.	.	.	0	0.843	D	1	0.81	A	.	.	.	.	.	.	.	.
chr3	41224981	G	A	CGA-A	0.032782	CDS	ENST00000349496.11	4	483	269	G	A	c.269G	c.269G>A	90	1	CGA	R	CAA	Q	p.R90	p.R90Q	Missense	0.036	0.913	D	0.009	0.928	D	0.995	0.675	D	0.679	0.534	P	0	0.843	D	1	0.81	D	2.68	0.785	M	0.36	0.579	T	-2.37	0.657
chr3	41224981	G	C	CGA-C	0.00202081	CDS	ENST00000349496.11	4	483	269	G	C	c.269G	c.269G>C	90	1	CGA	R	CCA	P	p.R90	p.R90P	Missense	0.013	0.913	D	0.019	0.928	D	0.735	0.428	P	0.431	0.454	B	0	0.843	D	1	0.81	D	2.68	0.785	M	0.31	0.586	T	-3.7	0.884
chr3	41224981	G	T	CGA-T	0.00112267	CDS	ENST00000349496.11	4	483	269	G	T	c.269G	c.269G>T	90	1	CGA	R	CTA	L	p.R90	p.R90L	Missense	0.005	0.913	D	0.009	0.928	D	0.998	0.732	D	0.965	0.712	D	0	0.843	D	1	0.81	D	2.68	0.785	M	0.33	0.583	T	-4.31	0.886
chr3	41224982	A	C	GAG-C	0.000972981	CDS	ENST00000349496.11	4	484	270	A	C	c.270A	c.270A>C	90	2	CGA	R	CGC	R	p.R90	p.R90R	Synonymous	.	.	.	.	.	.	.	.	.	.	.	.	.	.	.	.	.	.	.	.	.	.	.	.	.	.
chr3	41224982	A	G	GAG-G	0.00441584	CDS	ENST00000349496.11	4	484	270	A	G	c.270A	c.270A>G	90	2	CGA	R	CGG	R	p.R90	p.R90R	Synonymous	.	.	.	.	.	.	.	.	.	.	.	.	.	.	.	.	.	.	.	.	.	.	.	.	.	.
chr3	41224982	A	T	GAG-T	0.00142205	CDS	ENST00000349496.11	4	484	270	A	T	c.270A	c.270A>T	90	2	CGA	R	CGT	R	p.R90	p.R90R	Synonymous	.	.	.	.	.	.	.	.	.	.	.	.	.	.	.	.	.	.	.	.	.	.	.	.	.	.
chr3	41224983	G	A	AGC-A	0.00913105	CDS	ENST00000349496.11	4	485	271	G	A	c.271G	c.271G>A	91	0	GCT	A	ACT	T	p.A91	p.A91T	Missense	0.174	0.45	T	0.141	0.592	T	0.017	0.176	B	0.013	0.165	B	0	0.843	D	1	0.81	D	1.415	0.356	L	0.98	0.421	T	-0.5	0.338
chr3	41224983	G	C	AGC-C	0.00344286	CDS	ENST00000349496.11	4	485	271	G	C	c.271G	c.271G>C	91	0	GCT	A	CCT	P	p.A91	p.A91P	Missense	0.012	0.654	D	0.11	0.639	T	0.955	0.545	P	0.616	0.513	P	0	0.843	D	1	0.81	D	1.67	0.429	L	0.94	0.437	T	-1.81	0.544
chr3	41224983	G	T	AGC-T	0.00179627	CDS	ENST00000349496.11	4	485	271	G	T	c.271G	c.271G>T	91	0	GCT	A	TCT	S	p.A91	p.A91S	Missense	1	0.033	T	1	0.039	T	0.006	0.136	B	0.006	0.121	B	0	0.843	D	1	0.81	D	0.535	0.137	N	1.11	0.389	T	0.46	0.054
chr3	41224984	C	A	GCT-A	0.0021705	CDS	ENST00000349496.11	4	486	272	C	A	c.272C	c.272C>A	91	1	GCT	A	GAT	D	p.A91	p.A91D	Missense	0.012	0.785	D	0.01	0.722	D	0.35	0.336	B	0.129	0.328	B	0	0.843	D	1	0.81	D	2.215	0.625	M	1.07	0.396	T	-2.08	0.597
chr3	41224984	C	G	GCT-G	0.00314348	CDS	ENST00000349496.11	4	486	272	C	G	c.272C	c.272C>G	91	1	GCT	A	GGT	G	p.A91	p.A91G	Missense	0.247	0.586	T	0.239	0.581	T	0.009	0.151	B	0.008	0.137	B	0	0.843	D	1	0.81	D	1.67	0.429	L	1.04	0.402	T	-1.13	0.435
chr3	41224984	C	T	GCT-T	0.00958012	CDS	ENST00000349496.11	4	486	272	C	T	c.272C	c.272C>T	91	1	GCT	A	GTT	V	p.A91	p.A91V	Missense	0.008	0.682	D	0.02	0.668	D	0.749	0.432	P	0.206	0.371	B	0	0.843	D	1	0.81	D	1.87	0.496	L	0.97	0.425	T	-2.46	0.611
chr3	41224985	T	A	CTC-A	0.00157174	CDS	ENST00000349496.11	4	487	273	T	A	c.273T	c.273T>A	91	2	GCT	A	GCA	A	p.A91	p.A91A	Synonymous	.	.	.	.	.	.	.	.	.	.	.	.	.	.	.	.	.	.	.	.	.	.	.	.	.	.
chr3	41224985	T	C	CTC-C	0.00396677	CDS	ENST00000349496.11	4	487	273	T	C	c.273T	c.273T>C	91	2	GCT	A	GCC	A	p.A91	p.A91A	Synonymous	.	.	.	.	.	.	.	.	.	.	.	.	.	.	.	.	.	.	.	.	.	.	.	.	.	.
chr3	41224985	T	G	CTC-G	0.00104783	CDS	ENST00000349496.11	4	487	273	T	G	c.273T	c.273T>G	91	2	GCT	A	GCG	A	p.A91	p.A91A	Synonymous	.	.	.	.	.	.	.	.	.	.	.	.	.	.	.	.	.	.	.	.	.	.	.	.	.	.
chr3	41224986	C	A	TCA-A	0.00157174	CDS	ENST00000349496.11	4	488	274	C	A	c.274C	c.274C>A	92	0	CAG	Q	AAG	K	p.Q92	p.Q92K	Missense	0.205	0.682	T	0.132	0.46	T	0.085	0.249	B	0.032	0.221	B	0	0.843	D	1	0.81	D	1.51	0.382	L	0.71	0.512	T	-2.21	0.592
chr3	41224986	C	G	TCA-G	0.00209565	CDS	ENST00000349496.11	4	488	274	C	G	c.274C	c.274C>G	92	0	CAG	Q	GAG	E	p.Q92	p.Q92E	Missense	0.031	0.565	D	0.056	0.648	T	0.212	0.3	B	0.094	0.302	B	0	0.843	D	1	0.81	D	1.855	0.492	L	0.88	0.46	T	-1.48	0.467
chr3	41224986	C	T	TCA-T	0.00576304	CDS	ENST00000349496.11	4	488	274	C	T	c.274C	c.274C>T	92	0	CAG	Q	TAG	X	p.Q92	p.Q92X	PTV	.	.	.	.	.	.	.	.	.	.	.	.	0	0.843	D	1	0.81	A	.	.	.	.	.	.	.	.
chr3	41224987	A	C	CAG-C	0.00299379	CDS	ENST00000349496.11	4	489	275	A	C	c.275A	c.275A>C	92	1	CAG	Q	CCG	P	p.Q92	p.Q92P	Missense	0.051	0.722	T	0.018	0.742	D	0.955	0.545	P	0.616	0.513	P	0	0.843	D	1	0.81	D	2.2	0.62	M	0.62	0.533	T	-3.02	0.788
chr3	41224987	A	G	CAG-G	0.0107028	CDS	ENST00000349496.11	4	489	275	A	G	c.275A	c.275A>G	92	1	CAG	Q	CGG	R	p.Q92	p.Q92R	Missense	0.081	0.722	T	0.102	0.657	T	0.84	0.465	P	0.374	0.437	B	0	0.843	D	1	0.81	D	2.2	0.62	M	0.67	0.522	T	-2.28	0.629
chr3	41224987	A	T	CAG-T	0.00157174	CDS	ENST00000349496.11	4	489	275	A	T	c.275A	c.275A>T	92	1	CAG	Q	CTG	L	p.Q92	p.Q92L	Missense	0.012	0.785	D	0.018	0.765	D	0.599	0.393	P	0.266	0.397	B	0	0.843	D	1	0.81	D	2.2	0.62	M	0.63	0.531	T	-4.28	0.856
chr3	41224988	G	A	AGA-A	0.00763416	CDS	ENST00000349496.11	4	490	276	G	A	c.276G	c.276G>A	92	2	CAG	Q	CAA	Q	p.Q92	p.Q92Q	Synonymous	.	.	.	.	.	.	.	.	.	.	.	.	.	.	.	.	.	.	.	.	.	.	.	.	.	.
chr3	41224988	G	C	AGA-C	0.00493975	CDS	ENST00000349496.11	4	490	276	G	C	c.276G	c.276G>C	92	2	CAG	Q	CAC	H	p.Q92	p.Q92H	Missense	0.096	0.722	T	0.166	0.742	T	0.021	0.185	B	0.019	0.188	B	0	0.843	D	1	0.81	D	1.51	0.382	L	0.63	0.531	T	-2.44	0.715
chr3	41224988	G	T	AGA-T	0.00202081	CDS	ENST00000349496.11	4	490	276	G	T	c.276G	c.276G>T	92	2	CAG	Q	CAT	H	p.Q92	p.Q92H	Missense	0.096	0.722	T	0.166	0.742	T	0.021	0.185	B	0.019	0.188	B	0	0.843	D	1	0.81	D	1.51	0.382	L	0.63	0.531	T	-2.44	0.715
chr3	41224989	A	C	GAG-C	0.000972981	CDS	ENST00000349496.11	4	491	277	A	C	c.277A	c.277A>C	93	0	AGG	R	CGG	R	p.R93	p.R93R	Synonymous	.	.	.	.	.	.	.	.	.	.	.	.	.	.	.	.	.	.	.	.	.	.	.	.	.	.
chr3	41224989	A	G	GAG-G	0.00441584	CDS	ENST00000349496.11	4	491	277	A	G	c.277A	c.277A>G	93	0	AGG	R	GGG	G	p.R93	p.R93G	Missense	0.003	0.913	D	0.005	0.928	D	0.974	0.578	D	0.78	0.573	P	0	0.843	D	1	0.81	D	2.69	0.787	M	0.9	0.452	T	-4.48	0.886
chr3	41224989	A	T	GAG-T	0.00142205	CDS	ENST00000349496.11	4	491	277	A	T	c.277A	c.277A>T	93	0	AGG	R	TGG	W	p.R93	p.R93W	Missense	0	0.913	D	0.001	0.928	D	1	0.906	D	0.998	0.886	D	0	0.843	D	1	0.81	D	2.69	0.787	M	0.8	0.488	T	-5.11	0.932
chr3	41224990	G	A	AGG-A	0.0123494	CDS	ENST00000349496.11	4	492	278	G	A	c.278G	c.278G>A	93	1	AGG	R	AAG	K	p.R93	p.R93K	Missense	0.016	0.913	D	0.038	0.928	D	0.998	0.732	D	0.936	0.671	D	0	0.843	D	1	0.81	D	2.69	0.787	M	0.93	0.441	T	-1.98	0.553
chr3	41224990	G	C	AGG-C	0.00456553	CDS	ENST00000349496.11	4	492	278	G	C	c.278G	c.278G>C	93	1	AGG	R	ACG	T	p.R93	p.R93T	Missense	0.073	0.913	T	0.141	0.928	T	0.989	0.628	D	0.677	0.534	P	0	0.843	D	1	0.81	D	2.345	0.674	M	0.91	0.449	T	-3.2	0.803
chr3	41224990	G	T	AGG-T	0.00254472	CDS	ENST00000349496.11	4	492	278	G	T	c.278G	c.278G>T	93	1	AGG	R	ATG	M	p.R93	p.R93M	Missense	0.001	0.913	D	0.004	0.928	D	1	0.906	D	0.985	0.765	D	0	0.843	D	1	0.81	D	2.69	0.787	M	0.82	0.481	T	-3.97	0.832
chr3	41224991	G	A	GGG-A	0.0100292	CDS	ENST00000349496.11	4	493	279	G	A	c.279G	c.279G>A	93	2	AGG	R	AGA	R	p.R93	p.R93R	Synonymous	.	.	.	.	.	.	.	.	.	.	.	.	.	.	.	.	.	.	.	.	.	.	.	.	.	.
chr3	41224991	G	C	GGG-C	0.00254472	CDS	ENST00000349496.11	4	493	279	G	C	c.279G	c.279G>C	93	2	AGG	R	AGC	S	p.R93	p.R93S	Missense	0.005	0.913	D	0.009	0.928	D	0.974	0.578	D	0.677	0.534	P	0	0.843	D	1	0.81	D	2.69	0.787	M	0.9	0.452	T	-3.54	0.826
chr3	41224991	G	T	GGG-T	0.00299379	CDS	ENST00000349496.11	4	493	279	G	T	c.279G	c.279G>T	93	2	AGG	R	AGT	S	p.R93	p.R93S	Missense	0.005	0.913	D	0.009	0.928	D	0.974	0.578	D	0.677	0.534	P	0	0.843	D	1	0.81	D	2.69	0.787	M	0.9	0.452	T	-3.54	0.826
chr3	41224992	G	A	GGT-A	0.0113764	CDS	ENST00000349496.11	4	494	280	G	A	c.280G	c.280G>A	94	0	GTA	V	ATA	I	p.V94	p.V94I	Missense	0.26	0.406	T	0.333	0.928	T	0.079	0.245	B	0.027	0.211	B	0	0.843	D	1	0.81	D	1.56	0.395	L	0.89	0.456	T	-0.63	0.189
chr3	41224992	G	C	GGT-C	0.00299379	CDS	ENST00000349496.11	4	494	280	G	C	c.280G	c.280G>C	94	0	GTA	V	CTA	L	p.V94	p.V94L	Missense	0.087	0.682	T	0.245	0.928	T	0.079	0.245	B	0.027	0.211	B	0	0.843	D	1	0.81	D	1.905	0.509	L	0.9	0.452	T	-1.98	0.528
chr3	41224992	G	T	GGT-T	0.00381708	CDS	ENST00000349496.11	4	494	280	G	T	c.280G	c.280G>T	94	0	GTA	V	TTA	L	p.V94	p.V94L	Missense	0.087	0.682	T	0.245	0.928	T	0.079	0.245	B	0.027	0.211	B	0	0.843	D	1	0.81	D	1.905	0.509	L	0.9	0.452	T	-1.98	0.528
chr3	41224993	T	A	GTA-A	0.000523913	CDS	ENST00000349496.11	4	495	281	T	A	c.281T	c.281T>A	94	1	GTA	V	GAA	E	p.V94	p.V94E	Missense	0.034	0.913	D	0.012	0.928	D	0.978	0.588	D	0.836	0.599	P	0	0.843	D	1	0.81	D	2.6	0.761	M	1.02	0.407	T	-3.4	0.836
chr3	41224993	T	C	GTA-C	0.00449068	CDS	ENST00000349496.11	4	495	281	T	C	c.281T	c.281T>C	94	1	GTA	V	GCA	A	p.V94	p.V94A	Missense	0.059	0.785	T	0.107	0.928	T	0.312	0.328	B	0.103	0.309	B	0	0.843	D	1	0.81	D	2.25	0.638	M	0.95	0.433	T	-2.38	0.678
chr3	41224993	T	G	GTA-G	0.00104783	CDS	ENST00000349496.11	4	495	281	T	G	c.281T	c.281T>G	94	1	GTA	V	GGA	G	p.V94	p.V94G	Missense	0	0.913	D	0.001	0.928	D	0.957	0.548	D	0.655	0.526	P	0	0.843	D	1	0.81	D	2.6	0.761	M	0.89	0.456	T	-4.11	0.9
chr3	41224994	A	C	TAC-C	0.000598758	CDS	ENST00000349496.11	4	496	282	A	C	c.282A	c.282A>C	94	2	GTA	V	GTC	V	p.V94	p.V94V	Synonymous	.	.	.	.	.	.	.	.	.	.	.	.	.	.	.	.	.	.	.	.	.	.	.	.	.	.
chr3	41224994	A	G	TAC-G	0.00389192	CDS	ENST00000349496.11	4	496	282	A	G	c.282A	c.282A>G	94	2	GTA	V	GTG	V	p.V94	p.V94V	Synonymous	.	.	.	.	.	.	.	.	.	.	.	.	.	.	.	.	.	.	.	.	.	.	.	.	.	.
chr3	41224994	A	T	TAC-T	0.000898136	CDS	ENST00000349496.11	4	496	282	A	T	c.282A	c.282A>T	94	2	GTA	V	GTT	V	p.V94	p.V94V	Synonymous	.	.	.	.	.	.	.	.	.	.	.	.	.	.	.	.	.	.	.	.	.	.	.	.	.	.
chr3	41224995	C	A	ACG-A	0.00187112	CDS	ENST00000349496.11	4	497	283	C	A	c.283C	c.283C>A	95	0	CGA	R	AGA	R	p.R95	p.R95R	Synonymous	.	.	.	.	.	.	.	.	.	.	.	.	.	.	.	.	.	.	.	.	.	.	.	.	.	.
chr3	41224995	C	G	ACG-G	0.00157174	CDS	ENST00000349496.11	4	497	283	C	G	c.283C	c.283C>G	95	0	CGA	R	GGA	G	p.R95	p.R95G	Missense	0.003	0.722	D	0.072	0.928	T	1	0.906	D	0.992	0.804	D	0	0.843	D	1	0.81	D	2.7	0.79	M	0.62	0.533	T	-4.17	0.878
chr3	41224995	C	T	ACG-T	0.0412394	CDS	ENST00000349496.11	4	497	283	C	T	c.283C	c.283C>T	95	0	CGA	R	TGA	X	p.R95	p.R95X	PTV	.	.	.	.	.	.	.	.	.	.	.	.	0	0.843	D	1	0.81	A	.	.	.	.	.	.	.	.
chr3	41224996	G	A	CGA-A	0.032782	CDS	ENST00000349496.11	4	498	284	G	A	c.284G	c.284G>A	95	1	CGA	R	CAA	Q	p.R95	p.R95Q	Missense	0.036	0.785	D	0.124	0.928	T	0.998	0.732	D	0.888	0.63	P	0	0.843	D	1	0.81	D	2.7	0.79	M	0.67	0.522	T	-2.56	0.668
chr3	41224996	G	C	CGA-C	0.00202081	CDS	ENST00000349496.11	4	498	284	G	C	c.284G	c.284G>C	95	1	CGA	R	CCA	P	p.R95	p.R95P	Missense	0.071	0.722	T	0.052	0.928	T	0.949	0.538	P	0.718	0.548	P	0	0.843	D	1	0.81	D	2.35	0.675	M	0.62	0.533	T	-3.77	0.867
chr3	41224996	G	T	CGA-T	0.00112267	CDS	ENST00000349496.11	4	498	284	G	T	c.284G	c.284G>T	95	1	CGA	R	CTA	L	p.R95	p.R95L	Missense	0.018	0.555	D	0.007	0.928	D	0.999	0.779	D	0.985	0.765	D	0	0.843	D	1	0.81	D	2.7	0.79	M	0.72	0.51	T	-4.7	0.896
chr3	41224997	A	C	GAG-C	0.000972981	CDS	ENST00000349496.11	4	499	285	A	C	c.285A	c.285A>C	95	2	CGA	R	CGC	R	p.R95	p.R95R	Synonymous	.	.	.	.	.	.	.	.	.	.	.	.	.	.	.	.	.	.	.	.	.	.	.	.	.	.
chr3	41224997	A	G	GAG-G	0.00441584	CDS	ENST00000349496.11	4	499	285	A	G	c.285A	c.285A>G	95	2	CGA	R	CGG	R	p.R95	p.R95R	Synonymous	.	.	.	.	.	.	.	.	.	.	.	.	.	.	.	.	.	.	.	.	.	.	.	.	.	.
chr3	41224997	A	T	GAG-T	0.00142205	CDS	ENST00000349496.11	4	499	285	A	T	c.285A	c.285A>T	95	2	CGA	R	CGT	R	p.R95	p.R95R	Synonymous	.	.	.	.	.	.	.	.	.	.	.	.	.	.	.	.	.	.	.	.	.	.	.	.	.	.
chr3	41224998	G	A	AGC-A	0.00913105	CDS	ENST00000349496.11	4	500	286	G	A	c.286G	c.286G>A	96	0	GCT	A	ACT	T	p.A96	p.A96T	Missense	0.1	0.586	T	0.094	0.928	T	0.447	0.36	B	0.285	0.405	B	0	0.843	D	1	0.81	D	1.89	0.501	L	0.95	0.433	T	-1.87	0.565
chr3	41224998	G	C	AGC-C	0.00344286	CDS	ENST00000349496.11	4	500	286	G	C	c.286G	c.286G>C	96	0	GCT	A	CCT	P	p.A96	p.A96P	Missense	0.029	0.575	D	0.03	0.928	D	0.988	0.623	D	0.905	0.643	P	0	0.843	D	1	0.81	D	2.235	0.632	M	0.9	0.452	T	-2.82	0.703
chr3	41224998	G	T	AGC-T	0.00179627	CDS	ENST00000349496.11	4	500	286	G	T	c.286G	c.286G>T	96	0	GCT	A	TCT	S	p.A96	p.A96S	Missense	0.118	0.482	T	0.208	0.928	T	0.701	0.419	P	0.403	0.446	B	0	0.843	D	1	0.81	D	1.69	0.433	L	0.99	0.417	T	-1.23	0.439
chr3	41224999	C	A	GCT-A	0.0021705	CDS	ENST00000349496.11	4	501	287	C	A	c.287C	c.287C>A	96	1	GCT	A	GAT	D	p.A96	p.A96D	Missense	0.075	0.348	T	0.094	0.928	T	0.314	0.329	B	0.111	0.315	B	0	0.843	D	1	0.81	D	1.14	0.29	L	0.96	0.429	T	-3.24	0.734
chr3	41224999	C	G	GCT-G	0.00314348	CDS	ENST00000349496.11	4	501	287	C	G	c.287C	c.287C>G	96	1	GCT	A	GGT	G	p.A96	p.A96G	Missense	0.044	0.586	D	0.042	0.928	D	0.701	0.419	P	0.403	0.446	B	0	0.843	D	1	0.81	D	2.235	0.632	M	0.92	0.445	T	-2.5	0.625
chr3	41224999	C	T	GCT-T	0.00958012	CDS	ENST00000349496.11	4	501	287	C	T	c.287C	c.287C>T	96	1	GCT	A	GTT	V	p.A96	p.A96V	Missense	0.088	0.632	T	0.073	0.928	T	0.975	0.581	D	0.703	0.543	P	0	0.843	D	1	0.81	D	2.235	0.632	M	0.9	0.452	T	-2.22	0.638
chr3	41225000	T	A	CTG-A	0.00209565	CDS	ENST00000349496.11	4	502	288	T	A	c.288T	c.288T>A	96	2	GCT	A	GCA	A	p.A96	p.A96A	Synonymous	.	.	.	.	.	.	.	.	.	.	.	.	.	.	.	.	.	.	.	.	.	.	.	.	.	.
chr3	41225000	T	C	CTG-C	0.0117506	CDS	ENST00000349496.11	4	502	288	T	C	c.288T	c.288T>C	96	2	GCT	A	GCC	A	p.A96	p.A96A	Synonymous	.	.	.	.	.	.	.	.	.	.	.	.	.	.	.	.	.	.	.	.	.	.	.	.	.	.
chr3	41225000	T	G	CTG-G	0.00359254	CDS	ENST00000349496.11	4	502	288	T	G	c.288T	c.288T>G	96	2	GCT	A	GCG	A	p.A96	p.A96A	Synonymous	.	.	.	.	.	.	.	.	.	.	.	.	.	.	.	.	.	.	.	.	.	.	.	.	.	.
chr3	41225001	G	A	TGC-A	0.00755931	CDS	ENST00000349496.11	4	503	289	G	A	c.289G	c.289G>A	97	0	GCT	A	ACT	T	p.A97	p.A97T	Missense	0.138	0.722	T	0.208	0.928	T	0.506	0.372	P	0.196	0.366	B	0	0.843	D	1	0.81	D	1.73	0.447	L	0.87	0.464	T	-1.63	0.611
chr3	41225001	G	C	TGC-C	0.00269441	CDS	ENST00000349496.11	4	503	289	G	C	c.289G	c.289G>C	97	0	GCT	A	CCT	P	p.A97	p.A97P	Missense	0.034	0.722	D	0.06	0.928	T	0.996	0.688	D	0.934	0.669	D	0	0.843	D	1	0.81	D	2.28	0.649	M	0.82	0.481	T	-2.51	0.749
chr3	41225001	G	T	TGC-T	0.00291894	CDS	ENST00000349496.11	4	503	289	G	T	c.289G	c.289G>T	97	0	GCT	A	TCT	S	p.A97	p.A97S	Missense	0.053	0.682	T	0.11	0.928	T	0.701	0.419	P	0.403	0.446	B	0	0.843	D	1	0.81	D	2.28	0.649	M	0.88	0.46	T	-1.58	0.531
chr3	41225002	C	A	GCT-A	0.0021705	CDS	ENST00000349496.11	4	504	290	C	A	c.290C	c.290C>A	97	1	GCT	A	GAT	D	p.A97	p.A97D	Missense	0.003	0.913	D	0.028	0.928	D	0.988	0.623	D	0.873	0.62	P	0	0.843	D	1	0.81	D	2.28	0.649	M	0.85	0.471	T	-3.56	0.825
chr3	41225002	C	G	GCT-G	0.00314348	CDS	ENST00000349496.11	4	504	290	C	G	c.290C	c.290C>G	97	1	GCT	A	GGT	G	p.A97	p.A97G	Missense	0.051	0.682	T	0.058	0.928	T	0.076	0.243	B	0.071	0.28	B	0	0.843	D	1	0.81	D	1.935	0.518	L	0.83	0.478	T	-2.56	0.652
chr3	41225002	C	T	GCT-T	0.00958012	CDS	ENST00000349496.11	4	504	290	C	T	c.290C	c.290C>T	97	1	GCT	A	GTT	V	p.A97	p.A97V	Missense	0.075	0.365	T	0.119	0.928	T	0.447	0.36	B	0.178	0.357	B	0	0.843	D	1	0.81	D	1.035	0.256	L	0.86	0.468	T	-2.08	0.64
chr3	41225003	T	A	CTA-A	0.000598758	CDS	ENST00000349496.11	4	505	291	T	A	c.291T	c.291T>A	97	2	GCT	A	GCA	A	p.A97	p.A97A	Synonymous	.	.	.	.	.	.	.	.	.	.	.	.	.	.	.	.	.	.	.	.	.	.	.	.	.	.
chr3	41225003	T	C	CTA-C	0.00374224	CDS	ENST00000349496.11	4	505	291	T	C	c.291T	c.291T>C	97	2	GCT	A	GCC	A	p.A97	p.A97A	Synonymous	.	.	.	.	.	.	.	.	.	.	.	.	.	.	.	.	.	.	.	.	.	.	.	.	.	.
chr3	41225003	T	G	CTA-G	0.000523913	CDS	ENST00000349496.11	4	505	291	T	G	c.291T	c.291T>G	97	2	GCT	A	GCG	A	p.A97	p.A97A	Synonymous	.	.	.	.	.	.	.	.	.	.	.	.	.	.	.	.	.	.	.	.	.	.	.	.	.	.
chr3	41225004	A	C	TAT-C	0.000748447	CDS	ENST00000349496.11	4	506	292	A	C	c.292A	c.292A>C	98	0	ATG	M	CTG	L	p.M98	p.M98L	Missense	0.192	0.352	T	0.424	0.928	T	0.004	0.122	B	0.012	0.16	B	0	0.843	D	1	0.81	D	0.7	0.185	N	1.17	0.379	T	-1.63	0.521
chr3	41225004	A	G	TAT-G	0.00845745	CDS	ENST00000349496.11	4	506	292	A	G	c.292A	c.292A>G	98	0	ATG	M	GTG	V	p.M98	p.M98V	Missense	0.005	0.722	D	0.022	0.928	D	0.038	0.21	B	0.059	0.266	B	0	0.843	D	1	0.81	D	2.29	0.653	M	0.76	0.499	T	-2.38	0.649
chr3	41225004	A	T	TAT-T	0.000972981	CDS	ENST00000349496.11	4	506	292	A	T	c.292A	c.292A>T	98	0	ATG	M	TTG	L	p.M98	p.M98L	Missense	0.192	0.352	T	0.424	0.928	T	0.004	0.122	B	0.012	0.16	B	0	0.843	D	1	0.81	D	0.7	0.185	N	1.17	0.379	T	-1.63	0.521
chr3	41225005	T	A	ATG-A	0.00179627	CDS	ENST00000349496.11	4	507	293	T	A	c.293T	c.293T>A	98	1	ATG	M	AAG	K	p.M98	p.M98K	Missense	0.001	0.913	D	0.003	0.928	D	0.175	0.289	B	0.077	0.285	B	0	0.843	D	1	0.81	D	2.29	0.653	M	0.68	0.52	T	-4.22	0.837
chr3	41225005	T	C	ATG-C	0.0114512	CDS	ENST00000349496.11	4	507	293	T	C	c.293T	c.293T>C	98	1	ATG	M	ACG	T	p.M98	p.M98T	Missense	0.001	0.913	D	0.005	0.928	D	0.913	0.505	P	0.564	0.497	P	0	0.843	D	1	0.81	D	2.29	0.653	M	0.7	0.515	T	-3.79	0.815
chr3	41225005	T	G	ATG-G	0.00164658	CDS	ENST00000349496.11	4	507	293	T	G	c.293T	c.293T>G	98	1	ATG	M	AGG	R	p.M98	p.M98R	Missense	0.001	0.913	D	0.003	0.928	D	0.84	0.465	P	0.578	0.501	P	0	0.843	D	1	0.81	D	2.29	0.653	M	0.68	0.52	T	-4.29	0.837
chr3	41225006	G	A	TGT-A	0.00860714	CDS	ENST00000349496.11	4	508	294	G	A	c.294G	c.294G>A	98	2	ATG	M	ATA	I	p.M98	p.M98I	Missense	0.058	0.682	T	0.091	0.928	T	0.038	0.21	B	0.059	0.266	B	0	0.843	D	1	0.81	D	1.74	0.451	L	0.78	0.494	T	-2.26	0.646
chr3	41225006	G	C	TGT-C	0.00291894	CDS	ENST00000349496.11	4	508	294	G	C	c.294G	c.294G>C	98	2	ATG	M	ATC	I	p.M98	p.M98I	Missense	0.058	0.682	T	0.091	0.928	T	0.038	0.21	B	0.059	0.266	B	0	0.843	D	1	0.81	D	1.74	0.451	L	0.78	0.494	T	-2.26	0.646
chr3	41225006	G	T	TGT-T	0.00261956	CDS	ENST00000349496.11	4	508	294	G	T	c.294G	c.294G>T	98	2	ATG	M	ATT	I	p.M98	p.M98I	Missense	0.058	0.682	T	0.091	0.928	T	0.038	0.21	B	0.059	0.266	B	0	0.843	D	1	0.81	D	1.74	0.451	L	0.78	0.494	T	-2.26	0.646
chr3	41225007	T	A	GTT-A	0.000972981	CDS	ENST00000349496.11	4	509	295	T	A	c.295T	c.295T>A	99	0	TTC	F	ATC	I	p.F99	p.F99I	Missense	0.009	0.785	D	0.006	0.765	D	0.991	0.641	D	0.898	0.637	P	0	0.843	D	1	0.81	D	2.63	0.77	M	0.91	0.449	T	-4.2	0.809
chr3	41225007	T	C	GTT-C	0.00471522	CDS	ENST00000349496.11	4	509	295	T	C	c.295T	c.295T>C	99	0	TTC	F	CTC	L	p.F99	p.F99L	Missense	0.015	0.682	D	0.014	0.692	D	0.942	0.53	P	0.715	0.547	P	0	0.843	D	1	0.81	D	2.63	0.77	M	1.03	0.405	T	-4.3	0.809
chr3	41225007	T	G	GTT-G	0.0013472	CDS	ENST00000349496.11	4	509	295	T	G	c.295T	c.295T>G	99	0	TTC	F	GTC	V	p.F99	p.F99V	Missense	0.023	0.785	D	0.005	0.765	D	0.991	0.641	D	0.855	0.609	P	0	0.843	D	1	0.81	D	2.63	0.77	M	0.94	0.437	T	-4.85	0.865
chr3	41225008	T	A	TTC-A	0.000823292	CDS	ENST00000349496.11	4	510	296	T	A	c.296T	c.296T>A	99	1	TTC	F	TAC	Y	p.F99	p.F99Y	Missense	0.106	0.297	T	0.178	0.406	T	0.35	0.336	B	0.179	0.358	B	0	0.843	D	1	0.81	D	1.935	0.518	L	0.86	0.468	T	-1.76	0.449
chr3	41225008	T	C	TTC-C	0.00344286	CDS	ENST00000349496.11	4	510	296	T	C	c.296T	c.296T>C	99	1	TTC	F	TCC	S	p.F99	p.F99S	Missense	0.042	0.913	D	0.002	0.834	D	0.942	0.53	P	0.411	0.448	B	0	0.843	D	1	0.81	D	2.08	0.574	M	0.89	0.456	T	-5.3	0.913
chr3	41225008	T	G	TTC-G	0.00202081	CDS	ENST00000349496.11	4	510	296	T	G	c.296T	c.296T>G	99	1	TTC	F	TGC	C	p.F99	p.F99C	Missense	0.121	0.913	T	0.097	0.834	T	0.566	0.385	P	0.249	0.39	B	0	0.843	D	1	0.81	D	1.935	0.518	L	0.84	0.475	T	-5.12	0.856
chr3	41225009	C	A	TCC-A	0.00254472	CDS	ENST00000349496.11	4	511	297	C	A	c.297C	c.297C>A	99	2	TTC	F	TTA	L	p.F99	p.F99L	Missense	0.015	0.682	D	0.014	0.692	D	0.942	0.53	P	0.715	0.547	P	0	0.843	D	1	0.81	D	2.63	0.77	M	1.03	0.405	T	-4.3	0.809
chr3	41225009	C	G	TCC-G	0.00359254	CDS	ENST00000349496.11	4	511	297	C	G	c.297C	c.297C>G	99	2	TTC	F	TTG	L	p.F99	p.F99L	Missense	0.015	0.682	D	0.014	0.692	D	0.942	0.53	P	0.715	0.547	P	0	0.843	D	1	0.81	D	2.63	0.77	M	1.03	0.405	T	-4.3	0.809
chr3	41225009	C	T	TCC-T	0.00913105	CDS	ENST00000349496.11	4	511	297	C	T	c.297C	c.297C>T	99	2	TTC	F	TTT	F	p.F99	p.F99F	Synonymous	.	.	.	.	.	.	.	.	.	.	.	.	.	.	.	.	.	.	.	.	.	.	.	.	.	.
chr3	41225010	C	A	CCC-A	0.0028441	CDS	ENST00000349496.11	4	512	298	C	A	c.298C	c.298C>A	100	0	CCT	P	ACT	T	p.P100	p.P100T	Missense	0.001	0.913	D	0.007	0.928	D	0.997	0.707	D	0.951	0.689	D	0	0.843	D	1	0.81	D	2.735	0.799	M	0.93	0.441	T	-5.13	0.932
chr3	41225010	C	G	CCC-G	0.00456553	CDS	ENST00000349496.11	4	512	298	C	G	c.298C	c.298C>G	100	0	CCT	P	GCT	A	p.P100	p.P100A	Missense	0.005	0.913	D	0.026	0.928	D	0.997	0.707	D	0.902	0.64	P	0	0.843	D	1	0.81	D	2.735	0.799	M	0.95	0.433	T	-5.26	0.934
chr3	41225010	C	T	CCC-T	0.00980466	CDS	ENST00000349496.11	4	512	298	C	T	c.298C	c.298C>T	100	0	CCT	P	TCT	S	p.P100	p.P100S	Missense	0.027	0.913	D	0.046	0.928	D	0.978	0.588	D	0.799	0.581	P	0	0.843	D	1	0.81	D	2.735	0.799	M	0.97	0.425	T	-5.09	0.935
chr3	41225011	C	A	CCT-A	0.00209565	CDS	ENST00000349496.11	4	513	299	C	A	c.299C	c.299C>A	100	1	CCT	P	CAT	H	p.P100	p.P100H	Missense	0	0.913	D	0.001	0.928	D	1	0.906	D	0.987	0.775	D	0	0.843	D	1	0.81	D	2.735	0.799	M	0.89	0.456	T	-6.1	0.965
chr3	41225011	C	G	CCT-G	0.00471522	CDS	ENST00000349496.11	4	513	299	C	G	c.299C	c.299C>G	100	1	CCT	P	CGT	R	p.P100	p.P100R	Missense	0.005	0.913	D	0.002	0.928	D	0.783	0.444	P	0.506	0.478	P	0	0.843	D	1	0.81	D	2.735	0.799	M	0.93	0.441	T	-6.1	0.963
chr3	41225011	C	T	CCT-T	0.0114512	CDS	ENST00000349496.11	4	513	299	C	T	c.299C	c.299C>T	100	1	CCT	P	CTT	L	p.P100	p.P100L	Missense	0.001	0.913	D	0.06	0.928	T	0.994	0.665	D	0.932	0.667	D	0	0.843	D	1	0.81	D	2.735	0.799	M	0.91	0.449	T	-6.7	0.979
chr3	41225012	T	A	CTG-A	0.00209565	CDS	ENST00000349496.11	4	514	300	T	A	c.300T	c.300T>A	100	2	CCT	P	CCA	P	p.P100	p.P100P	Synonymous	.	.	.	.	.	.	.	.	.	.	.	.	.	.	.	.	.	.	.	.	.	.	.	.	.	.
chr3	41225012	T	C	CTG-C	0.0117506	CDS	ENST00000349496.11	4	514	300	T	C	c.300T	c.300T>C	100	2	CCT	P	CCC	P	p.P100	p.P100P	Synonymous	.	.	.	.	.	.	.	.	.	.	.	.	.	.	.	.	.	.	.	.	.	.	.	.	.	.
chr3	41225012	T	G	CTG-G	0.00359254	CDS	ENST00000349496.11	4	514	300	T	G	c.300T	c.300T>G	100	2	CCT	P	CCG	P	p.P100	p.P100P	Synonymous	.	.	.	.	.	.	.	.	.	.	.	.	.	.	.	.	.	.	.	.	.	.	.	.	.	.
chr3	41225013	G	A	TGA-A	0.00658633	CDS	ENST00000349496.11	4	515	301	G	A	c.301G	c.301G>A	101	0	GAG	E	AAG	K	p.E101	p.E101K	Missense	0.025	0.913	D	0.024	0.928	D	0.564	0.384	P	0.202	0.369	B	0	0.843	D	1	0.81	D	2.62	0.767	M	0.83	0.478	T	-2.75	0.672
chr3	41225013	G	C	TGA-C	0.00239503	CDS	ENST00000349496.11	4	515	301	G	C	c.301G	c.301G>C	101	0	GAG	E	CAG	Q	p.E101	p.E101Q	Missense	0.027	0.913	D	0.028	0.928	D	0.985	0.611	D	0.89	0.632	P	0	0.843	D	1	0.81	D	2.62	0.767	M	0.8	0.488	T	-1.8	0.536
chr3	41225013	G	T	TGA-T	0.00172143	CDS	ENST00000349496.11	4	515	301	G	T	c.301G	c.301G>T	101	0	GAG	E	TAG	X	p.E101	p.E101X	PTV	.	.	.	.	.	.	.	.	.	.	.	.	0	0.843	D	1	0.81	A	.	.	.	.	.	.	.	.
chr3	41225014	A	C	GAG-C	0.000972981	CDS	ENST00000349496.11	4	516	302	A	C	c.302A	c.302A>C	101	1	GAG	E	GCG	A	p.E101	p.E101A	Missense	0.076	0.913	T	0.022	0.928	D	0.901	0.497	P	0.627	0.516	P	0	0.843	D	1	0.81	D	2.07	0.568	M	0.81	0.485	T	-3.79	0.812
chr3	41225014	A	G	GAG-G	0.00441584	CDS	ENST00000349496.11	4	516	302	A	G	c.302A	c.302A>G	101	1	GAG	E	GGG	G	p.E101	p.E101G	Missense	0.167	0.913	T	0.086	0.928	T	0.117	0.265	B	0.056	0.261	B	0	0.843	D	1	0.81	D	1.725	0.445	L	0.82	0.481	T	-4.17	0.841
chr3	41225014	A	T	GAG-T	0.00142205	CDS	ENST00000349496.11	4	516	302	A	T	c.302A	c.302A>T	101	1	GAG	E	GTG	V	p.E101	p.E101V	Missense	0.032	0.913	D	0.005	0.928	D	0.97	0.57	D	0.807	0.585	P	0	0.843	D	1	0.81	D	2.62	0.767	M	0.76	0.499	T	-4.7	0.871
chr3	41225015	G	A	AGA-A	0.00763416	CDS	ENST00000349496.11	4	517	303	G	A	c.303G	c.303G>A	101	2	GAG	E	GAA	E	p.E101	p.E101E	Synonymous	.	.	.	.	.	.	.	.	.	.	.	.	.	.	.	.	.	.	.	.	.	.	.	.	.	.
chr3	41225015	G	C	AGA-C	0.00493975	CDS	ENST00000349496.11	4	517	303	G	C	c.303G	c.303G>C	101	2	GAG	E	GAC	D	p.E101	p.E101D	Missense	0.147	0.913	T	0.201	0.928	T	0.196	0.295	B	0.058	0.265	B	0	0.843	D	1	0.81	D	1.725	0.445	L	0.81	0.485	T	-2.11	0.512
chr3	41225015	G	T	AGA-T	0.00202081	CDS	ENST00000349496.11	4	517	303	G	T	c.303G	c.303G>T	101	2	GAG	E	GAT	D	p.E101	p.E101D	Missense	0.147	0.913	T	0.201	0.928	T	0.196	0.295	B	0.058	0.265	B	0	0.843	D	1	0.81	D	1.725	0.445	L	0.81	0.485	T	-2.11	0.512
chr3	41225016	A	C	GAC-C	0.00104783	CDS	ENST00000349496.11	4	518	304	A	C	c.304A	c.304A>C	102	0	ACA	T	CCA	P	p.T102	p.T102P	Missense	0.033	0.785	D	0.056	0.928	T	0.984	0.607	D	0.866	0.616	P	0	0.843	D	1	0.81	D	2.61	0.763	M	0.95	0.433	T	-3.4	0.809
chr3	41225016	A	G	GAC-G	0.00299379	CDS	ENST00000349496.11	4	518	304	A	G	c.304A	c.304A>G	102	0	ACA	T	GCA	A	p.T102	p.T102A	Missense	0.105	0.682	T	0.213	0.928	T	0.103	0.259	B	0.034	0.225	B	0	0.843	D	1	0.81	D	1.805	0.475	L	1.02	0.414	T	-2.65	0.682
chr3	41225016	A	T	GAC-T	0.0013472	CDS	ENST00000349496.11	4	518	304	A	T	c.304A	c.304A>T	102	0	ACA	T	TCA	S	p.T102	p.T102S	Missense	0.164	0.614	T	0.198	0.928	T	0.25	0.312	B	0.099	0.306	B	0	0.843	D	1	0.81	D	2.265	0.644	M	1.01	0.414	T	-2.09	0.607
chr3	41225017	C	A	ACA-A	0.00306863	CDS	ENST00000349496.11	4	519	305	C	A	c.305C	c.305C>A	102	1	ACA	T	AAA	K	p.T102	p.T102K	Missense	0.003	0.785	D	0.014	0.928	D	0.968	0.566	D	0.756	0.563	P	0	0.843	D	1	0.81	D	2.61	0.763	M	1.03	0.417	T	-3.86	0.801
chr3	41225017	C	G	ACA-G	0.00209565	CDS	ENST00000349496.11	4	519	305	C	G	c.305C	c.305C>G	102	1	ACA	T	AGA	R	p.T102	p.T102R	Missense	0.002	0.785	D	0.009	0.928	D	0.984	0.607	D	0.866	0.616	P	0	0.843	D	1	0.81	D	2.61	0.763	M	0.99	0.437	T	-3.98	0.806
chr3	41225017	C	T	ACA-T	0.00935559	CDS	ENST00000349496.11	4	519	305	C	T	c.305C	c.305C>T	102	1	ACA	T	ATA	I	p.T102	p.T102I	Missense	0.005	0.785	D	0.011	0.928	D	0.937	0.524	P	0.486	0.472	P	0	0.843	D	1	0.81	D	2.61	0.763	M	1.03	0.441	T	-3.98	0.771
chr3	41225018	A	C	CAT-C	0.00164658	CDS	ENST00000349496.11	4	520	306	A	C	c.306A	c.306A>C	102	2	ACA	T	ACC	T	p.T102	p.T102T	Synonymous	.	.	.	.	.	.	.	.	.	.	.	.	.	.	.	.	.	.	.	.	.	.	.	.	.	.
chr3	41225018	A	G	CAT-G	0.0124991	CDS	ENST00000349496.11	4	520	306	A	G	c.306A	c.306A>G	102	2	ACA	T	ACG	T	p.T102	p.T102T	Synonymous	.	.	.	.	.	.	.	.	.	.	.	.	.	.	.	.	.	.	.	.	.	.	.	.	.	.
chr3	41225018	A	T	CAT-T	0.00149689	CDS	ENST00000349496.11	4	520	306	A	T	c.306A	c.306A>T	102	2	ACA	T	ACT	T	p.T102	p.T102T	Synonymous	.	.	.	.	.	.	.	.	.	.	.	.	.	.	.	.	.	.	.	.	.	.	.	.	.	.
chr3	41225019	T	A	ATT-A	0.000598758	CDS	ENST00000349496.11	4	521	307	T	A	c.307T	c.307T>A	103	0	TTA	L	ATA	I	p.L103	p.L103I	Missense	0.152	0.328	T	0.43	0.576	T	0.107	0.261	B	0.04	0.238	B	0	0.843	D	1	0.588	D	1.745	0.452	L	0.99	0.417	T	-0.98	0.264
chr3	41225019	T	C	ATT-C	0.0104783	CDS	ENST00000349496.11	4	521	307	T	C	c.307T	c.307T>C	103	0	TTA	L	CTA	L	p.L103	p.L103L	Synonymous	.	.	.	.	.	.	.	.	.	.	.	.	.	.	.	.	.	.	.	.	.	.	.	.	.	.
chr3	41225019	T	G	ATT-G	0.00127236	CDS	ENST00000349496.11	4	521	307	T	G	c.307T	c.307T>G	103	0	TTA	L	GTA	V	p.L103	p.L103V	Missense	0.243	0.298	T	0.447	0.296	T	0.017	0.176	B	0.022	0.197	B	0	0.843	D	1	0.588	D	1.055	0.269	L	0.95	0.433	T	-1.55	0.376
chr3	41225020	T	A	TTA-A	0.000598758	CDS	ENST00000349496.11	4	522	308	T	A	c.308T	c.308T>A	103	1	TTA	L	TAA	X	p.L103	p.L103X	PTV	.	.	.	.	.	.	.	.	.	.	.	.	0	0.843	D	1	0.81	A	.	.	.	.	.	.	.	.
chr3	41225020	T	C	TTA-C	0.00261956	CDS	ENST00000349496.11	4	522	308	T	C	c.308T	c.308T>C	103	1	TTA	L	TCA	S	p.L103	p.L103S	Missense	0.273	0.913	T	0.159	0.834	T	0.017	0.176	B	0.024	0.203	B	0	0.843	D	1	0.81	D	1.195	0.302	L	1.04	0.402	T	-3.5	0.728
chr3	41225020	T	G	TTA-G	0.000673602	CDS	ENST00000349496.11	4	522	308	T	G	c.308T	c.308T>G	103	1	TTA	L	TGA	X	p.L103	p.L103X	PTV	.	.	.	.	.	.	.	.	.	.	.	.	0	0.843	D	1	0.81	A	.	.	.	.	.	.	.	.
chr3	41225021	A	C	TAG-C	0.000898136	CDS	ENST00000349496.11	4	523	309	A	C	c.309A	c.309A>C	103	2	TTA	L	TTC	F	p.L103	p.L103F	Missense	0.098	0.654	T	0.094	0.648	T	0.7	0.419	P	0.374	0.437	B	0	0.843	D	1	0.81	D	2.095	0.581	M	0.92	0.445	T	-2.52	0.608
chr3	41225021	A	G	TAG-G	0.00254472	CDS	ENST00000349496.11	4	523	309	A	G	c.309A	c.309A>G	103	2	TTA	L	TTG	L	p.L103	p.L103L	Synonymous	.	.	.	.	.	.	.	.	.	.	.	.	.	.	.	.	.	.	.	.	.	.	.	.	.	.
chr3	41225021	A	T	TAG-T	0.000523913	CDS	ENST00000349496.11	4	523	309	A	T	c.309A	c.309A>T	103	2	TTA	L	TTT	F	p.L103	p.L103F	Missense	0.098	0.654	T	0.094	0.648	T	0.7	0.419	P	0.374	0.437	B	0	0.843	D	1	0.81	D	2.095	0.581	M	0.92	0.445	T	-2.52	0.608
chr3	41225022	G	A	AGA-A	0.00763416	CDS	ENST00000349496.11	4	524	310	G	A	c.310G	c.310G>A	104	0	GAT	D	AAT	N	p.D104	p.D104N	Missense	0.138	0.599	T	0.152	0.508	T	0	0.029	B	0.004	0.101	B	0	0.843	D	1	0.81	D	1.35	0.335	L	-0.04	0.632	T	-2.02	0.475
chr3	41225022	G	C	AGA-C	0.00493975	CDS	ENST00000349496.11	4	524	310	G	C	c.310G	c.310G>C	104	0	GAT	D	CAT	H	p.D104	p.D104H	Missense	0.083	0.654	T	0.072	0.571	T	0	0.029	B	0.002	0.069	B	0	0.843	D	1	0.81	D	1.15	0.293	L	-0.06	0.636	T	-2.69	0.586
chr3	41225022	G	T	AGA-T	0.00202081	CDS	ENST00000349496.11	4	524	310	G	T	c.310G	c.310G>T	104	0	GAT	D	TAT	Y	p.D104	p.D104Y	Missense	0.009	0.722	D	0.012	0.639	D	0.139	0.275	B	0.092	0.3	B	0	0.843	D	1	0.81	D	1.7	0.438	L	-0.07	0.637	T	-4.03	0.765
chr3	41225023	A	C	GAT-C	0.000823292	CDS	ENST00000349496.11	4	525	311	A	C	c.311A	c.311A>C	104	1	GAT	D	GCT	A	p.D104	p.D104A	Missense	0.264	0.512	T	0.248	0.386	T	0.001	0.075	B	0.001	0.044	B	0	0.843	D	1	0.81	D	1.35	0.335	L	0.09	0.614	T	-3.14	0.661
chr3	41225023	A	G	GAT-G	0.00479006	CDS	ENST00000349496.11	4	525	311	A	G	c.311A	c.311A>G	104	1	GAT	D	GGT	G	p.D104	p.D104G	Missense	0.209	0.614	T	0.22	0.517	T	0	0.029	B	0.001	0.044	B	0	0.843	D	1	0.81	D	1.15	0.293	L	-0.06	0.636	T	-2.94	0.642
chr3	41225023	A	T	GAT-T	0.00269441	CDS	ENST00000349496.11	4	525	311	A	T	c.311A	c.311A>T	104	1	GAT	D	GTT	V	p.D104	p.D104V	Missense	0.106	0.654	T	0.127	0.389	T	0.001	0.075	B	0.002	0.069	B	0	0.843	D	1	0.81	D	0.805	0.202	L	-0.05	0.634	T	-3.83	0.747
chr3	41225024	T	A	ATG-A	0.00179627	CDS	ENST00000349496.11	4	526	312	T	A	c.312T	c.312T>A	104	2	GAT	D	GAA	E	p.D104	p.D104E	Missense	1	0.01	T	1	0.012	T	0	0.029	B	0.001	0.044	B	0	0.843	D	1	0.529	D	-0.46	0.028	N	0.08	0.616	T	0.06	0.063
chr3	41225024	T	C	ATG-C	0.0114512	CDS	ENST00000349496.11	4	526	312	T	C	c.312T	c.312T>C	104	2	GAT	D	GAC	D	p.D104	p.D104D	Synonymous	.	.	.	.	.	.	.	.	.	.	.	.	.	.	.	.	.	.	.	.	.	.	.	.	.	.
chr3	41225024	T	G	ATG-G	0.00164658	CDS	ENST00000349496.11	4	526	312	T	G	c.312T	c.312T>G	104	2	GAT	D	GAG	E	p.D104	p.D104E	Missense	1	0.01	T	1	0.012	T	0	0.029	B	0.001	0.044	B	0	0.843	D	1	0.529	D	-0.46	0.028	N	0.08	0.616	T	0.06	0.063
chr3	41225025	G	A	TGA-A	0.00658633	CDS	ENST00000349496.11	4	527	313	G	A	c.313G	c.313G>A	105	0	GAG	E	AAG	K	p.E105	p.E105K	Missense	0.007	0.682	D	0.011	0.648	D	0.568	0.385	P	0.265	0.397	B	0	0.843	D	1	0.81	D	2.035	0.556	M	-0.09	0.641	T	-2.7	0.627
chr3	41225025	G	C	TGA-C	0.00239503	CDS	ENST00000349496.11	4	527	313	G	C	c.313G	c.313G>C	105	0	GAG	E	CAG	Q	p.E105	p.E105Q	Missense	0.083	0.654	T	0.081	0.624	T	0.761	0.436	P	0.175	0.356	B	0	0.843	D	1	0.81	D	2.38	0.686	M	-0.07	0.637	T	-1.79	0.505
chr3	41225025	G	T	TGA-T	0.00172143	CDS	ENST00000349496.11	4	527	313	G	T	c.313G	c.313G>T	105	0	GAG	E	TAG	X	p.E105	p.E105X	PTV	.	.	.	.	.	.	.	.	.	.	.	.	0	0.843	D	1	0.81	A	.	.	.	.	.	.	.	.
chr3	41225026	A	C	GAG-C	0.000972981	CDS	ENST00000349496.11	4	528	314	A	C	c.314A	c.314A>C	105	1	GAG	E	GCG	A	p.E105	p.E105A	Missense	0.025	0.682	D	0.045	0.648	D	0.165	0.285	B	0.066	0.274	B	0	0.843	D	1	0.81	D	2.035	0.556	M	-0.06	0.636	T	-3.65	0.763
chr3	41225026	A	G	GAG-G	0.00441584	CDS	ENST00000349496.11	4	528	314	A	G	c.314A	c.314A>G	105	1	GAG	E	GGG	G	p.E105	p.E105G	Missense	0.014	0.785	D	0.004	0.742	D	0.096	0.255	B	0.062	0.269	B	0	0.843	D	1	0.81	D	1.83	0.481	L	-0.1	0.643	T	-4	0.796
chr3	41225026	A	T	GAG-T	0.00142205	CDS	ENST00000349496.11	4	528	314	A	T	c.314A	c.314A>T	105	1	GAG	E	GTG	V	p.E105	p.E105V	Missense	0.002	0.785	D	0.003	0.794	D	0.918	0.508	P	0.558	0.495	P	0	0.843	D	1	0.81	D	2.38	0.686	M	-0.1	0.643	T	-4.71	0.851
chr3	41225027	G	A	AGG-A	0.0123494	CDS	ENST00000349496.11	4	529	315	G	A	c.315G	c.315G>A	105	2	GAG	E	GAA	E	p.E105	p.E105E	Synonymous	.	.	.	.	.	.	.	.	.	.	.	.	.	.	.	.	.	.	.	.	.	.	.	.	.	.
chr3	41225027	G	C	AGG-C	0.00456553	CDS	ENST00000349496.11	4	529	315	G	C	c.315G	c.315G>C	105	2	GAG	E	GAC	D	p.E105	p.E105D	Missense	0.399	0.195	T	0.322	0.35	T	0.02	0.182	B	0.016	0.177	B	0	0.843	D	1	0.81	D	0.795	0.196	N	0.02	0.623	T	-0.86	0.328
chr3	41225027	G	T	AGG-T	0.00254472	CDS	ENST00000349496.11	4	529	315	G	T	c.315G	c.315G>T	105	2	GAG	E	GAT	D	p.E105	p.E105D	Missense	0.399	0.195	T	0.322	0.35	T	0.02	0.182	B	0.016	0.177	B	0	0.843	D	1	0.81	D	0.795	0.196	N	0.02	0.623	T	-0.86	0.328
chr3	41225028	G	A	GGG-A	0.0100292	CDS	ENST00000349496.11	4	530	316	G	A	c.316G	c.316G>A	106	0	GGC	G	AGC	S	p.G106	p.G106S	Missense	0.153	0.486	T	0.107	0.928	T	0.001	0.075	B	0.009	0.143	B	0	0.843	D	1	0.81	D	1.165	0.297	L	-0.14	0.65	T	-3.04	0.684
chr3	41225028	G	C	GGG-C	0.00254472	CDS	ENST00000349496.11	4	530	316	G	C	c.316G	c.316G>C	106	0	GGC	G	CGC	R	p.G106	p.G106R	Missense	0.055	0.785	T	0.077	0.928	T	0.068	0.237	B	0.066	0.274	B	0	0.843	D	1	0.81	D	1.855	0.492	L	-0.24	0.668	T	-4.64	0.817
chr3	41225028	G	T	GGG-T	0.00299379	CDS	ENST00000349496.11	4	530	316	G	T	c.316G	c.316G>T	106	0	GGC	G	TGC	C	p.G106	p.G106C	Missense	0.046	0.785	D	0.077	0.928	T	0.905	0.499	P	0.572	0.499	P	0	0.843	D	1	0.81	D	2.405	0.696	M	-0.32	0.682	T	-5.71	0.903
chr3	41225029	G	A	GGC-A	0.00950528	CDS	ENST00000349496.11	4	531	317	G	A	c.317G	c.317G>A	106	1	GGC	G	GAC	D	p.G106	p.G106D	Missense	0.141	0.722	T	0.127	0.928	T	0.003	0.112	B	0.005	0.112	B	0	0.843	D	1	0.81	D	1.855	0.492	L	-0.27	0.674	T	-3.79	0.745
chr3	41225029	G	C	GGC-C	0.00254472	CDS	ENST00000349496.11	4	531	317	G	C	c.317G	c.317G>C	106	1	GGC	G	GCC	A	p.G106	p.G106A	Missense	0.121	0.575	T	0.154	0.928	T	0.031	0.201	B	0.025	0.205	B	0	0.843	D	1	0.81	D	2.405	0.696	M	-0.22	0.665	T	-3.46	0.726
chr3	41225029	G	T	GGC-T	0.00464037	CDS	ENST00000349496.11	4	531	317	G	T	c.317G	c.317G>T	106	1	GGC	G	GTC	V	p.G106	p.G106V	Missense	0.015	0.785	D	0.03	0.928	D	0.554	0.382	P	0.258	0.394	B	0	0.843	D	1	0.81	D	2.405	0.696	M	-0.23	0.667	T	-5.51	0.907
chr3	41225030	C	A	GCA-A	0.0028441	CDS	ENST00000349496.11	4	532	318	C	A	c.318C	c.318C>A	106	2	GGC	G	GGA	G	p.G106	p.G106G	Synonymous	.	.	.	.	.	.	.	.	.	.	.	.	.	.	.	.	.	.	.	.	.	.	.	.	.	.
chr3	41225030	C	G	GCA-G	0.00254472	CDS	ENST00000349496.11	4	532	318	C	G	c.318C	c.318C>G	106	2	GGC	G	GGG	G	p.G106	p.G106G	Synonymous	.	.	.	.	.	.	.	.	.	.	.	.	.	.	.	.	.	.	.	.	.	.	.	.	.	.
chr3	41225030	C	T	GCA-T	0.00681087	CDS	ENST00000349496.11	4	532	318	C	T	c.318C	c.318C>T	106	2	GGC	G	GGT	G	p.G106	p.G106G	Synonymous	.	.	.	.	.	.	.	.	.	.	.	.	.	.	.	.	.	.	.	.	.	.	.	.	.	.
chr3	41225031	A	C	CAT-C	0.00164658	CDS	ENST00000349496.11	4	533	319	A	C	c.319A	c.319A>C	107	0	ATG	M	CTG	L	p.M107	p.M107L	Missense	0.572	0.233	T	0.367	0.223	T	0	0.029	B	0	0.014	B	0	0.843	D	1	0.548	D	0	0.065	N	0.01	0.625	T	-0.28	0.115
chr3	41225031	A	G	CAT-G	0.0124991	CDS	ENST00000349496.11	4	533	319	A	G	c.319A	c.319A>G	107	0	ATG	M	GTG	V	p.M107	p.M107V	Missense	0.821	0.126	T	0.428	0.14	T	0	0.029	B	0	0.014	B	0	0.843	D	1	0.588	D	0	0.065	N	0.04	0.621	T	0.28	0.055
chr3	41225031	A	T	CAT-T	0.00149689	CDS	ENST00000349496.11	4	533	319	A	T	c.319A	c.319A>T	107	0	ATG	M	TTG	L	p.M107	p.M107L	Missense	0.572	0.233	T	0.367	0.223	T	0	0.029	B	0	0.014	B	0	0.843	D	1	0.548	D	0	0.065	N	0.01	0.625	T	-0.28	0.115
chr3	41225032	T	A	ATG-A	0.00179627	CDS	ENST00000349496.11	4	534	320	T	A	c.320T	c.320T>A	107	1	ATG	M	AAG	K	p.M107	p.M107K	Missense	0.94	0.586	T	0.889	0.61	T	0	0.029	B	0	0.014	B	0	0.843	D	1	0.81	D	0.695	0.18	N	0.07	0.617	T	-2.01	0.475
chr3	41225032	T	C	ATG-C	0.0114512	CDS	ENST00000349496.11	4	534	320	T	C	c.320T	c.320T>C	107	1	ATG	M	ACG	T	p.M107	p.M107T	Missense	0.734	0.164	T	0.607	0.313	T	0	0.029	B	0	0.014	B	0	0.843	D	1	0.81	D	-0.28	0.037	N	0.09	0.614	T	-0.77	0.214
chr3	41225032	T	G	ATG-G	0.00164658	CDS	ENST00000349496.11	4	534	320	T	G	c.320T	c.320T>G	107	1	ATG	M	AGG	R	p.M107	p.M107R	Missense	0.56	0.632	T	0.496	0.657	T	0	0.029	B	0	0.014	B	0	0.843	D	1	0.81	D	0.695	0.18	N	0.21	0.6	T	-2.36	0.531
chr3	41225033	G	A	TGC-A	0.00755931	CDS	ENST00000349496.11	4	535	321	G	A	c.321G	c.321G>A	107	2	ATG	M	ATA	I	p.M107	p.M107I	Missense	0.747	0.171	T	0.335	0.185	T	0	0.029	B	0	0.014	B	0	0.843	D	1	0.81	D	-0.205	0.041	N	0.1	0.613	T	0.21	0.048
chr3	41225033	G	C	TGC-C	0.00269441	CDS	ENST00000349496.11	4	535	321	G	C	c.321G	c.321G>C	107	2	ATG	M	ATC	I	p.M107	p.M107I	Missense	0.747	0.171	T	0.335	0.185	T	0	0.029	B	0	0.014	B	0	0.843	D	1	0.81	D	-0.205	0.041	N	0.1	0.613	T	0.21	0.048
chr3	41225033	G	T	TGC-T	0.00291894	CDS	ENST00000349496.11	4	535	321	G	T	c.321G	c.321G>T	107	2	ATG	M	ATT	I	p.M107	p.M107I	Missense	0.747	0.171	T	0.335	0.185	T	0	0.029	B	0	0.014	B	0	0.843	D	1	0.81	D	-0.205	0.041	N	0.1	0.613	T	0.21	0.048
chr3	41225034	C	A	GCA-A	0.0028441	CDS	ENST00000349496.11	4	536	322	C	A	c.322C	c.322C>A	108	0	CAG	Q	AAG	K	p.Q108	p.Q108K	Missense	0.241	0.599	T	0.444	0.562	T	0.001	0.075	B	0.007	0.13	B	0	0.843	D	1	0.81	D	1.79	0.468	L	0.01	0.625	T	-0.91	0.26
chr3	41225034	C	G	GCA-G	0.00254472	CDS	ENST00000349496.11	4	536	322	C	G	c.322C	c.322C>G	108	0	CAG	Q	GAG	E	p.Q108	p.Q108E	Missense	1	0.042	T	1	0.012	T	0	0.029	B	0	0.014	B	0	0.843	D	1	0.81	D	0.405	0.123	N	0.08	0.616	T	0.77	0.027
chr3	41225034	C	T	GCA-T	0.00681087	CDS	ENST00000349496.11	4	536	322	C	T	c.322C	c.322C>T	108	0	CAG	Q	TAG	X	p.Q108	p.Q108X	PTV	.	.	.	.	.	.	.	.	.	.	.	.	0	0.843	D	1	0.81	A	.	.	.	.	.	.	.	.
chr3	41225035	A	C	CAG-C	0.00299379	CDS	ENST00000349496.11	4	537	323	A	C	c.323A	c.323A>C	108	1	CAG	Q	CCG	P	p.Q108	p.Q108P	Missense	0.128	0.654	T	0.146	0.624	T	0	0.029	B	0.001	0.044	B	0	0.843	D	1	0.81	D	0.755	0.192	N	-0.02	0.629	T	-1.79	0.456
chr3	41225035	A	G	CAG-G	0.0107028	CDS	ENST00000349496.11	4	537	323	A	G	c.323A	c.323A>G	108	1	CAG	Q	CGG	R	p.Q108	p.Q108R	Missense	0.149	0.682	T	0.273	0.668	T	0.017	0.176	B	0.028	0.213	B	0	0.843	D	1	0.81	D	1.79	0.468	L	0.03	0.622	T	-1.44	0.372
chr3	41225035	A	T	CAG-T	0.00157174	CDS	ENST00000349496.11	4	537	323	A	T	c.323A	c.323A>T	108	1	CAG	Q	CTG	L	p.Q108	p.Q108L	Missense	0.274	0.722	T	0.339	0.706	T	0	0.029	B	0.001	0.044	B	0	0.843	D	1	0.81	D	1.1	0.28	L	0.49	0.558	T	-2.87	0.61
chr3	41225036	G	A	AGA-A	0.00763416	CDS	ENST00000349496.11	4	538	324	G	A	c.324G	c.324G>A	108	2	CAG	Q	CAA	Q	p.Q108	p.Q108Q	Synonymous	.	.	.	.	.	.	.	.	.	.	.	.	.	.	.	.	.	.	.	.	.	.	.	.	.	.
chr3	41225036	G	C	AGA-C	0.00493975	CDS	ENST00000349496.11	4	538	324	G	C	c.324G	c.324G>C	108	2	CAG	Q	CAC	H	p.Q108	p.Q108H	Missense	0.191	0.454	T	0.353	0.706	T	0	0.029	B	0.002	0.069	B	0	0.843	D	1	0.588	D	1.445	0.364	L	-0.02	0.629	T	-1.33	0.354
chr3	41225036	G	T	AGA-T	0.00202081	CDS	ENST00000349496.11	4	538	324	G	T	c.324G	c.324G>T	108	2	CAG	Q	CAT	H	p.Q108	p.Q108H	Missense	0.191	0.454	T	0.353	0.706	T	0	0.029	B	0.002	0.069	B	0	0.843	D	1	0.588	D	1.445	0.364	L	-0.02	0.629	T	-1.33	0.354
chr3	41225037	A	C	GAT-C	0.000823292	CDS	ENST00000349496.11	4	539	325	A	C	c.325A	c.325A>C	109	0	ATC	I	CTC	L	p.I109	p.I109L	Missense	0.459	0.088	T	0.413	0.217	T	0	0.029	B	0.002	0.069	B	0	0.843	D	1	0.81	D	1.025	0.255	L	0.02	0.623	T	-1.2	0.306
chr3	41225037	A	G	GAT-G	0.00479006	CDS	ENST00000349496.11	4	539	325	A	G	c.325A	c.325A>G	109	0	ATC	I	GTC	V	p.I109	p.I109V	Missense	0.226	0.272	T	0.297	0.336	T	0.001	0.075	B	0.004	0.101	B	0	0.843	D	1	0.81	D	1.115	0.287	L	0.04	0.621	T	-0.54	0.201
chr3	41225037	A	T	GAT-T	0.00269441	CDS	ENST00000349496.11	4	539	325	A	T	c.325A	c.325A>T	109	0	ATC	I	TTC	F	p.I109	p.I109F	Missense	0.08	0.682	T	0.328	0.679	T	0.011	0.159	B	0.015	0.173	B	0	0.843	D	1	0.81	D	1.92	0.513	L	-0.03	0.631	T	-2.49	0.595
chr3	41225038	T	A	ATC-A	0.00172143	CDS	ENST00000349496.11	4	540	326	T	A	c.326T	c.326T>A	109	1	ATC	I	AAC	N	p.I109	p.I109N	Missense	0.006	0.785	D	0.253	0.765	T	0.061	0.232	B	0.082	0.291	B	0	0.843	D	1	0.81	D	2.265	0.644	M	-0.08	0.639	T	-4.91	0.855
chr3	41225038	T	C	ATC-C	0.0041913	CDS	ENST00000349496.11	4	540	326	T	C	c.326T	c.326T>C	109	1	ATC	I	ACC	T	p.I109	p.I109T	Missense	0.034	0.461	D	0.194	0.432	T	0.002	0.099	B	0.007	0.13	B	0	0.843	D	1	0.81	D	2.265	0.644	M	-0.06	0.636	T	-3.18	0.694
chr3	41225038	T	G	ATC-G	0.00104783	CDS	ENST00000349496.11	4	540	326	T	G	c.326T	c.326T>G	109	1	ATC	I	AGC	S	p.I109	p.I109S	Missense	0.06	0.722	T	0.252	0.706	T	0.073	0.241	B	0.066	0.274	B	0	0.843	D	1	0.81	D	1.92	0.513	L	-0.04	0.632	T	-3.93	0.772
chr3	41225039	C	A	TCC-A	0.00254472	CDS	ENST00000349496.11	4	541	327	C	A	c.327C	c.327C>A	109	2	ATC	I	ATA	I	p.I109	p.I109I	Synonymous	.	.	.	.	.	.	.	.	.	.	.	.	.	.	.	.	.	.	.	.	.	.	.	.	.	.
chr3	41225039	C	G	TCC-G	0.00359254	CDS	ENST00000349496.11	4	541	327	C	G	c.327C	c.327C>G	109	2	ATC	I	ATG	M	p.I109	p.I109M	Missense	0.07	0.353	T	0.175	0.393	T	0.011	0.159	B	0.027	0.211	B	0	0.843	D	1	0.81	D	1.46	0.368	L	-0.07	0.637	T	-1.73	0.41
chr3	41225039	C	T	TCC-T	0.00913105	CDS	ENST00000349496.11	4	541	327	C	T	c.327C	c.327C>T	109	2	ATC	I	ATT	I	p.I109	p.I109I	Synonymous	.	.	.	.	.	.	.	.	.	.	.	.	.	.	.	.	.	.	.	.	.	.	.	.	.	.
chr3	41225040	C	A	CCC-A	0.0028441	CDS	ENST00000349496.11	4	542	328	C	A	c.328C	c.328C>A	110	0	CCA	P	ACA	T	p.P110	p.P110T	Missense	0.123	0.343	T	0.143	0.332	T	0.073	0.241	B	0.066	0.274	B	0	0.843	D	1	0.81	D	2.08	0.574	M	0.33	0.583	T	-3.37	0.667
chr3	41225040	C	G	CCC-G	0.00456553	CDS	ENST00000349496.11	4	542	328	C	G	c.328C	c.328C>G	110	0	CCA	P	GCA	A	p.P110	p.P110A	Missense	0.168	0.284	T	0.185	0.29	T	0	0.029	B	0.002	0.069	B	0	0.843	D	1	0.81	D	2.08	0.574	M	0.1	0.613	T	-3.23	0.651
chr3	41225040	C	T	CCC-T	0.00980466	CDS	ENST00000349496.11	4	542	328	C	T	c.328C	c.328C>T	110	0	CCA	P	TCA	S	p.P110	p.P110S	Missense	0.338	0.314	T	0.311	0.197	T	0	0.029	B	0.004	0.101	B	0	0.843	D	1	0.81	D	1.625	0.416	L	0.08	0.616	T	-2.98	0.62
chr3	41225041	C	A	CCA-A	0.00194596	CDS	ENST00000349496.11	4	543	329	C	A	c.329C	c.329C>A	110	1	CCA	P	CAA	Q	p.P110	p.P110Q	Missense	0.089	0.378	T	0.127	0.352	T	0.005	0.13	B	0.009	0.143	B	0	0.843	D	1	0.81	D	2.43	0.705	M	0.01	0.625	T	-3.72	0.708
chr3	41225041	C	G	CCA-G	0.00336801	CDS	ENST00000349496.11	4	543	329	C	G	c.329C	c.329C>G	110	1	CCA	P	CGA	R	p.P110	p.P110R	Missense	0.104	0.384	T	0.127	0.351	T	0.217	0.302	B	0.14	0.336	B	0	0.843	D	1	0.81	D	2.43	0.705	M	-0.03	0.631	T	-4.37	0.771
chr3	41225041	C	T	CCA-T	0.00763416	CDS	ENST00000349496.11	4	543	329	C	T	c.329C	c.329C>T	110	1	CCA	P	CTA	L	p.P110	p.P110L	Missense	0.483	0.082	T	0.405	0.149	T	0	0.029	B	0.002	0.069	B	0	0.843	D	1	0.81	D	1.185	0.301	L	0.1	0.613	T	-4.01	0.744
chr3	41225042	A	C	CAT-C	0.00164658	CDS	ENST00000349496.11	4	544	330	A	C	c.330A	c.330A>C	110	2	CCA	P	CCC	P	p.P110	p.P110P	Synonymous	.	.	.	.	.	.	.	.	.	.	.	.	.	.	.	.	.	.	.	.	.	.	.	.	.	.
chr3	41225042	A	G	CAT-G	0.0124991	CDS	ENST00000349496.11	4	544	330	A	G	c.330A	c.330A>G	110	2	CCA	P	CCG	P	p.P110	p.P110P	Synonymous	.	.	.	.	.	.	.	.	.	.	.	.	.	.	.	.	.	.	.	.	.	.	.	.	.	.
chr3	41225042	A	T	CAT-T	0.00149689	CDS	ENST00000349496.11	4	544	330	A	T	c.330A	c.330A>T	110	2	CCA	P	CCT	P	p.P110	p.P110P	Synonymous	.	.	.	.	.	.	.	.	.	.	.	.	.	.	.	.	.	.	.	.	.	.	.	.	.	.
chr3	41225043	T	A	ATC-A	0.00172143	CDS	ENST00000349496.11	4	545	331	T	A	c.331T	c.331T>A	111	0	TCT	S	ACT	T	p.S111	p.S111T	Missense	0.213	0.208	T	0.222	0.257	T	0.005	0.13	B	0.009	0.143	B	0	0.843	D	1	0.81	D	1.4	0.354	L	-0.11	0.644	T	-1.78	0.42
chr3	41225043	T	C	ATC-C	0.0041913	CDS	ENST00000349496.11	4	545	331	T	C	c.331T	c.331T>C	111	0	TCT	S	CCT	P	p.S111	p.S111P	Missense	0.044	0.411	D	0.077	0.428	T	0.001	0.075	B	0.005	0.112	B	0	0.843	D	1	0.81	D	1.055	0.269	L	-0.14	0.65	T	-2.72	0.647
chr3	41225043	T	G	ATC-G	0.00104783	CDS	ENST00000349496.11	4	545	331	T	G	c.331T	c.331T>G	111	0	TCT	S	GCT	A	p.S111	p.S111A	Missense	0.277	0.208	T	0.49	0.276	T	0.006	0.136	B	0.01	0.149	B	0	0.843	D	1	0.81	D	1.75	0.454	L	-0.1	0.643	T	-1.68	0.435
chr3	41225044	C	A	TCT-A	0.00306863	CDS	ENST00000349496.11	4	546	332	C	A	c.332C	c.332C>A	111	1	TCT	S	TAT	Y	p.S111	p.S111Y	Missense	0.005	0.785	D	0.01	0.668	D	0.217	0.302	B	0.27	0.399	B	0	0.843	D	1	0.81	D	2.3	0.657	M	0.12	0.611	T	-3.56	0.753
chr3	41225044	C	G	TCT-G	0.00456553	CDS	ENST00000349496.11	4	546	332	C	G	c.332C	c.332C>G	111	1	TCT	S	TGT	C	p.S111	p.S111C	Missense	0.003	0.722	D	0.008	0.679	D	0.928	0.516	P	0.664	0.529	P	0	0.843	D	1	0.81	D	2.3	0.657	M	-0.15	0.652	T	-3.3	0.698
chr3	41225044	C	T	TCT-T	0.0063618	CDS	ENST00000349496.11	4	546	332	C	T	c.332C	c.332C>T	111	1	TCT	S	TTT	F	p.S111	p.S111F	Missense	0.004	0.785	D	0.01	0.657	D	0.003	0.112	B	0.013	0.165	B	0	0.843	D	1	0.81	D	2.3	0.657	M	-0.15	0.652	T	-3.65	0.763
chr3	41225045	T	A	CTA-A	0.000598758	CDS	ENST00000349496.11	4	547	333	T	A	c.333T	c.333T>A	111	2	TCT	S	TCA	S	p.S111	p.S111S	Synonymous	.	.	.	.	.	.	.	.	.	.	.	.	.	.	.	.	.	.	.	.	.	.	.	.	.	.
chr3	41225045	T	C	CTA-C	0.00374224	CDS	ENST00000349496.11	4	547	333	T	C	c.333T	c.333T>C	111	2	TCT	S	TCC	S	p.S111	p.S111S	Synonymous	.	.	.	.	.	.	.	.	.	.	.	.	.	.	.	.	.	.	.	.	.	.	.	.	.	.
chr3	41225045	T	G	CTA-G	0.000523913	CDS	ENST00000349496.11	4	547	333	T	G	c.333T	c.333T>G	111	2	TCT	S	TCG	S	p.S111	p.S111S	Synonymous	.	.	.	.	.	.	.	.	.	.	.	.	.	.	.	.	.	.	.	.	.	.	.	.	.	.
chr3	41225046	A	C	TAC-C	0.000598758	CDS	ENST00000349496.11	4	548	334	A	C	c.334A	c.334A>C	112	0	ACA	T	CCA	P	p.T112	p.T112P	Missense	0.067	0.501	T	0.182	0.521	T	0.058	0.23	B	0.067	0.275	B	0	0.843	D	1	0.81	D	1.895	0.504	L	-0.26	0.672	T	-3.68	0.763
chr3	41225046	A	G	TAC-G	0.00389192	CDS	ENST00000349496.11	4	548	334	A	G	c.334A	c.334A>G	112	0	ACA	T	GCA	A	p.T112	p.T112A	Missense	0.128	0.357	T	0.157	0.449	T	0.103	0.259	B	0.077	0.285	B	0	0.843	D	1	0.81	D	1.69	0.433	L	-0.24	0.668	T	-2.84	0.64
chr3	41225046	A	T	TAC-T	0.000898136	CDS	ENST00000349496.11	4	548	334	A	T	c.334A	c.334A>T	112	0	ACA	T	TCA	S	p.T112	p.T112S	Missense	0.029	0.654	D	0.043	0.624	D	0.209	0.299	B	0.186	0.361	B	0	0.843	D	1	0.81	D	2.24	0.634	M	-0.25	0.67	T	-2.37	0.594
chr3	41225047	C	A	ACA-A	0.00306863	CDS	ENST00000349496.11	4	549	335	C	A	c.335C	c.335C>A	112	1	ACA	T	AAA	K	p.T112	p.T112K	Missense	0.004	0.785	D	0.014	0.765	D	0.968	0.566	D	0.758	0.563	P	0	0.843	D	1	0.81	D	2.585	0.756	M	-0.25	0.67	T	-3.99	0.786
chr3	41225047	C	G	ACA-G	0.00209565	CDS	ENST00000349496.11	4	549	335	C	G	c.335C	c.335C>G	112	1	ACA	T	AGA	R	p.T112	p.T112R	Missense	0.003	0.785	D	0.008	0.794	D	0.984	0.607	D	0.866	0.616	P	0	0.843	D	1	0.81	D	2.24	0.634	M	-0.24	0.668	T	-4.06	0.79
chr3	41225047	C	T	ACA-T	0.00935559	CDS	ENST00000349496.11	4	549	335	C	T	c.335C	c.335C>T	112	1	ACA	T	ATA	I	p.T112	p.T112I	Missense	0.066	0.722	T	0.132	0.679	T	0.937	0.524	P	0.567	0.498	P	0	0.843	D	1	0.81	D	2.585	0.756	M	-0.23	0.667	T	-4.01	0.787
chr3	41225048	A	C	CAC-C	0.0021705	CDS	ENST00000349496.11	4	550	336	A	C	c.336A	c.336A>C	112	2	ACA	T	ACC	T	p.T112	p.T112T	Synonymous	.	.	.	.	.	.	.	.	.	.	.	.	.	.	.	.	.	.	.	.	.	.	.	.	.	.
chr3	41225048	A	G	CAC-G	0.00516428	CDS	ENST00000349496.11	4	550	336	A	G	c.336A	c.336A>G	112	2	ACA	T	ACG	T	p.T112	p.T112T	Synonymous	.	.	.	.	.	.	.	.	.	.	.	.	.	.	.	.	.	.	.	.	.	.	.	.	.	.
chr3	41225048	A	T	CAC-T	0.00127236	CDS	ENST00000349496.11	4	550	336	A	T	c.336A	c.336A>T	112	2	ACA	T	ACT	T	p.T112	p.T112T	Synonymous	.	.	.	.	.	.	.	.	.	.	.	.	.	.	.	.	.	.	.	.	.	.	.	.	.	.
chr3	41225049	C	A	ACA-A	0.00306863	CDS	ENST00000349496.11	4	551	337	C	A	c.337C	c.337C>A	113	0	CAG	Q	AAG	K	p.Q113	p.Q113K	Missense	0.005	0.722	D	0.023	0.668	D	0.895	0.492	P	0.468	0.467	P	0	0.843	D	1	0.81	D	2.61	0.763	M	-0.17	0.656	T	-2.82	0.67
chr3	41225049	C	G	ACA-G	0.00209565	CDS	ENST00000349496.11	4	551	337	C	G	c.337C	c.337C>G	113	0	CAG	Q	GAG	E	p.Q113	p.Q113E	Missense	0.057	0.785	T	0.148	0.657	T	0.25	0.312	B	0.067	0.275	B	0	0.843	D	1	0.81	D	2.06	0.567	M	-0.07	0.637	T	-2	0.542
chr3	41225049	C	T	ACA-T	0.00935559	CDS	ENST00000349496.11	4	551	337	C	T	c.337C	c.337C>T	113	0	CAG	Q	TAG	X	p.Q113	p.Q113X	PTV	.	.	.	.	.	.	.	.	.	.	.	.	0	0.843	D	1	0.81	A	.	.	.	.	.	.	.	.
chr3	41225050	A	C	CAG-C	0.00299379	CDS	ENST00000349496.11	4	552	338	A	C	c.338A	c.338A>C	113	1	CAG	Q	CCG	P	p.Q113	p.Q113P	Missense	0.058	0.722	T	0.137	0.441	T	0.026	0.194	B	0.013	0.165	B	0	0.843	D	1	0.81	D	1.915	0.512	L	-0.21	0.663	T	-3.44	0.821
chr3	41225050	A	G	CAG-G	0.0107028	CDS	ENST00000349496.11	4	552	338	A	G	c.338A	c.338A>G	113	1	CAG	Q	CGG	R	p.Q113	p.Q113R	Missense	0.003	0.785	D	0.011	0.692	D	0.984	0.607	D	0.737	0.556	P	0	0.843	D	1	0.81	D	2.61	0.763	M	-0.18	0.657	T	-2.86	0.664
chr3	41225050	A	T	CAG-T	0.00157174	CDS	ENST00000349496.11	4	552	338	A	T	c.338A	c.338A>T	113	1	CAG	Q	CTG	L	p.Q113	p.Q113L	Missense	0.001	0.785	D	0.007	0.722	D	0.895	0.492	P	0.389	0.441	B	0	0.843	D	1	0.81	D	2.61	0.763	M	-0.15	0.652	T	-4.96	0.881
chr3	41225051	G	A	AGT-A	0.00688571	CDS	ENST00000349496.11	4	553	339	G	A	c.339G	c.339G>A	113	2	CAG	Q	CAA	Q	p.Q113	p.Q113Q	Synonymous	.	.	.	.	.	.	.	.	.	.	.	.	.	.	.	.	.	.	.	.	.	.	.	.	.	.
chr3	41225051	G	C	AGT-C	0.00261956	CDS	ENST00000349496.11	4	553	339	G	C	c.339G	c.339G>C	113	2	CAG	Q	CAC	H	p.Q113	p.Q113H	Missense	0.001	0.785	D	0.006	0.794	D	0.999	0.779	D	0.894	0.634	P	0	0.843	D	1	0.81	D	2.265	0.644	M	-0.23	0.667	T	-3.56	0.762
chr3	41225051	G	T	AGT-T	0.00164658	CDS	ENST00000349496.11	4	553	339	G	T	c.339G	c.339G>T	113	2	CAG	Q	CAT	H	p.Q113	p.Q113H	Missense	0.001	0.785	D	0.006	0.794	D	0.999	0.779	D	0.894	0.634	P	0	0.843	D	1	0.81	D	2.265	0.644	M	-0.23	0.667	T	-3.56	0.762
chr3	41225052	T	A	GTT-A	0.000972981	CDS	ENST00000349496.11	4	554	340	T	A	c.340T	c.340T>A	114	0	TTT	F	ATT	I	p.F114	p.F114I	Missense	0.312	0.14	T	0.404	0.149	T	0	0.029	B	0.001	0.044	B	0	0.559	D	1	0.81	D	0.66	0.162	N	0.13	0.61	T	-1.47	0.36
chr3	41225052	T	C	GTT-C	0.00471522	CDS	ENST00000349496.11	4	554	340	T	C	c.340T	c.340T>C	114	0	TTT	F	CTT	L	p.F114	p.F114L	Missense	0.176	0.243	T	0.452	0.13	T	0	0.029	B	0.001	0.044	B	0	0.559	D	1	0.81	D	0.55	0.145	N	0.07	0.617	T	-1.64	0.412
chr3	41225052	T	G	GTT-G	0.0013472	CDS	ENST00000349496.11	4	554	340	T	G	c.340T	c.340T>G	114	0	TTT	F	GTT	V	p.F114	p.F114V	Missense	0.465	0.086	T	0.421	0.141	T	0.001	0.075	B	0.002	0.069	B	0	0.559	D	1	0.81	D	0.66	0.162	N	0.06	0.618	T	-1.67	0.399
chr3	41225053	T	A	TTT-A	0.000598758	CDS	ENST00000349496.11	4	555	341	T	A	c.341T	c.341T>A	114	1	TTT	F	TAT	Y	p.F114	p.F114Y	Missense	0.525	0.092	T	0.723	0.053	T	0	0.029	B	0.001	0.044	B	0	0.559	D	1	0.81	D	0.38	0.121	N	0.02	0.623	T	-0.23	0.125
chr3	41225053	T	C	TTT-C	0.00508944	CDS	ENST00000349496.11	4	555	341	T	C	c.341T	c.341T>C	114	1	TTT	F	TCT	S	p.F114	p.F114S	Missense	0.108	0.294	T	0.229	0.253	T	0.001	0.075	B	0.004	0.101	B	0	0.559	D	1	0.81	D	1.15	0.293	L	0.1	0.613	T	-2.56	0.644
chr3	41225053	T	G	TTT-G	0.00149689	CDS	ENST00000349496.11	4	555	341	T	G	c.341T	c.341T>G	114	1	TTT	F	TGT	C	p.F114	p.F114C	Missense	0.03	0.491	D	0.092	0.401	T	0.883	0.485	P	0.447	0.46	P	0	0.559	D	1	0.81	D	1.7	0.438	L	-0.03	0.631	T	-2.93	0.674
chr3	41225054	T	A	TTG-A	0.000523913	CDS	ENST00000349496.11	4	556	342	T	A	c.342T	c.342T>A	114	2	TTT	F	TTA	L	p.F114	p.F114L	Missense	0.176	0.243	T	0.452	0.13	T	0	0.029	B	0.001	0.044	B	0	0.559	D	1	0.588	D	0.55	0.145	N	0.07	0.617	T	-1.64	0.412
chr3	41225054	T	C	TTG-C	0.00359254	CDS	ENST00000349496.11	4	556	342	T	C	c.342T	c.342T>C	114	2	TTT	F	TTC	F	p.F114	p.F114F	Synonymous	.	.	.	.	.	.	.	.	.	.	.	.	.	.	.	.	.	.	.	.	.	.	.	.	.	.
chr3	41225054	T	G	TTG-G	0.00209565	CDS	ENST00000349496.11	4	556	342	T	G	c.342T	c.342T>G	114	2	TTT	F	TTG	L	p.F114	p.F114L	Missense	0.176	0.243	T	0.452	0.13	T	0	0.029	B	0.001	0.044	B	0	0.559	D	1	0.588	D	0.55	0.145	N	0.07	0.617	T	-1.64	0.412
chr3	41225055	G	A	TGA-A	0.00658633	CDS	ENST00000349496.11	4	557	343	G	A	c.343G	c.343G>A	115	0	GAT	D	AAT	N	p.D115	p.D115N	Missense	0.145	0.292	T	0.259	0.364	T	0.004	0.122	B	0.005	0.112	B	0	0.843	D	1	0.81	D	1.575	0.397	L	-0.03	0.631	T	-1.66	0.539
chr3	41225055	G	C	TGA-C	0.00239503	CDS	ENST00000349496.11	4	557	343	G	C	c.343G	c.343G>C	115	0	GAT	D	CAT	H	p.D115	p.D115H	Missense	0.145	0.343	T	0.177	0.369	T	0.01	0.155	B	0.008	0.137	B	0	0.843	D	1	0.81	D	1.225	0.307	L	-0.08	0.639	T	-2.32	0.663
chr3	41225055	G	T	TGA-T	0.00172143	CDS	ENST00000349496.11	4	557	343	G	T	c.343G	c.343G>T	115	0	GAT	D	TAT	Y	p.D115	p.D115Y	Missense	0.008	0.785	D	0.021	0.765	D	0.823	0.458	P	0.284	0.405	B	0	0.843	D	1	0.81	D	2.265	0.644	M	-0.09	0.641	T	-3.99	0.846
chr3	41225056	A	C	GAT-C	0.000823292	CDS	ENST00000349496.11	4	558	344	A	C	c.344A	c.344A>C	115	1	GAT	D	GCT	A	p.D115	p.D115A	Missense	0.168	0.632	T	0.166	0.648	T	0.049	0.222	B	0.027	0.211	B	0	0.843	D	1	0.81	D	1.72	0.444	L	-0.05	0.634	T	-3.43	0.803
chr3	41225056	A	G	GAT-G	0.00479006	CDS	ENST00000349496.11	4	558	344	A	G	c.344A	c.344A>G	115	1	GAT	D	GGT	G	p.D115	p.D115G	Missense	0.027	0.682	D	0.082	0.631	T	0.004	0.122	B	0.005	0.112	B	0	0.843	D	1	0.81	D	1.72	0.444	L	-0.08	0.639	T	-2.98	0.767
chr3	41225056	A	T	GAT-T	0.00269441	CDS	ENST00000349496.11	4	558	344	A	T	c.344A	c.344A>T	115	1	GAT	D	GTT	V	p.D115	p.D115V	Missense	0.043	0.45	D	0.037	0.794	D	0.017	0.176	B	0.015	0.173	B	0	0.843	D	1	0.81	D	1.72	0.444	L	0.05	0.619	T	-4.28	0.839
chr3	41225057	T	A	ATG-A	0.00179627	CDS	ENST00000349496.11	4	559	345	T	A	c.345T	c.345T>A	115	2	GAT	D	GAA	E	p.D115	p.D115E	Missense	0.555	0.095	T	0.461	0.2	T	0.002	0.099	B	0.005	0.112	B	0	0.843	D	1	0.588	D	0.77	0.194	N	0.14	0.609	T	-1.1	0.382
chr3	41225057	T	C	ATG-C	0.0114512	CDS	ENST00000349496.11	4	559	345	T	C	c.345T	c.345T>C	115	2	GAT	D	GAC	D	p.D115	p.D115D	Synonymous	.	.	.	.	.	.	.	.	.	.	.	.	.	.	.	.	.	.	.	.	.	.	.	.	.	.
chr3	41225057	T	G	ATG-G	0.00164658	CDS	ENST00000349496.11	4	559	345	T	G	c.345T	c.345T>G	115	2	GAT	D	GAG	E	p.D115	p.D115E	Missense	0.555	0.095	T	0.461	0.2	T	0.002	0.099	B	0.005	0.112	B	0	0.843	D	1	0.588	D	0.77	0.194	N	0.14	0.609	T	-1.1	0.382
chr3	41225058	G	A	TGC-A	0.00755931	CDS	ENST00000349496.11	4	560	346	G	A	c.346G	c.346G>A	116	0	GCT	A	ACT	T	p.A116	p.A116T	Missense	0.194	0.208	T	0.468	0.25	T	0.001	0.075	B	0.002	0.069	B	0	0.843	D	1	0.489	D	0.805	0.202	L	-0.08	0.639	T	-0.16	0.146
chr3	41225058	G	C	TGC-C	0.00269441	CDS	ENST00000349496.11	4	560	346	G	C	c.346G	c.346G>C	116	0	GCT	A	CCT	P	p.A116	p.A116P	Missense	1	0.01	T	1	0.012	T	0	0.029	B	0.001	0.044	B	0	0.843	D	1	0.516	D	-0.565	0.023	N	-0.07	0.637	T	3.06	0.002
chr3	41225058	G	T	TGC-T	0.00291894	CDS	ENST00000349496.11	4	560	346	G	T	c.346G	c.346G>T	116	0	GCT	A	TCT	S	p.A116	p.A116S	Missense	0.351	0.126	T	0.583	0.151	T	0	0.029	B	0.001	0.044	B	0	0.843	D	0.999	0.473	D	-0.295	0.036	N	0.03	0.622	T	0.02	0.079
chr3	41225059	C	A	GCT-A	0.0021705	CDS	ENST00000349496.11	4	561	347	C	A	c.347C	c.347C>A	116	1	GCT	A	GAT	D	p.A116	p.A116D	Missense	0.155	0.244	T	0.414	0.227	T	0	0.029	B	0.001	0.044	B	0	0.843	D	1	0.588	D	0.255	0.098	N	-0.11	0.644	T	-0.24	0.185
chr3	41225059	C	G	GCT-G	0.00314348	CDS	ENST00000349496.11	4	561	347	C	G	c.347C	c.347C>G	116	1	GCT	A	GGT	G	p.A116	p.A116G	Missense	0.36	0.122	T	0.393	0.154	T	0.019	0.18	B	0.028	0.213	B	0	0.843	D	1	0.529	D	0.175	0.09	N	-0.12	0.646	T	-0.54	0.166
chr3	41225059	C	T	GCT-T	0.00958012	CDS	ENST00000349496.11	4	561	347	C	T	c.347C	c.347C>T	116	1	GCT	A	GTT	V	p.A116	p.A116V	Missense	0.117	0.284	T	0.247	0.377	T	0.001	0.075	B	0.004	0.101	B	0	0.843	D	1	0.537	D	0.805	0.202	L	-0.04	0.632	T	-0.92	0.264
chr3	41225060	T	A	CTG-A	0.00209565	CDS	ENST00000349496.11	4	562	348	T	A	c.348T	c.348T>A	116	2	GCT	A	GCA	A	p.A116	p.A116A	Synonymous	.	.	.	.	.	.	.	.	.	.	.	.	.	.	.	.	.	.	.	.	.	.	.	.	.	.
chr3	41225060	T	C	CTG-C	0.0117506	CDS	ENST00000349496.11	4	562	348	T	C	c.348T	c.348T>C	116	2	GCT	A	GCC	A	p.A116	p.A116A	Synonymous	.	.	.	.	.	.	.	.	.	.	.	.	.	.	.	.	.	.	.	.	.	.	.	.	.	.
chr3	41225060	T	G	CTG-G	0.00359254	CDS	ENST00000349496.11	4	562	348	T	G	c.348T	c.348T>G	116	2	GCT	A	GCG	A	p.A116	p.A116A	Synonymous	.	.	.	.	.	.	.	.	.	.	.	.	.	.	.	.	.	.	.	.	.	.	.	.	.	.
chr3	41225061	G	A	TGC-A	0.00755931	CDS	ENST00000349496.11	4	563	349	G	A	c.349G	c.349G>A	117	0	GCT	A	ACT	T	p.A117	p.A117T	Missense	0.584	0.083	T	0.636	0.071	T	0.017	0.176	B	0.005	0.112	B	0	0.843	D	1	0.588	D	0.2	0.092	N	0	0.626	T	-0.76	0.212
chr3	41225061	G	C	TGC-C	0.00269441	CDS	ENST00000349496.11	4	563	349	G	C	c.349G	c.349G>C	117	0	GCT	A	CCT	P	p.A117	p.A117P	Missense	0.203	0.229	T	0.236	0.331	T	0.107	0.261	B	0.025	0.205	B	0	0.843	D	1	0.81	D	0.895	0.224	L	-0.06	0.636	T	-1.26	0.332
chr3	41225061	G	T	TGC-T	0.00291894	CDS	ENST00000349496.11	4	563	349	G	T	c.349G	c.349G>T	117	0	GCT	A	TCT	S	p.A117	p.A117S	Missense	0.845	0.036	T	0.817	0.039	T	0.007	0.142	B	0.002	0.069	B	0	0.843	D	1	0.588	D	0.09	0.084	N	0.13	0.61	T	0.28	0.042
chr3	41225062	C	A	GCT-A	0.0021705	CDS	ENST00000349496.11	4	564	350	C	A	c.350C	c.350C>A	117	1	GCT	A	GAT	D	p.A117	p.A117D	Missense	0.561	0.067	T	0.644	0.07	T	0.004	0.122	B	0.003	0.087	B	0	0.843	D	1	0.81	D	0.345	0.112	N	-0.04	0.632	T	-0.61	0.187
chr3	41225062	C	G	GCT-G	0.00314348	CDS	ENST00000349496.11	4	564	350	C	G	c.350C	c.350C>G	117	1	GCT	A	GGT	G	p.A117	p.A117G	Missense	0.648	0.049	T	0.561	0.091	T	0.001	0.075	B	0.001	0.044	B	0	0.843	D	1	0.588	D	-0.305	0.036	N	0.02	0.623	T	0.57	0.026
chr3	41225062	C	T	GCT-T	0.00958012	CDS	ENST00000349496.11	4	564	350	C	T	c.350C	c.350C>T	117	1	GCT	A	GTT	V	p.A117	p.A117V	Missense	0.219	0.218	T	0.242	0.329	T	0.04	0.212	B	0.014	0.169	B	0	0.843	D	1	0.81	D	1.24	0.31	L	-0.06	0.636	T	-1.65	0.395
chr3	41225063	T	A	CTC-A	0.00157174	CDS	ENST00000349496.11	4	565	351	T	A	c.351T	c.351T>A	117	2	GCT	A	GCA	A	p.A117	p.A117A	Synonymous	.	.	.	.	.	.	.	.	.	.	.	.	.	.	.	.	.	.	.	.	.	.	.	.	.	.
chr3	41225063	T	C	CTC-C	0.00396677	CDS	ENST00000349496.11	4	565	351	T	C	c.351T	c.351T>C	117	2	GCT	A	GCC	A	p.A117	p.A117A	Synonymous	.	.	.	.	.	.	.	.	.	.	.	.	.	.	.	.	.	.	.	.	.	.	.	.	.	.
chr3	41225063	T	G	CTC-G	0.00104783	CDS	ENST00000349496.11	4	565	351	T	G	c.351T	c.351T>G	117	2	GCT	A	GCG	A	p.A117	p.A117A	Synonymous	.	.	.	.	.	.	.	.	.	.	.	.	.	.	.	.	.	.	.	.	.	.	.	.	.	.
chr3	41225064	C	A	TCA-A	0.00157174	CDS	ENST00000349496.11	4	566	352	C	A	c.352C	c.352C>A	118	0	CAT	H	AAT	N	p.H118	p.H118N	Missense	0.154	0.304	T	0.247	0.374	T	0	0.029	B	0.002	0.069	B	0	0.843	D	1	0.81	D	0.6	0.155	N	0.13	0.61	T	-0.06	0.123
chr3	41225064	C	G	TCA-G	0.00209565	CDS	ENST00000349496.11	4	566	352	C	G	c.352C	c.352C>G	118	0	CAT	H	GAT	D	p.H118	p.H118D	Missense	0.051	0.447	T	0.145	0.486	T	0.032	0.202	B	0.028	0.213	B	0	0.843	D	1	0.81	D	0.6	0.155	N	0	0.626	T	-0.08	0.168
chr3	41225064	C	T	TCA-T	0.00576304	CDS	ENST00000349496.11	4	566	352	C	T	c.352C	c.352C>T	118	0	CAT	H	TAT	Y	p.H118	p.H118Y	Missense	0.006	0.654	D	0.335	0.722	T	0.014	0.169	B	0.017	0.181	B	0	0.843	D	1	0.81	D	1.15	0.293	L	-0.04	0.632	T	-1.21	0.338
chr3	41225065	A	C	CAT-C	0.00164658	CDS	ENST00000349496.11	4	567	353	A	C	c.353A	c.353A>C	118	1	CAT	H	CCT	P	p.H118	p.H118P	Missense	0.077	0.391	T	0.089	0.639	T	0	0.029	B	0.001	0.044	B	0	0.843	D	1	0.81	D	1.15	0.293	L	-0.04	0.632	T	-1.15	0.346
chr3	41225065	A	G	CAT-G	0.0124991	CDS	ENST00000349496.11	4	567	353	A	G	c.353A	c.353A>G	118	1	CAT	H	CGT	R	p.H118	p.H118R	Missense	0.338	0.586	T	0.468	0.61	T	0.001	0.075	B	0.004	0.101	B	0	0.843	D	1	0.81	D	0.345	0.112	N	0.03	0.622	T	-0.02	0.073
chr3	41225065	A	T	CAT-T	0.00149689	CDS	ENST00000349496.11	4	567	353	A	T	c.353A	c.353A>T	118	1	CAT	H	CTT	L	p.H118	p.H118L	Missense	0.027	0.654	D	0.19	0.692	T	0.032	0.202	B	0.028	0.213	B	0	0.843	D	1	0.81	D	1.15	0.293	L	-0.03	0.631	T	-1.89	0.485
chr3	41225066	T	A	ATC-A	0.00172143	CDS	ENST00000349496.11	4	568	354	T	A	c.354T	c.354T>A	118	2	CAT	H	CAA	Q	p.H118	p.H118Q	Missense	1	0.01	T	1	0.012	T	0.001	0.075	B	0.001	0.044	B	0	0.843	D	1	0.548	D	-0.615	0.022	N	0.08	0.616	T	1.83	0.005
chr3	41225066	T	C	ATC-C	0.0041913	CDS	ENST00000349496.11	4	568	354	T	C	c.354T	c.354T>C	118	2	CAT	H	CAC	H	p.H118	p.H118H	Synonymous	.	.	.	.	.	.	.	.	.	.	.	.	.	.	.	.	.	.	.	.	.	.	.	.	.	.
chr3	41225066	T	G	ATC-G	0.00104783	CDS	ENST00000349496.11	4	568	354	T	G	c.354T	c.354T>G	118	2	CAT	H	CAG	Q	p.H118	p.H118Q	Missense	1	0.01	T	1	0.012	T	0.001	0.075	B	0.001	0.044	B	0	0.843	D	1	0.548	D	-0.615	0.022	N	0.08	0.616	T	1.83	0.005
chr3	41225067	C	A	TCC-A	0.00254472	CDS	ENST00000349496.11	4	569	355	C	A	c.355C	c.355C>A	119	0	CCC	P	ACC	T	p.P119	p.P119T	Missense	0.244	0.175	T	0.378	0.163	T	0.017	0.176	B	0.009	0.143	B	0	0.843	D	1	0.81	D	0.83	0.21	L	0.08	0.616	T	-2.3	0.541
chr3	41225067	C	G	TCC-G	0.00359254	CDS	ENST00000349496.11	4	569	355	C	G	c.355C	c.355C>G	119	0	CCC	P	GCC	A	p.P119	p.P119A	Missense	0.407	0.102	T	0.389	0.156	T	0.002	0.099	B	0.009	0.143	B	0	0.843	D	1	0.81	D	0.37	0.121	N	0.2	0.601	T	-1.61	0.42
chr3	41225067	C	T	TCC-T	0.00913105	CDS	ENST00000349496.11	4	569	355	C	T	c.355C	c.355C>T	119	0	CCC	P	TCC	S	p.P119	p.P119S	Missense	0.324	0.179	T	0.413	0.144	T	0.007	0.142	B	0.016	0.177	B	0	0.843	D	1	0.81	D	0.895	0.224	L	0.02	0.623	T	-2.02	0.475
chr3	41225068	C	A	CCC-A	0.0028441	CDS	ENST00000349496.11	4	570	356	C	A	c.356C	c.356C>A	119	1	CCC	P	CAC	H	p.P119	p.P119H	Missense	0.007	0.614	D	0.044	0.497	D	0.904	0.498	P	0.682	0.535	P	0	0.843	D	1	0.81	D	1.865	0.493	L	-0.01	0.628	T	-3.27	0.692
chr3	41225068	C	G	CCC-G	0.00456553	CDS	ENST00000349496.11	4	570	356	C	G	c.356C	c.356C>G	119	1	CCC	P	CGC	R	p.P119	p.P119R	Missense	0.014	0.532	D	0.147	0.329	T	0.7	0.419	P	0.284	0.405	B	0	0.843	D	1	0.81	D	1.865	0.493	L	0.01	0.625	T	-2.9	0.626
chr3	41225068	C	T	CCC-T	0.00980466	CDS	ENST00000349496.11	4	570	356	C	T	c.356C	c.356C>T	119	1	CCC	P	CTC	L	p.P119	p.P119L	Missense	0.066	0.386	T	0.129	0.35	T	0.004	0.122	B	0.005	0.112	B	0	0.843	D	1	0.81	D	1.52	0.384	L	0.04	0.621	T	-3.01	0.669
chr3	41225069	C	A	CCA-A	0.00194596	CDS	ENST00000349496.11	4	571	357	C	A	c.357C	c.357C>A	119	2	CCC	P	CCA	P	p.P119	p.P119P	Synonymous	.	.	.	.	.	.	.	.	.	.	.	.	.	.	.	.	.	.	.	.	.	.	.	.	.	.
chr3	41225069	C	G	CCA-G	0.00336801	CDS	ENST00000349496.11	4	571	357	C	G	c.357C	c.357C>G	119	2	CCC	P	CCG	P	p.P119	p.P119P	Synonymous	.	.	.	.	.	.	.	.	.	.	.	.	.	.	.	.	.	.	.	.	.	.	.	.	.	.
chr3	41225069	C	T	CCA-T	0.00763416	CDS	ENST00000349496.11	4	571	357	C	T	c.357C	c.357C>T	119	2	CCC	P	CCT	P	p.P119	p.P119P	Synonymous	.	.	.	.	.	.	.	.	.	.	.	.	.	.	.	.	.	.	.	.	.	.	.	.	.	.
chr3	41225070	A	C	CAC-C	0.0021705	CDS	ENST00000349496.11	4	572	358	A	C	c.358A	c.358A>C	120	0	ACT	T	CCT	P	p.T120	p.T120P	Missense	0.003	0.785	D	0.014	0.794	D	0.992	0.647	D	0.899	0.638	P	0	0.843	D	1	0.81	D	2.6	0.761	M	-0.15	0.652	T	-4.04	0.842
chr3	41225070	A	G	CAC-G	0.00516428	CDS	ENST00000349496.11	4	572	358	A	G	c.358A	c.358A>G	120	0	ACT	T	GCT	A	p.T120	p.T120A	Missense	0.085	0.437	T	0.105	0.722	T	0.361	0.339	B	0.077	0.285	B	0	0.843	D	1	0.81	D	2.05	0.565	M	0	0.626	T	-2.8	0.751
chr3	41225070	A	T	CAC-T	0.00127236	CDS	ENST00000349496.11	4	572	358	A	T	c.358A	c.358A>T	120	0	ACT	T	TCT	S	p.T120	p.T120S	Missense	0.231	0.477	T	0.307	0.481	T	0.23	0.306	B	0.083	0.292	B	0	0.843	D	1	0.81	D	1.355	0.338	L	-0.07	0.637	T	-2.05	0.659
chr3	41225071	C	A	ACT-A	0.00164658	CDS	ENST00000349496.11	4	573	359	C	A	c.359C	c.359C>A	120	1	ACT	T	AAT	N	p.T120	p.T120N	Missense	0.003	0.785	D	0.089	0.765	T	0.985	0.611	D	0.758	0.563	P	0	0.843	D	1	0.81	D	2.25	0.638	M	-0.12	0.646	T	-3.2	0.768
chr3	41225071	C	G	ACT-G	0.00261956	CDS	ENST00000349496.11	4	573	359	C	G	c.359C	c.359C>G	120	1	ACT	T	AGT	S	p.T120	p.T120S	Missense	0.231	0.477	T	0.307	0.481	T	0.23	0.306	B	0.083	0.292	B	0	0.843	D	1	0.81	D	1.355	0.338	L	-0.07	0.637	T	-2.05	0.659
chr3	41225071	C	T	ACT-T	0.00725994	CDS	ENST00000349496.11	4	573	359	C	T	c.359C	c.359C>T	120	1	ACT	T	ATT	I	p.T120	p.T120I	Missense	0.003	0.913	D	0.01	0.834	D	0.985	0.611	D	0.769	0.568	P	0	0.843	D	1	0.81	D	2.6	0.761	M	-0.14	0.65	T	-3.88	0.844
chr3	41225072	T	A	CTA-A	0.000598758	CDS	ENST00000349496.11	4	574	360	T	A	c.360T	c.360T>A	120	2	ACT	T	ACA	T	p.T120	p.T120T	Synonymous	.	.	.	.	.	.	.	.	.	.	.	.	.	.	.	.	.	.	.	.	.	.	.	.	.	.
chr3	41225072	T	C	CTA-C	0.00374224	CDS	ENST00000349496.11	4	574	360	T	C	c.360T	c.360T>C	120	2	ACT	T	ACC	T	p.T120	p.T120T	Synonymous	.	.	.	.	.	.	.	.	.	.	.	.	.	.	.	.	.	.	.	.	.	.	.	.	.	.
chr3	41225072	T	G	CTA-G	0.000523913	CDS	ENST00000349496.11	4	574	360	T	G	c.360T	c.360T>G	120	2	ACT	T	ACG	T	p.T120	p.T120T	Synonymous	.	.	.	.	.	.	.	.	.	.	.	.	.	.	.	.	.	.	.	.	.	.	.	.	.	.
chr3	41225073	A	C	TAA-C	0.000673602	CDS	ENST00000349496.11	4	575	361	A	C	c.361A	c.361A>C	121	0	AAT	N	CAT	H	p.N121	p.N121H	Missense	0.063	0.496	T	0.14	0.419	T	0.773	0.44	P	0.566	0.498	P	0	0.537	D	1	0.81	D	1.65	0.422	L	-0.08	0.639	T	-1.81	0.477
chr3	41225073	A	G	TAA-G	0.00246987	CDS	ENST00000349496.11	4	575	361	A	G	c.361A	c.361A>G	121	0	AAT	N	GAT	D	p.N121	p.N121D	Missense	0.16	0.317	T	0.627	0.166	T	0.136	0.273	B	0.091	0.299	B	0	0.537	D	1	0.81	D	1.65	0.422	L	0	0.626	T	-1.44	0.468
chr3	41225073	A	T	TAA-T	0.000224534	CDS	ENST00000349496.11	4	575	361	A	T	c.361A	c.361A>T	121	0	AAT	N	TAT	Y	p.N121	p.N121Y	Missense	0.081	0.519	T	0.075	0.46	T	0.773	0.44	P	0.396	0.444	B	0	0.537	D	1	0.81	D	1.65	0.422	L	-0.09	0.641	T	-2.73	0.646
chr3	41225074	A	C	AAT-C	0.000523913	CDS	ENST00000349496.11	4	576	362	A	C	c.362A	c.362A>C	121	1	AAT	N	ACT	T	p.N121	p.N121T	Missense	1	0.325	T	0.677	0.171	T	0.006	0.136	B	0.011	0.155	B	0	0.537	D	1	0.81	D	1.1	0.28	L	-0.05	0.634	T	-1.02	0.326
chr3	41225074	A	G	AAT-G	0.0118255	CDS	ENST00000349496.11	4	576	362	A	G	c.362A	c.362A>G	121	1	AAT	N	AGT	S	p.N121	p.N121S	Missense	0.867	0.158	T	0.794	0.06	T	0.001	0.075	B	0.007	0.13	B	0	0.537	D	1	0.81	D	0.405	0.123	N	-0.03	0.631	T	-0.12	0.168
chr3	41225074	A	T	AAT-T	0.00149689	CDS	ENST00000349496.11	4	576	362	A	T	c.362A	c.362A>T	121	1	AAT	N	ATT	I	p.N121	p.N121I	Missense	0.14	0.532	T	0.225	0.476	T	0.006	0.136	B	0.007	0.13	B	0	0.537	D	1	0.81	D	0.955	0.239	L	-0.08	0.639	T	-2.51	0.61
chr3	41225075	T	A	ATG-A	0.00179627	CDS	ENST00000349496.11	4	577	363	T	A	c.363T	c.363T>A	121	2	AAT	N	AAA	K	p.N121	p.N121K	Missense	0.187	0.403	T	0.948	0.297	T	0.136	0.273	B	0.066	0.274	B	0	0.537	D	1	0.52	D	1.65	0.422	L	0.05	0.619	T	-1.62	0.465
chr3	41225075	T	C	ATG-C	0.0114512	CDS	ENST00000349496.11	4	577	363	T	C	c.363T	c.363T>C	121	2	AAT	N	AAC	N	p.N121	p.N121N	Synonymous	.	.	.	.	.	.	.	.	.	.	.	.	.	.	.	.	.	.	.	.	.	.	.	.	.	.
chr3	41225075	T	G	ATG-G	0.00164658	CDS	ENST00000349496.11	4	577	363	T	G	c.363T	c.363T>G	121	2	AAT	N	AAG	K	p.N121	p.N121K	Missense	0.187	0.403	T	0.948	0.297	T	0.136	0.273	B	0.066	0.274	B	0	0.537	D	1	0.516	D	1.65	0.422	L	0.05	0.619	T	-1.62	0.465
chr3	41225076	G	A	TGT-A	0.00860714	CDS	ENST00000349496.11	4	578	364	G	A	c.364G	c.364G>A	122	0	GTC	V	ATC	I	p.V122	p.V122I	Missense	0.044	0.632	D	0.049	0.616	D	0.949	0.538	P	0.656	0.527	P	0	0.843	D	1	0.81	D	2.67	0.782	M	-0.13	0.648	T	-0.5	0.21
chr3	41225076	G	C	TGT-C	0.00291894	CDS	ENST00000349496.11	4	578	364	G	C	c.364G	c.364G>C	122	0	GTC	V	CTC	L	p.V122	p.V122L	Missense	0.201	0.218	T	0.245	0.376	T	0.394	0.347	B	0.126	0.327	B	0	0.843	D	1	0.81	D	1.7	0.438	L	0.12	0.611	T	-1.55	0.498
chr3	41225076	G	T	TGT-T	0.00261956	CDS	ENST00000349496.11	4	578	364	G	T	c.364G	c.364G>T	122	0	GTC	V	TTC	F	p.V122	p.V122F	Missense	0.003	0.722	D	0.075	0.765	T	0.997	0.707	D	0.95	0.688	D	0	0.843	D	1	0.81	D	2.67	0.782	M	-0.15	0.652	T	-3.48	0.761
chr3	41225077	T	A	GTC-A	0.000673602	CDS	ENST00000349496.11	4	579	365	T	A	c.365T	c.365T>A	122	1	GTC	V	GAC	D	p.V122	p.V122D	Missense	0	0.913	D	0.063	0.928	T	0.998	0.732	D	0.973	0.729	D	0	0.843	D	1	0.81	D	2.67	0.782	M	-0.14	0.65	T	-5.22	0.905
chr3	41225077	T	C	GTC-C	0.00254472	CDS	ENST00000349496.11	4	579	365	T	C	c.365T	c.365T>C	122	1	GTC	V	GCC	A	p.V122	p.V122A	Missense	0.003	0.722	D	0.022	0.742	D	0.989	0.628	D	0.887	0.63	P	0	0.843	D	1	0.81	D	2.67	0.782	M	-0.11	0.644	T	-2.85	0.679
chr3	41225077	T	G	GTC-G	0.00112267	CDS	ENST00000349496.11	4	579	365	T	G	c.365T	c.365T>G	122	1	GTC	V	GGC	G	p.V122	p.V122G	Missense	0	0.913	D	0.002	0.834	D	0.998	0.732	D	0.964	0.71	D	0	0.843	D	1	0.81	D	2.67	0.782	M	-0.06	0.636	T	-4.84	0.905
chr3	41225078	C	A	TCC-A	0.00254472	CDS	ENST00000349496.11	4	580	366	C	A	c.366C	c.366C>A	122	2	GTC	V	GTA	V	p.V122	p.V122V	Synonymous	.	.	.	.	.	.	.	.	.	.	.	.	.	.	.	.	.	.	.	.	.	.	.	.	.	.
chr3	41225078	C	G	TCC-G	0.00359254	CDS	ENST00000349496.11	4	580	366	C	G	c.366C	c.366C>G	122	2	GTC	V	GTG	V	p.V122	p.V122V	Synonymous	.	.	.	.	.	.	.	.	.	.	.	.	.	.	.	.	.	.	.	.	.	.	.	.	.	.
chr3	41225078	C	T	TCC-T	0.00913105	CDS	ENST00000349496.11	4	580	366	C	T	c.366C	c.366C>T	122	2	GTC	V	GTT	V	p.V122	p.V122V	Synonymous	.	.	.	.	.	.	.	.	.	.	.	.	.	.	.	.	.	.	.	.	.	.	.	.	.	.
chr3	41225079	C	A	CCA-A	0.00194596	CDS	ENST00000349496.11	4	581	367	C	A	c.367C	c.367C>A	123	0	CAG	Q	AAG	K	p.Q123	p.Q123K	Missense	0.002	0.913	D	0.008	0.928	D	0.987	0.619	D	0.829	0.596	P	0	0.843	D	1	0.81	D	2.345	0.674	M	-0.11	0.644	T	-3.26	0.692
chr3	41225079	C	G	CCA-G	0.00336801	CDS	ENST00000349496.11	4	581	367	C	G	c.367C	c.367C>G	123	0	CAG	Q	GAG	E	p.Q123	p.Q123E	Missense	0.081	0.913	T	0.171	0.928	T	0.589	0.39	P	0.223	0.379	B	0	0.843	D	1	0.81	D	2.14	0.599	M	-0.08	0.639	T	-2.32	0.576
chr3	41225079	C	T	CCA-T	0.00763416	CDS	ENST00000349496.11	4	581	367	C	T	c.367C	c.367C>T	123	0	CAG	Q	TAG	X	p.Q123	p.Q123X	PTV	.	.	.	.	.	.	.	.	.	.	.	.	0	0.843	D	1	0.81	A	.	.	.	.	.	.	.	.
chr3	41225080	A	C	CAG-C	0.00299379	CDS	ENST00000349496.11	4	582	368	A	C	c.368A	c.368A>C	123	1	CAG	Q	CCG	P	p.Q123	p.Q123P	Missense	0.001	0.913	D	0.005	0.928	D	0.999	0.779	D	0.961	0.705	D	0	0.843	D	1	0.81	D	2.69	0.787	M	-0.17	0.656	T	-4.86	0.851
chr3	41225080	A	G	CAG-G	0.0107028	CDS	ENST00000349496.11	4	582	368	A	G	c.368A	c.368A>G	123	1	CAG	Q	CGG	R	p.Q123	p.Q123R	Missense	0.001	0.913	D	0.002	0.928	D	0.999	0.779	D	0.942	0.678	D	0	0.843	D	1	0.81	D	2.69	0.787	M	-0.09	0.641	T	-3.19	0.696
chr3	41225080	A	T	CAG-T	0.00157174	CDS	ENST00000349496.11	4	582	368	A	T	c.368A	c.368A>T	123	1	CAG	Q	CTG	L	p.Q123	p.Q123L	Missense	0	0.913	D	0.002	0.928	D	0.992	0.647	D	0.805	0.584	P	0	0.843	D	1	0.81	D	2.69	0.787	M	-0.11	0.644	T	-5.61	0.909
chr3	41225081	G	A	AGC-A	0.00913105	CDS	ENST00000349496.11	4	583	369	G	A	c.369G	c.369G>A	123	2	CAG	Q	CAA	Q	p.Q123	p.Q123Q	Synonymous	.	.	.	.	.	.	.	.	.	.	.	.	.	.	.	.	.	.	.	.	.	.	.	.	.	.
chr3	41225081	G	C	AGC-C	0.00344286	CDS	ENST00000349496.11	4	583	369	G	C	c.369G	c.369G>C	123	2	CAG	Q	CAC	H	p.Q123	p.Q123H	Missense	0.001	0.913	D	0.002	0.928	D	1	0.906	D	0.971	0.724	D	0	0.843	D	1	0.81	D	2.69	0.787	M	-0.17	0.656	T	-4.06	0.784
chr3	41225081	G	T	AGC-T	0.00179627	CDS	ENST00000349496.11	4	583	369	G	T	c.369G	c.369G>T	123	2	CAG	Q	CAT	H	p.Q123	p.Q123H	Missense	0.001	0.913	D	0.002	0.928	D	1	0.906	D	0.971	0.724	D	0	0.843	D	1	0.81	D	2.69	0.787	M	-0.17	0.656	T	-4.06	0.784
chr3	41225082	C	A	GCG-A	0.00366739	CDS	ENST00000349496.11	4	584	370	C	A	c.370C	c.370C>A	124	0	CGT	R	AGT	S	p.R124	p.R124S	Missense	0.067	0.447	T	0.083	0.794	T	0.905	0.499	P	0.409	0.448	B	0	0.843	D	1	0.81	D	2.65	0.776	M	-0.09	0.641	T	-4.03	0.796
chr3	41225082	C	G	GCG-G	0.00269441	CDS	ENST00000349496.11	4	584	370	C	G	c.370C	c.370C>G	124	0	CGT	R	GGT	G	p.R124	p.R124G	Missense	0.002	0.785	D	0.009	0.794	D	0.994	0.665	D	0.854	0.609	P	0	0.843	D	1	0.81	D	2.65	0.776	M	-0.09	0.641	T	-4.85	0.88
chr3	41225082	C	T	GCG-T	0.0425118	CDS	ENST00000349496.11	4	584	370	C	T	c.370C	c.370C>T	124	0	CGT	R	TGT	C	p.R124	p.R124C	Missense	0	0.913	D	0.002	0.928	D	1	0.906	D	0.95	0.688	D	0	0.843	D	1	0.81	D	2.65	0.776	M	-0.15	0.652	T	-5.52	0.918
chr3	41225083	G	A	CGT-A	0.0416137	CDS	ENST00000349496.11	4	585	371	G	A	c.371G	c.371G>A	124	1	CGT	R	CAT	H	p.R124	p.R124H	Missense	0.002	0.785	D	0.008	0.794	D	1	0.906	D	0.927	0.662	D	0	0.843	D	1	0.81	D	2.65	0.776	M	-0.11	0.644	T	-3.51	0.751
chr3	41225083	G	C	CGT-C	0.00194596	CDS	ENST00000349496.11	4	585	371	G	C	c.371G	c.371G>C	124	1	CGT	R	CCT	P	p.R124	p.R124P	Missense	0.002	0.785	D	0.008	0.794	D	0.997	0.707	D	0.943	0.679	D	0	0.843	D	1	0.81	D	2.65	0.776	M	-0.05	0.634	T	-4.94	0.871
chr3	41225083	G	T	CGT-T	0.00209565	CDS	ENST00000349496.11	4	585	371	G	T	c.371G	c.371G>T	124	1	CGT	R	CTT	L	p.R124	p.R124L	Missense	0.002	0.785	D	0.009	0.794	D	0.905	0.499	P	0.409	0.448	B	0	0.843	D	1	0.81	D	1.845	0.487	L	-0.12	0.646	T	-4.77	0.89
chr3	41225084	T	A	GTT-A	0.000972981	CDS	ENST00000349496.11	4	586	372	T	A	c.372T	c.372T>A	124	2	CGT	R	CGA	R	p.R124	p.R124R	Synonymous	.	.	.	.	.	.	.	.	.	.	.	.	.	.	.	.	.	.	.	.	.	.	.	.	.	.
chr3	41225084	T	C	GTT-C	0.00471522	CDS	ENST00000349496.11	4	586	372	T	C	c.372T	c.372T>C	124	2	CGT	R	CGC	R	p.R124	p.R124R	Synonymous	.	.	.	.	.	.	.	.	.	.	.	.	.	.	.	.	.	.	.	.	.	.	.	.	.	.
chr3	41225084	T	G	GTT-G	0.0013472	CDS	ENST00000349496.11	4	586	372	T	G	c.372T	c.372T>G	124	2	CGT	R	CGG	R	p.R124	p.R124R	Synonymous	.	.	.	.	.	.	.	.	.	.	.	.	.	.	.	.	.	.	.	.	.	.	.	.	.	.
chr3	41225085	T	A	TTT-A	0.000598758	CDS	ENST00000349496.11	4	587	373	T	A	c.373T	c.373T>A	125	0	TTG	L	ATG	M	p.L125	p.L125M	Missense	0.087	0.44	T	0.087	0.928	T	0.995	0.675	D	0.893	0.633	P	0	0.843	D	1	0.81	D	1.885	0.5	L	-0.25	0.67	T	-1.19	0.399
chr3	41225085	T	C	TTT-C	0.00508944	CDS	ENST00000349496.11	4	587	373	T	C	c.373T	c.373T>C	125	0	TTG	L	CTG	L	p.L125	p.L125L	Synonymous	.	.	.	.	.	.	.	.	.	.	.	.	.	.	.	.	.	.	.	.	.	.	.	.	.	.
chr3	41225085	T	G	TTT-G	0.00149689	CDS	ENST00000349496.11	4	587	373	T	G	c.373T	c.373T>G	125	0	TTG	L	GTG	V	p.L125	p.L125V	Missense	0.002	0.722	D	0.018	0.928	D	0.999	0.779	D	0.967	0.715	D	0	0.843	D	1	0.81	D	2.69	0.787	M	-0.17	0.656	T	-2.18	0.579
chr3	41225086	T	A	TTG-A	0.000523913	CDS	ENST00000349496.11	4	588	374	T	A	c.374T	c.374T>A	125	1	TTG	L	TAG	X	p.L125	p.L125X	PTV	.	.	.	.	.	.	.	.	.	.	.	.	0	0.843	D	1	0.81	A	.	.	.	.	.	.	.	.
chr3	41225086	T	C	TTG-C	0.00359254	CDS	ENST00000349496.11	4	588	374	T	C	c.374T	c.374T>C	125	1	TTG	L	TCG	S	p.L125	p.L125S	Missense	0	0.913	D	0.002	0.928	D	0.998	0.732	D	0.927	0.662	D	0	0.843	D	1	0.81	D	2.69	0.787	M	-0.35	0.686	T	-4.52	0.857
chr3	41225086	T	G	TTG-G	0.00209565	CDS	ENST00000349496.11	4	588	374	T	G	c.374T	c.374T>G	125	1	TTG	L	TGG	W	p.L125	p.L125W	Missense	0	0.913	D	0.002	0.928	D	1	0.906	D	0.999	0.924	D	0	0.843	D	1	0.81	D	2.69	0.787	M	-0.38	0.69	T	-4.62	0.857
chr3	41225087	G	A	TGG-A	0.00808323	CDS	ENST00000349496.11	4	589	375	G	A	c.375G	c.375G>A	125	2	TTG	L	TTA	L	p.L125	p.L125L	Synonymous	.	.	.	.	.	.	.	.	.	.	.	.	.	.	.	.	.	.	.	.	.	.	.	.	.	.
chr3	41225087	G	C	TGG-C	0.00232019	CDS	ENST00000349496.11	4	589	375	G	C	c.375G	c.375G>C	125	2	TTG	L	TTC	F	p.L125	p.L125F	Missense	0.002	0.722	D	0.017	0.928	D	1	0.906	D	0.991	0.797	D	0	0.843	D	1	0.81	D	2.69	0.787	M	-0.3	0.679	T	-3.05	0.701
chr3	41225087	G	T	TGG-T	0.00246987	CDS	ENST00000349496.11	4	589	375	G	T	c.375G	c.375G>T	125	2	TTG	L	TTT	F	p.L125	p.L125F	Missense	0.002	0.722	D	0.017	0.928	D	1	0.906	D	0.991	0.797	D	0	0.843	D	1	0.81	D	2.69	0.787	M	-0.3	0.679	T	-3.05	0.701
chr3	41225088	G	A	GGC-A	0.00950528	CDS	ENST00000349496.11	4	590	376	G	A	c.376G	c.376G>A	126	0	GCT	A	ACT	T	p.A126	p.A126T	Missense	0.159	0.344	T	0.218	0.514	T	0.079	0.245	B	0.045	0.245	B	0	0.843	D	1	0.81	D	1.86	0.492	L	-0.02	0.629	T	-1.75	0.542
chr3	41225088	G	C	GGC-C	0.00254472	CDS	ENST00000349496.11	4	590	376	G	C	c.376G	c.376G>C	126	0	GCT	A	CCT	P	p.A126	p.A126P	Missense	0.017	0.722	D	0.126	0.722	T	0.978	0.588	D	0.836	0.599	P	0	0.843	D	1	0.81	D	2.55	0.744	M	-0.11	0.644	T	-2.8	0.71
chr3	41225088	G	T	GGC-T	0.00464037	CDS	ENST00000349496.11	4	590	376	G	T	c.376G	c.376G>T	126	0	GCT	A	TCT	S	p.A126	p.A126S	Missense	0.264	0.23	T	0.401	0.236	T	0.079	0.245	B	0.027	0.211	B	0	0.843	D	1	0.81	D	1.355	0.338	L	-0.09	0.641	T	-0.82	0.326
chr3	41225089	C	A	GCT-A	0.0021705	CDS	ENST00000349496.11	4	591	377	C	A	c.377C	c.377C>A	126	1	GCT	A	GAT	D	p.A126	p.A126D	Missense	0.007	0.785	D	0.031	0.794	D	0.957	0.548	D	0.641	0.521	P	0	0.843	D	1	0.81	D	2.55	0.744	M	-0.06	0.636	T	-3.21	0.758
chr3	41225089	C	G	GCT-G	0.00314348	CDS	ENST00000349496.11	4	591	377	C	G	c.377C	c.377C>G	126	1	GCT	A	GGT	G	p.A126	p.A126G	Missense	0.051	0.682	T	0.169	0.648	T	0.312	0.328	B	0.175	0.356	B	0	0.843	D	1	0.81	D	2.205	0.622	M	-0.13	0.648	T	-2.24	0.623
chr3	41225089	C	T	GCT-T	0.00958012	CDS	ENST00000349496.11	4	591	377	C	T	c.377C	c.377C>T	126	1	GCT	A	GTT	V	p.A126	p.A126V	Missense	0.005	0.785	D	0.023	0.742	D	0.568	0.385	P	0.265	0.397	B	0	0.843	D	1	0.81	D	2.55	0.744	M	-0.12	0.646	T	-2.65	0.663
chr3	41225090	T	A	CTG-A	0.00209565	CDS	ENST00000349496.11	4	592	378	T	A	c.378T	c.378T>A	126	2	GCT	A	GCA	A	p.A126	p.A126A	Synonymous	.	.	.	.	.	.	.	.	.	.	.	.	.	.	.	.	.	.	.	.	.	.	.	.	.	.
chr3	41225090	T	C	CTG-C	0.0117506	CDS	ENST00000349496.11	4	592	378	T	C	c.378T	c.378T>C	126	2	GCT	A	GCC	A	p.A126	p.A126A	Synonymous	.	.	.	.	.	.	.	.	.	.	.	.	.	.	.	.	.	.	.	.	.	.	.	.	.	.
chr3	41225090	T	G	CTG-G	0.00359254	CDS	ENST00000349496.11	4	592	378	T	G	c.378T	c.378T>G	126	2	GCT	A	GCG	A	p.A126	p.A126A	Synonymous	.	.	.	.	.	.	.	.	.	.	.	.	.	.	.	.	.	.	.	.	.	.	.	.	.	.
chr3	41225091	G	A	TGA-A	0.00658633	CDS	ENST00000349496.11	4	593	379	G	A	c.379G	c.379G>A	127	0	GAA	E	AAA	K	p.E127	p.E127K	Missense	0.004	0.722	D	0.012	0.742	D	0.884	0.486	P	0.596	0.506	P	0	0.843	D	1	0.81	D	2.68	0.785	M	-0.11	0.644	T	-2.86	0.665
chr3	41225091	G	C	TGA-C	0.00239503	CDS	ENST00000349496.11	4	593	379	G	C	c.379G	c.379G>C	127	0	GAA	E	CAA	Q	p.E127	p.E127Q	Missense	0.108	0.722	T	0.15	0.742	T	0.884	0.486	P	0.465	0.466	P	0	0.843	D	1	0.81	D	2.13	0.593	M	-0.11	0.644	T	-1.89	0.528
chr3	41225091	G	T	TGA-T	0.00172143	CDS	ENST00000349496.11	4	593	379	G	T	c.379G	c.379G>T	127	0	GAA	E	TAA	X	p.E127	p.E127X	PTV	.	.	.	.	.	.	.	.	.	.	.	.	0	0.843	D	1	0.81	A	.	.	.	.	.	.	.	.
chr3	41225092	A	C	GAA-C	0.00187112	CDS	ENST00000349496.11	4	594	380	A	C	c.380A	c.380A>C	127	1	GAA	E	GCA	A	p.E127	p.E127A	Missense	0.004	0.722	D	0.011	0.706	D	0.949	0.538	P	0.758	0.563	P	0	0.843	D	1	0.81	D	2.68	0.785	M	-0.17	0.656	T	-4.2	0.82
chr3	41225092	A	G	GAA-G	0.0021705	CDS	ENST00000349496.11	4	594	380	A	G	c.380A	c.380A>G	127	1	GAA	E	GGA	G	p.E127	p.E127G	Missense	0.032	0.447	D	0.049	0.603	D	0.211	0.3	B	0.1	0.307	B	0	0.843	D	1	0.81	D	2.335	0.67	M	-0.21	0.663	T	-4.64	0.855
chr3	41225092	A	T	GAA-T	0.000374223	CDS	ENST00000349496.11	4	594	380	A	T	c.380A	c.380A>T	127	1	GAA	E	GTA	V	p.E127	p.E127V	Missense	0.001	0.913	D	0.003	0.834	D	0.996	0.688	D	0.938	0.673	D	0	0.843	D	1	0.81	D	2.68	0.785	M	-0.2	0.661	T	-5.11	0.898
chr3	41225093	A	C	AAC-C	0.00142205	CDS	ENST00000349496.11	4	595	381	A	C	c.381A	c.381A>C	127	2	GAA	E	GAC	D	p.E127	p.E127D	Missense	0.08	0.547	T	0.101	0.668	T	0.723	0.424	P	0.321	0.418	B	0	0.843	D	1	0.81	D	2.68	0.785	M	-0.19	0.659	T	-1.81	0.542
chr3	41225093	A	G	AAC-G	0.00598758	CDS	ENST00000349496.11	4	595	381	A	G	c.381A	c.381A>G	127	2	GAA	E	GAG	E	p.E127	p.E127E	Synonymous	.	.	.	.	.	.	.	.	.	.	.	.	.	.	.	.	.	.	.	.	.	.	.	.	.	.
chr3	41225093	A	T	AAC-T	0.000898136	CDS	ENST00000349496.11	4	595	381	A	T	c.381A	c.381A>T	127	2	GAA	E	GAT	D	p.E127	p.E127D	Missense	0.08	0.547	T	0.101	0.668	T	0.723	0.424	P	0.321	0.418	B	0	0.843	D	1	0.81	D	2.68	0.785	M	-0.19	0.659	T	-1.81	0.542
chr3	41225094	C	A	ACC-A	0.00583789	CDS	ENST00000349496.11	4	596	382	C	A	c.382C	c.382C>A	128	0	CCA	P	ACA	T	p.P128	p.P128T	Missense	0.002	0.785	D	0.007	0.742	D	0.838	0.464	P	0.658	0.527	P	0	0.843	D	1	0.81	D	2.725	0.797	M	-0.17	0.656	T	-5.84	0.952
chr3	41225094	C	G	ACC-G	0.0028441	CDS	ENST00000349496.11	4	596	382	C	G	c.382C	c.382C>G	128	0	CCA	P	GCA	A	p.P128	p.P128A	Missense	0.008	0.654	D	0.021	0.631	D	0.491	0.37	P	0.117	0.32	B	0	0.843	D	1	0.81	D	2.725	0.797	M	-0.07	0.637	T	-5.94	0.952
chr3	41225094	C	T	ACC-T	0.0113015	CDS	ENST00000349496.11	4	596	382	C	T	c.382C	c.382C>T	128	0	CCA	P	TCA	S	p.P128	p.P128S	Missense	0.067	0.547	T	0.109	0.566	T	0.32	0.33	B	0.105	0.311	B	0	0.843	D	1	0.81	D	2.175	0.61	M	-0.15	0.652	T	-5.84	0.951
chr3	41225095	C	A	CCA-A	0.00194596	CDS	ENST00000349496.11	4	597	383	C	A	c.383C	c.383C>A	128	1	CCA	P	CAA	Q	p.P128	p.P128Q	Missense	0.001	0.913	D	0.002	0.834	D	0.996	0.688	D	0.886	0.629	P	0	0.843	D	1	0.81	D	2.725	0.797	M	-0.04	0.632	T	-5.95	0.95
chr3	41225095	C	G	CCA-G	0.00336801	CDS	ENST00000349496.11	4	597	383	C	G	c.383C	c.383C>G	128	1	CCA	P	CGA	R	p.P128	p.P128R	Missense	0.001	0.785	D	0.002	0.794	D	0.997	0.707	D	0.927	0.662	D	0	0.843	D	1	0.81	D	2.725	0.797	M	-0.12	0.646	T	-6.82	0.974
chr3	41225095	C	T	CCA-T	0.00763416	CDS	ENST00000349496.11	4	597	383	C	T	c.383C	c.383C>T	128	1	CCA	P	CTA	L	p.P128	p.P128L	Missense	0.001	0.785	D	0.003	0.794	D	0.922	0.511	P	0.583	0.503	P	0	0.843	D	1	0.81	D	2.725	0.797	M	-0.18	0.657	T	-7.46	0.984
chr3	41225096	A	C	CAT-C	0.00164658	CDS	ENST00000349496.11	4	598	384	A	C	c.384A	c.384A>C	128	2	CCA	P	CCC	P	p.P128	p.P128P	Synonymous	.	.	.	.	.	.	.	.	.	.	.	.	.	.	.	.	.	.	.	.	.	.	.	.	.	.
chr3	41225096	A	G	CAT-G	0.0124991	CDS	ENST00000349496.11	4	598	384	A	G	c.384A	c.384A>G	128	2	CCA	P	CCG	P	p.P128	p.P128P	Synonymous	.	.	.	.	.	.	.	.	.	.	.	.	.	.	.	.	.	.	.	.	.	.	.	.	.	.
chr3	41225096	A	T	CAT-T	0.00149689	CDS	ENST00000349496.11	4	598	384	A	T	c.384A	c.384A>T	128	2	CCA	P	CCT	P	p.P128	p.P128P	Synonymous	.	.	.	.	.	.	.	.	.	.	.	.	.	.	.	.	.	.	.	.	.	.	.	.	.	.
chr3	41225097	T	A	ATC-A	0.00172143	CDS	ENST00000349496.11	4	599	385	T	A	c.385T	c.385T>A	129	0	TCA	S	ACA	T	p.S129	p.S129T	Missense	0.111	0.913	T	0.202	0.928	T	0.006	0.136	B	0.004	0.101	B	0	0.843	D	1	0.81	D	1.875	0.499	L	-0.08	0.639	T	-1.91	0.579
chr3	41225097	T	C	ATC-C	0.0041913	CDS	ENST00000349496.11	4	599	385	T	C	c.385T	c.385T>C	129	0	TCA	S	CCA	P	p.S129	p.S129P	Missense	0.001	0.913	D	0.069	0.928	T	0.988	0.623	D	0.653	0.526	P	0	0.843	D	1	0.81	D	2.68	0.785	M	-0.14	0.65	T	-3.41	0.779
chr3	41225097	T	G	ATC-G	0.00104783	CDS	ENST00000349496.11	4	599	385	T	G	c.385T	c.385T>G	129	0	TCA	S	GCA	A	p.S129	p.S129A	Missense	0.003	0.913	D	0.011	0.928	D	0.01	0.155	B	0.036	0.229	B	0	0.843	D	1	0.81	D	2.335	0.67	M	-0.1	0.643	T	-2.16	0.599
chr3	41225098	C	A	TCA-A	0.00157174	CDS	ENST00000349496.11	4	600	386	C	A	c.386C	c.386C>A	129	1	TCA	S	TAA	X	p.S129	p.S129X	PTV	.	.	.	.	.	.	.	.	.	.	.	.	0	0.843	D	1	0.81	A	.	.	.	.	.	.	.	.
chr3	41225098	C	G	TCA-G	0.00209565	CDS	ENST00000349496.11	4	600	386	C	G	c.386C	c.386C>G	129	1	TCA	S	TGA	X	p.S129	p.S129X	PTV	.	.	.	.	.	.	.	.	.	.	.	.	0	0.843	D	1	0.81	A	.	.	.	.	.	.	.	.
chr3	41225098	C	T	TCA-T	0.00576304	CDS	ENST00000349496.11	4	600	386	C	T	c.386C	c.386C>T	129	1	TCA	S	TTA	L	p.S129	p.S129L	Missense	0.001	0.913	D	0.003	0.928	D	0.98	0.594	D	0.53	0.485	P	0	0.843	D	1	0.81	D	2.68	0.785	M	0.11	0.612	T	-4.33	0.87
chr3	41225099	A	C	CAC-C	0.0021705	CDS	ENST00000349496.11	4	601	387	A	C	c.387A	c.387A>C	129	2	TCA	S	TCC	S	p.S129	p.S129S	Synonymous	.	.	.	.	.	.	.	.	.	.	.	.	.	.	.	.	.	.	.	.	.	.	.	.	.	.
chr3	41225099	A	G	CAC-G	0.00516428	CDS	ENST00000349496.11	4	601	387	A	G	c.387A	c.387A>G	129	2	TCA	S	TCG	S	p.S129	p.S129S	Synonymous	.	.	.	.	.	.	.	.	.	.	.	.	.	.	.	.	.	.	.	.	.	.	.	.	.	.
chr3	41225099	A	T	CAC-T	0.00127236	CDS	ENST00000349496.11	4	601	387	A	T	c.387A	c.387A>T	129	2	TCA	S	TCT	S	p.S129	p.S129S	Synonymous	.	.	.	.	.	.	.	.	.	.	.	.	.	.	.	.	.	.	.	.	.	.	.	.	.	.
chr3	41225100	C	A	ACA-A	0.00306863	CDS	ENST00000349496.11	4	602	388	C	A	c.388C	c.388C>A	130	0	CAG	Q	AAG	K	p.Q130	p.Q130K	Missense	0.006	0.785	D	0.074	0.586	T	0.335	0.333	B	0.081	0.29	B	0	0.843	D	1	0.81	D	2.305	0.66	M	-0.04	0.632	T	-2.78	0.706
chr3	41225100	C	G	ACA-G	0.00209565	CDS	ENST00000349496.11	4	602	388	C	G	c.388C	c.388C>G	130	0	CAG	Q	GAG	E	p.Q130	p.Q130E	Missense	0.011	0.785	D	0.183	0.692	T	0.546	0.38	P	0.125	0.326	B	0	0.843	D	1	0.81	D	2.65	0.776	M	-0.16	0.654	T	-2.1	0.576
chr3	41225100	C	T	ACA-T	0.00935559	CDS	ENST00000349496.11	4	602	388	C	T	c.388C	c.388C>T	130	0	CAG	Q	TAG	X	p.Q130	p.Q130X	PTV	.	.	.	.	.	.	.	.	.	.	.	.	0	0.843	D	1	0.81	A	.	.	.	.	.	.	.	.
chr3	41225101	A	C	CAG-C	0.00299379	CDS	ENST00000349496.11	4	603	389	A	C	c.389A	c.389A>C	130	1	CAG	Q	CCG	P	p.Q130	p.Q130P	Missense	0.007	0.722	D	0.198	0.765	T	0.065	0.235	B	0.056	0.261	B	0	0.843	D	1	0.81	D	2.305	0.66	M	-0.22	0.665	T	-4.08	0.861
chr3	41225101	A	G	CAG-G	0.0107028	CDS	ENST00000349496.11	4	603	389	A	G	c.389A	c.389A>G	130	1	CAG	Q	CGG	R	p.Q130	p.Q130R	Missense	0.003	0.785	D	0.038	0.61	D	0.602	0.394	P	0.3	0.411	B	0	0.843	D	1	0.81	D	2.305	0.66	M	-0.17	0.656	T	-2.91	0.709
chr3	41225101	A	T	CAG-T	0.00157174	CDS	ENST00000349496.11	4	603	389	A	T	c.389A	c.389A>T	130	1	CAG	Q	CTG	L	p.Q130	p.Q130L	Missense	0.003	0.682	D	0.034	0.527	D	0.536	0.378	P	0.078	0.286	B	0	0.843	D	1	0.81	D	2.305	0.66	M	-0.22	0.665	T	-4.93	0.914
chr3	41225102	G	A	AGA-A	0.00763416	CDS	ENST00000349496.11	4	604	390	G	A	c.390G	c.390G>A	130	2	CAG	Q	CAA	Q	p.Q130	p.Q130Q	Synonymous	.	.	.	.	.	.	.	.	.	.	.	.	.	.	.	1	0.81	D	.	.	.	.	.	.	.	.
chr3	41225102	G	C	AGA-C	0.00493975	CDS	ENST00000349496.11	4	604	390	G	C	c.390G	c.390G>C	130	2	CAG	Q	CAC	H	p.Q130	p.Q130H	Missense	0.003	0.785	D	0.038	0.514	D	0.184	0.292	B	0.039	0.236	B	0	0.843	D	1	0.81	D	1.96	0.531	M	-0.25	0.67	T	-3.52	0.792
chr3	41225102	G	T	AGA-T	0.00202081	CDS	ENST00000349496.11	4	604	390	G	T	c.390G	c.390G>T	130	2	CAG	Q	CAT	H	p.Q130	p.Q130H	Missense	0.003	0.785	D	0.038	0.514	D	0.184	0.292	B	0.039	0.236	B	0	0.843	D	1	0.81	D	1.96	0.531	M	-0.25	0.67	T	-3.52	0.792
chr3	41225103	A	C	GAT-C	0.000823292	CDS	ENST00000349496.11	4	605	391	A	C	c.391A	c.391A>C	131	0	ATG	M	CTG	L	p.M131	p.M131L	Missense	0.55	0.128	T	0.489	0.173	T	0	0.029	B	0	0.014	B	0	0.843	D	1	0.81	D	0.705	0.186	N	0.09	0.614	T	-1.38	0.382
chr3	41225103	A	G	GAT-G	0.00479006	CDS	ENST00000349496.11	4	605	391	A	G	c.391A	c.391A>G	131	0	ATG	M	GTG	V	p.M131	p.M131V	Missense	0.015	0.654	D	0.284	0.639	T	0.025	0.192	B	0.007	0.13	B	0	0.843	D	1	0.81	D	1.775	0.459	L	-0.01	0.628	T	-2.5	0.617
chr3	41225103	A	T	GAT-T	0.00269441	CDS	ENST00000349496.11	4	605	391	A	T	c.391A	c.391A>T	131	0	ATG	M	TTG	L	p.M131	p.M131L	Missense	0.55	0.128	T	0.489	0.173	T	0	0.029	B	0	0.014	B	0	0.843	D	1	0.81	D	0.705	0.186	N	0.09	0.614	T	-1.38	0.382
chr3	41225104	T	A	ATG-A	0.00179627	CDS	ENST00000349496.11	4	606	392	T	A	c.392T	c.392T>A	131	1	ATG	M	AAG	K	p.M131	p.M131K	Missense	0.002	0.785	D	0.011	0.794	D	0.005	0.13	B	0.007	0.13	B	0	0.843	D	1	0.81	D	2.125	0.59	M	0.1	0.613	T	-4.14	0.797
chr3	41225104	T	C	ATG-C	0.0114512	CDS	ENST00000349496.11	4	606	392	T	C	c.392T	c.392T>C	131	1	ATG	M	ACG	T	p.M131	p.M131T	Missense	0.004	0.785	D	0.143	0.765	T	0.168	0.287	B	0.072	0.28	B	0	0.843	D	1	0.81	D	2.125	0.59	M	0.08	0.616	T	-3.97	0.792
chr3	41225104	T	G	ATG-G	0.00164658	CDS	ENST00000349496.11	4	606	392	T	G	c.392T	c.392T>G	131	1	ATG	M	AGG	R	p.M131	p.M131R	Missense	0.002	0.785	D	0.007	0.794	D	0.052	0.225	B	0.016	0.177	B	0	0.843	D	1	0.81	D	2.125	0.59	M	-0.03	0.631	T	-4.2	0.8
chr3	41225105	G	A	TGC-A	0.00755931	CDS	ENST00000349496.11	4	607	393	G	A	c.393G	c.393G>A	131	2	ATG	M	ATA	I	p.M131	p.M131I	Missense	0.115	0.586	T	0.133	0.581	T	0.011	0.159	B	0.006	0.121	B	0	0.843	D	1	0.81	D	1.775	0.459	L	-0.05	0.634	T	-2.33	0.591
chr3	41225105	G	C	TGC-C	0.00269441	CDS	ENST00000349496.11	4	607	393	G	C	c.393G	c.393G>C	131	2	ATG	M	ATC	I	p.M131	p.M131I	Missense	0.115	0.586	T	0.133	0.581	T	0.011	0.159	B	0.006	0.121	B	0	0.843	D	1	0.81	D	1.775	0.459	L	-0.05	0.634	T	-2.33	0.591
chr3	41225105	G	T	TGC-T	0.00291894	CDS	ENST00000349496.11	4	607	393	G	T	c.393G	c.393G>T	131	2	ATG	M	ATT	I	p.M131	p.M131I	Missense	0.115	0.586	T	0.133	0.581	T	0.011	0.159	B	0.006	0.121	B	0	0.843	D	1	0.81	D	1.775	0.459	L	-0.05	0.634	T	-2.33	0.591
chr3	41225106	C	A	GCT-A	0.0021705	CDS	ENST00000349496.11	4	608	394	C	A	c.394C	c.394C>A	132	0	CTG	L	ATG	M	p.L132	p.L132M	Missense	0.008	0.913	D	0.026	0.928	D	0.985	0.611	D	0.838	0.6	P	0	0.843	D	1	0.81	D	2.35	0.675	M	-0.44	0.698	T	-1.45	0.426
chr3	41225106	C	G	GCT-G	0.00314348	CDS	ENST00000349496.11	4	608	394	C	G	c.394C	c.394C>G	132	0	CTG	L	GTG	V	p.L132	p.L132V	Missense	0.007	0.913	D	0.028	0.928	D	0.424	0.355	B	0.249	0.39	B	0	0.843	D	1	0.81	D	2.7	0.79	M	-0.37	0.689	T	-2.24	0.584
chr3	41225106	C	T	GCT-T	0.00958012	CDS	ENST00000349496.11	4	608	394	C	T	c.394C	c.394C>T	132	0	CTG	L	TTG	L	p.L132	p.L132L	Synonymous	.	.	.	.	.	.	.	.	.	.	.	.	.	.	.	.	.	.	.	.	.	.	.	.	.	.
chr3	41225107	T	A	CTG-A	0.00209565	CDS	ENST00000349496.11	4	609	395	T	A	c.395T	c.395T>A	132	1	CTG	L	CAG	Q	p.L132	p.L132Q	Missense	0.001	0.913	D	0.009	0.928	D	0.998	0.732	D	0.902	0.64	P	0	0.843	D	1	0.81	D	2.7	0.79	M	-0.45	0.699	T	-4.38	0.852
chr3	41225107	T	C	CTG-C	0.0117506	CDS	ENST00000349496.11	4	609	395	T	C	c.395T	c.395T>C	132	1	CTG	L	CCG	P	p.L132	p.L132P	Missense	0.001	0.913	D	0.007	0.928	D	1	0.906	D	0.975	0.734	D	0	0.843	D	1	0.81	D	2.7	0.79	M	-0.46	0.7	T	-5.23	0.914
chr3	41225107	T	G	CTG-G	0.00359254	CDS	ENST00000349496.11	4	609	395	T	G	c.395T	c.395T>G	132	1	CTG	L	CGG	R	p.L132	p.L132R	Missense	0.001	0.913	D	0.009	0.928	D	0.996	0.688	D	0.926	0.661	D	0	0.843	D	1	0.81	D	2.7	0.79	M	-0.45	0.699	T	-4.49	0.857
chr3	41225108	G	A	TGA-A	0.00658633	CDS	ENST00000349496.11	4	610	396	G	A	c.396G	c.396G>A	132	2	CTG	L	CTA	L	p.L132	p.L132L	Synonymous	.	.	.	.	.	.	.	.	.	.	.	.	.	.	.	.	.	.	.	.	.	.	.	.	.	.
chr3	41225108	G	C	TGA-C	0.00239503	CDS	ENST00000349496.11	4	610	396	G	C	c.396G	c.396G>C	132	2	CTG	L	CTC	L	p.L132	p.L132L	Synonymous	.	.	.	.	.	.	.	.	.	.	.	.	.	.	.	.	.	.	.	.	.	.	.	.	.	.
chr3	41225108	G	T	TGA-T	0.00172143	CDS	ENST00000349496.11	4	610	396	G	T	c.396G	c.396G>T	132	2	CTG	L	CTT	L	p.L132	p.L132L	Synonymous	.	.	.	.	.	.	.	.	.	.	.	.	.	.	.	.	.	.	.	.	.	.	.	.	.	.
chr3	41225109	A	C	GAA-C	0.00187112	CDS	ENST00000349496.11	4	611	397	A	C	c.397A	c.397A>C	133	0	AAA	K	CAA	Q	p.K133	p.K133Q	Missense	0.004	0.913	D	0.013	0.928	D	0.978	0.588	D	0.644	0.522	P	0	0.843	D	1	0.81	D	2.69	0.787	M	-0.13	0.648	T	-2.9	0.697
chr3	41225109	A	G	GAA-G	0.0021705	CDS	ENST00000349496.11	4	611	397	A	G	c.397A	c.397A>G	133	0	AAA	K	GAA	E	p.K133	p.K133E	Missense	0.002	0.913	D	0.008	0.928	D	0.689	0.416	P	0.184	0.36	B	0	0.843	D	1	0.81	D	2.69	0.787	M	-0.01	0.628	T	-3.03	0.701
chr3	41225109	A	T	GAA-T	0.000374223	CDS	ENST00000349496.11	4	611	397	A	T	c.397A	c.397A>T	133	0	AAA	K	TAA	X	p.K133	p.K133X	PTV	.	.	.	.	.	.	.	.	.	.	.	.	0	0.843	D	1	0.81	A	.	.	.	.	.	.	.	.
chr3	41225110	A	C	AAA-C	0.00119751	CDS	ENST00000349496.11	4	612	398	A	C	c.398A	c.398A>C	133	1	AAA	K	ACA	T	p.K133	p.K133T	Missense	0.04	0.913	D	0.006	0.928	D	0.866	0.476	P	0.597	0.506	P	0	0.843	D	1	0.81	D	2.345	0.674	M	-0.07	0.637	T	-4.45	0.843
chr3	41225110	A	G	AAA-G	0.00426615	CDS	ENST00000349496.11	4	612	398	A	G	c.398A	c.398A>G	133	1	AAA	K	AGA	R	p.K133	p.K133R	Missense	0.186	0.913	T	0.171	0.928	T	0.205	0.298	B	0.049	0.251	B	0	0.843	D	1	0.81	D	1.795	0.473	L	-0.03	0.631	T	-1.66	0.56
chr3	41225110	A	T	AAA-T	0.000673602	CDS	ENST00000349496.11	4	612	398	A	T	c.398A	c.398A>T	133	1	AAA	K	ATA	I	p.K133	p.K133I	Missense	0.001	0.913	D	0.002	0.928	D	0.956	0.547	P	0.904	0.642	P	0	0.843	D	1	0.81	D	2.345	0.674	M	-0.14	0.65	T	-6.2	0.946
chr3	41225111	A	C	AAC-C	0.00142205	CDS	ENST00000349496.11	4	613	399	A	C	c.399A	c.399A>C	133	2	AAA	K	AAC	N	p.K133	p.K133N	Missense	0.002	0.913	D	0.069	0.928	T	0.955	0.545	P	0.597	0.506	P	0	0.843	D	1	0.81	D	2.69	0.787	M	-0.14	0.65	T	-3.64	0.784
chr3	41225111	A	G	AAC-G	0.00598758	CDS	ENST00000349496.11	4	613	399	A	G	c.399A	c.399A>G	133	2	AAA	K	AAG	K	p.K133	p.K133K	Synonymous	.	.	.	.	.	.	.	.	.	.	.	.	.	.	.	.	.	.	.	.	.	.	.	.	.	.
chr3	41225111	A	T	AAC-T	0.000898136	CDS	ENST00000349496.11	4	613	399	A	T	c.399A	c.399A>T	133	2	AAA	K	AAT	N	p.K133	p.K133N	Missense	0.002	0.913	D	0.069	0.928	T	0.955	0.545	P	0.597	0.506	P	0	0.843	D	1	0.81	D	2.69	0.787	M	-0.14	0.65	T	-3.64	0.784
chr3	41225112	C	A	ACA-A	0.00306863	CDS	ENST00000349496.11	4	614	400	C	A	c.400C	c.400C>A	134	0	CAT	H	AAT	N	p.H134	p.H134N	Missense	0.595	0.22	T	0.602	0.254	T	0.006	0.136	B	0.003	0.087	B	0	0.843	D	1	0.81	D	1.175	0.299	L	1.21	0.372	T	-1.49	0.472
chr3	41225112	C	G	ACA-G	0.00209565	CDS	ENST00000349496.11	4	614	400	C	G	c.400C	c.400C>G	134	0	CAT	H	GAT	D	p.H134	p.H134D	Missense	0.645	0.304	T	0.666	0.324	T	0.001	0.075	B	0.004	0.101	B	0	0.843	D	1	0.81	D	1.52	0.384	L	1.04	0.402	T	-2.23	0.657
chr3	41225112	C	T	ACA-T	0.00935559	CDS	ENST00000349496.11	4	614	400	C	T	c.400C	c.400C>T	134	0	CAT	H	TAT	Y	p.H134	p.H134Y	Missense	0.126	0.274	T	0.117	0.466	T	0.06	0.231	B	0.008	0.137	B	0	0.843	D	1	0.81	D	1.52	0.384	L	0.96	0.429	T	-2.24	0.558
chr3	41225113	A	C	CAT-C	0.00164658	CDS	ENST00000349496.11	4	615	401	A	C	c.401A	c.401A>C	134	1	CAT	H	CCT	P	p.H134	p.H134P	Missense	0.255	0.293	T	0.267	0.34	T	0.691	0.416	P	0.264	0.396	B	0	0.843	D	1	0.81	D	1.865	0.493	L	0.96	0.429	T	-3.23	0.743
chr3	41225113	A	G	CAT-G	0.0124991	CDS	ENST00000349496.11	4	615	401	A	G	c.401A	c.401A>G	134	1	CAT	H	CGT	R	p.H134	p.H134R	Missense	0.476	0.175	T	0.505	0.236	T	0.054	0.227	B	0.009	0.143	B	0	0.843	D	1	0.81	D	1.865	0.493	L	1	0.414	T	-2.51	0.614
chr3	41225113	A	T	CAT-T	0.00149689	CDS	ENST00000349496.11	4	615	401	A	T	c.401A	c.401A>T	134	1	CAT	H	CTT	L	p.H134	p.H134L	Missense	0.286	0.286	T	0.308	0.377	T	0.377	0.343	B	0.038	0.234	B	0	0.843	D	1	0.81	D	1.865	0.493	L	0.97	0.425	T	-4.03	0.799
chr3	41225114	T	A	ATG-A	0.00179627	CDS	ENST00000349496.11	4	616	402	T	A	c.402T	c.402T>A	134	2	CAT	H	CAA	Q	p.H134	p.H134Q	Missense	0.736	0.215	T	0.677	0.288	T	0.024	0.191	B	0.006	0.121	B	0	0.843	D	1	0.81	D	1.065	0.27	L	1.01	0.411	T	-2.03	0.541
chr3	41225114	T	C	ATG-C	0.0114512	CDS	ENST00000349496.11	4	616	402	T	C	c.402T	c.402T>C	134	2	CAT	H	CAC	H	p.H134	p.H134H	Synonymous	.	.	.	.	.	.	.	.	.	.	.	.	.	.	.	.	.	.	.	.	.	.	.	.	.	.
chr3	41225114	T	G	ATG-G	0.00164658	CDS	ENST00000349496.11	4	616	402	T	G	c.402T	c.402T>G	134	2	CAT	H	CAG	Q	p.H134	p.H134Q	Missense	0.736	0.215	T	0.677	0.288	T	0.024	0.191	B	0.006	0.121	B	0	0.843	D	1	0.81	D	1.065	0.27	L	1.01	0.411	T	-2.03	0.541
chr3	41225115	G	A	TGC-A	0.00755931	CDS	ENST00000349496.11	4	617	403	G	A	c.403G	c.403G>A	135	0	GCA	A	ACA	T	p.A135	p.A135T	Missense	0.005	0.913	D	0.184	0.928	T	0.723	0.424	P	0.184	0.36	B	0	0.843	D	1	0.81	D	2.345	0.674	M	-0.21	0.663	T	-2.96	0.691
chr3	41225115	G	C	TGC-C	0.00269441	CDS	ENST00000349496.11	4	617	403	G	C	c.403G	c.403G>C	135	0	GCA	A	CCA	P	p.A135	p.A135P	Missense	0.005	0.913	D	0.014	0.928	D	0.998	0.732	D	0.864	0.615	P	0	0.843	D	1	0.81	D	2.69	0.787	M	-0.27	0.674	T	-3.48	0.789
chr3	41225115	G	T	TGC-T	0.00291894	CDS	ENST00000349496.11	4	617	403	G	T	c.403G	c.403G>T	135	0	GCA	A	TCA	S	p.A135	p.A135S	Missense	0.069	0.913	T	0.125	0.928	T	0.114	0.264	B	0.156	0.345	B	0	0.843	D	1	0.81	D	2.345	0.674	M	-0.31	0.68	T	-1.95	0.561
chr3	41225116	C	A	GCA-A	0.0028441	CDS	ENST00000349496.11	4	618	404	C	A	c.404C	c.404C>A	135	1	GCA	A	GAA	E	p.A135	p.A135E	Missense	0.002	0.913	D	0.01	0.928	D	0.99	0.634	D	0.827	0.594	P	0	0.843	D	1	0.81	D	2.69	0.787	M	-0.29	0.677	T	-3.72	0.78
chr3	41225116	C	G	GCA-G	0.00254472	CDS	ENST00000349496.11	4	618	404	C	G	c.404C	c.404C>G	135	1	GCA	A	GGA	G	p.A135	p.A135G	Missense	0.01	0.913	D	0.01	0.928	D	0.279	0.321	B	0.099	0.306	B	0	0.843	D	1	0.81	D	2.69	0.787	M	-0.35	0.686	T	-2.96	0.691
chr3	41225116	C	T	GCA-T	0.00681087	CDS	ENST00000349496.11	4	618	404	C	T	c.404C	c.404C>T	135	1	GCA	A	GTA	V	p.A135	p.A135V	Missense	0.06	0.913	T	0.106	0.928	T	0.848	0.468	P	0.155	0.344	B	0	0.843	D	1	0.81	D	2.345	0.674	M	-0.32	0.682	T	-3.1	0.708
chr3	41225117	A	C	CAG-C	0.00299379	CDS	ENST00000349496.11	4	619	405	A	C	c.405A	c.405A>C	135	2	GCA	A	GCC	A	p.A135	p.A135A	Synonymous	.	.	.	.	.	.	.	.	.	.	.	.	.	.	.	.	.	.	.	.	.	.	.	.	.	.
chr3	41225117	A	G	CAG-G	0.0107028	CDS	ENST00000349496.11	4	619	405	A	G	c.405A	c.405A>G	135	2	GCA	A	GCG	A	p.A135	p.A135A	Synonymous	.	.	.	.	.	.	.	.	.	.	.	.	.	.	.	.	.	.	.	.	.	.	.	.	.	.
chr3	41225117	A	T	CAG-T	0.00157174	CDS	ENST00000349496.11	4	619	405	A	T	c.405A	c.405A>T	135	2	GCA	A	GCT	A	p.A135	p.A135A	Synonymous	.	.	.	.	.	.	.	.	.	.	.	.	.	.	.	.	.	.	.	.	.	.	.	.	.	.
chr3	41225118	G	A	AGT-A	0.00688571	CDS	ENST00000349496.11	4	620	406	G	A	c.406G	c.406G>A	136	0	GTT	V	ATT	I	p.V136	p.V136I	Missense	0.435	0.094	T	0.546	0.096	T	0.017	0.176	B	0.016	0.177	B	0	0.843	D	1	0.81	D	0.99	0.25	L	0.12	0.611	T	-0.43	0.144
chr3	41225118	G	C	AGT-C	0.00261956	CDS	ENST00000349496.11	4	620	406	G	C	c.406G	c.406G>C	136	0	GTT	V	CTT	L	p.V136	p.V136L	Missense	0.026	0.469	D	0.039	0.61	D	0.009	0.151	B	0.023	0.2	B	0	0.843	D	1	0.81	D	1.935	0.518	L	0.71	0.512	T	-1.96	0.49
chr3	41225118	G	T	AGT-T	0.00164658	CDS	ENST00000349496.11	4	620	406	G	T	c.406G	c.406G>T	136	0	GTT	V	TTT	F	p.V136	p.V136F	Missense	0.002	0.785	D	0.034	0.765	D	0.982	0.6	D	0.878	0.623	P	0	0.843	D	1	0.81	D	2.14	0.599	M	-0.21	0.663	T	-3.36	0.747
chr3	41225119	T	A	GTT-A	0.000972981	CDS	ENST00000349496.11	4	621	407	T	A	c.407T	c.407T>A	136	1	GTT	V	GAT	D	p.V136	p.V136D	Missense	0	0.913	D	0.001	0.834	D	0.986	0.615	D	0.869	0.617	P	0	0.843	D	1	0.81	D	2.485	0.724	M	-0.24	0.668	T	-5.01	0.905
chr3	41225119	T	C	GTT-C	0.00471522	CDS	ENST00000349496.11	4	621	407	T	C	c.407T	c.407T>C	136	1	GTT	V	GCT	A	p.V136	p.V136A	Missense	0.063	0.785	T	0.073	0.765	T	0.371	0.341	B	0.45	0.461	P	0	0.843	D	1	0.81	D	2.14	0.599	M	-0.22	0.665	T	-2.8	0.691
chr3	41225119	T	G	GTT-G	0.0013472	CDS	ENST00000349496.11	4	621	407	T	G	c.407T	c.407T>G	136	1	GTT	V	GGT	G	p.V136	p.V136G	Missense	0.001	0.913	D	0.002	0.834	D	0.99	0.634	D	0.88	0.625	P	0	0.843	D	1	0.81	D	2.485	0.724	M	-0.24	0.668	T	-5.37	0.915
chr3	41225120	T	A	TTG-A	0.000523913	CDS	ENST00000349496.11	4	622	408	T	A	c.408T	c.408T>A	136	2	GTT	V	GTA	V	p.V136	p.V136V	Synonymous	.	.	.	.	.	.	.	.	.	.	.	.	.	.	.	.	.	.	.	.	.	.	.	.	.	.
chr3	41225120	T	C	TTG-C	0.00359254	CDS	ENST00000349496.11	4	622	408	T	C	c.408T	c.408T>C	136	2	GTT	V	GTC	V	p.V136	p.V136V	Synonymous	.	.	.	.	.	.	.	.	.	.	.	.	.	.	.	.	.	.	.	.	.	.	.	.	.	.
chr3	41225120	T	G	TTG-G	0.00209565	CDS	ENST00000349496.11	4	622	408	T	G	c.408T	c.408T>G	136	2	GTT	V	GTG	V	p.V136	p.V136V	Synonymous	.	.	.	.	.	.	.	.	.	.	.	.	.	.	.	.	.	.	.	.	.	.	.	.	.	.
chr3	41225121	G	A	TGT-A	0.00860714	CDS	ENST00000349496.11	4	623	409	G	A	c.409G	c.409G>A	137	0	GTA	V	ATA	I	p.V137	p.V137I	Missense	0.079	0.363	T	0.088	0.639	T	0.138	0.275	B	0.063	0.271	B	0	0.843	D	1	0.81	D	1.95	0.525	M	-0.11	0.644	T	-0.58	0.221
chr3	41225121	G	C	TGT-C	0.00291894	CDS	ENST00000349496.11	4	623	409	G	C	c.409G	c.409G>C	137	0	GTA	V	CTA	L	p.V137	p.V137L	Missense	0.017	0.682	D	0.092	0.648	T	0.53	0.377	P	0.159	0.347	B	0	0.843	D	1	0.81	D	2.295	0.654	M	-0.03	0.631	T	-1.76	0.563
chr3	41225121	G	T	TGT-T	0.00261956	CDS	ENST00000349496.11	4	623	409	G	T	c.409G	c.409G>T	137	0	GTA	V	TTA	L	p.V137	p.V137L	Missense	0.017	0.682	D	0.092	0.648	T	0.53	0.377	P	0.159	0.347	B	0	0.843	D	1	0.81	D	2.295	0.654	M	-0.03	0.631	T	-1.76	0.563
chr3	41225122	T	A	GTA-A	0.000523913	CDS	ENST00000349496.11	4	624	410	T	A	c.410T	c.410T>A	137	1	GTA	V	GAA	E	p.V137	p.V137E	Missense	0.002	0.913	D	0.117	0.834	T	0.544	0.38	P	0.383	0.439	B	0	0.843	D	1	0.81	D	2.295	0.654	M	-0.03	0.631	T	-4	0.861
chr3	41225122	T	C	GTA-C	0.00449068	CDS	ENST00000349496.11	4	624	410	T	C	c.410T	c.410T>C	137	1	GTA	V	GCA	A	p.V137	p.V137A	Missense	0.013	0.785	D	0.068	0.706	T	0.936	0.524	P	0.807	0.585	P	0	0.843	D	1	0.81	D	2.64	0.772	M	-0.09	0.641	T	-2.71	0.702
chr3	41225122	T	G	GTA-G	0.00104783	CDS	ENST00000349496.11	4	624	410	T	G	c.410T	c.410T>G	137	1	GTA	V	GGA	G	p.V137	p.V137G	Missense	0	0.913	D	0.02	0.834	D	0.997	0.707	D	0.951	0.689	D	0	0.843	D	1	0.81	D	2.295	0.654	M	-0.17	0.656	T	-4.7	0.912
chr3	41225123	A	C	TAA-C	0.000673602	CDS	ENST00000349496.11	4	625	411	A	C	c.411A	c.411A>C	137	2	GTA	V	GTC	V	p.V137	p.V137V	Synonymous	.	.	.	.	.	.	.	.	.	.	.	.	.	.	.	.	.	.	.	.	.	.	.	.	.	.
chr3	41225123	A	G	TAA-G	0.00246987	CDS	ENST00000349496.11	4	625	411	A	G	c.411A	c.411A>G	137	2	GTA	V	GTG	V	p.V137	p.V137V	Synonymous	.	.	.	.	.	.	.	.	.	.	.	.	.	.	.	.	.	.	.	.	.	.	.	.	.	.
chr3	41225123	A	T	TAA-T	0.000224534	CDS	ENST00000349496.11	4	625	411	A	T	c.411A	c.411A>T	137	2	GTA	V	GTT	V	p.V137	p.V137V	Synonymous	.	.	.	.	.	.	.	.	.	.	.	.	.	.	.	.	.	.	.	.	.	.	.	.	.	.
chr3	41225124	A	C	AAA-C	0.00119751	CDS	ENST00000349496.11	4	626	412	A	C	c.412A	c.412A>C	138	0	AAC	N	CAC	H	p.N138	p.N138H	Missense	0.369	0.116	T	0.262	0.229	T	0.059	0.231	B	0.019	0.188	B	0	0.843	D	1	0.81	D	0.915	0.233	L	-0.07	0.637	T	-1.67	0.399
chr3	41225124	A	G	AAA-G	0.00426615	CDS	ENST00000349496.11	4	626	412	A	G	c.412A	c.412A>G	138	0	AAC	N	GAC	D	p.N138	p.N138D	Missense	0.299	0.355	T	0.263	0.385	T	0.002	0.099	B	0.007	0.13	B	0	0.843	D	1	0.81	D	1.515	0.383	L	-0.09	0.641	T	-2.52	0.636
chr3	41225124	A	T	AAA-T	0.000673602	CDS	ENST00000349496.11	4	626	412	A	T	c.412A	c.412A>T	138	0	AAC	N	TAC	Y	p.N138	p.N138Y	Missense	0.004	0.722	D	0.006	0.706	D	0.988	0.623	D	0.752	0.561	P	0	0.843	D	1	0.81	D	2.41	0.696	M	-0.13	0.648	T	-4.18	0.76
chr3	41225125	A	C	AAC-C	0.00142205	CDS	ENST00000349496.11	4	627	413	A	C	c.413A	c.413A>C	138	1	AAC	N	ACC	T	p.N138	p.N138T	Missense	0.007	0.654	D	0.012	0.648	D	0.909	0.502	P	0.362	0.433	B	0	0.843	D	1	0.81	D	2.41	0.696	M	-0.03	0.631	T	-3.5	0.757
chr3	41225125	A	G	AAC-G	0.00598758	CDS	ENST00000349496.11	4	627	413	A	G	c.413A	c.413A>G	138	1	AAC	N	AGC	S	p.N138	p.N138S	Missense	0.094	0.575	T	0.103	0.545	T	0.279	0.321	B	0.034	0.225	B	0	0.843	D	1	0.81	D	1.865	0.493	L	-0.05	0.634	T	-2.39	0.659
chr3	41225125	A	T	AAC-T	0.000898136	CDS	ENST00000349496.11	4	627	413	A	T	c.413A	c.413A>T	138	1	AAC	N	ATC	I	p.N138	p.N138I	Missense	0.001	0.913	D	0.001	0.834	D	0.938	0.525	P	0.682	0.535	P	0	0.843	D	1	0.81	D	2.41	0.696	M	-0.12	0.646	T	-5.23	0.903
chr3	41225126	C	A	ACT-A	0.00164658	CDS	ENST00000349496.11	4	628	414	C	A	c.414C	c.414C>A	138	2	AAC	N	AAA	K	p.N138	p.N138K	Missense	0.01	0.632	D	0.016	0.616	D	0.988	0.623	D	0.734	0.554	P	0	0.843	D	1	0.81	D	2.41	0.696	M	-0.06	0.636	T	-3.41	0.722
chr3	41225126	C	G	ACT-G	0.00261956	CDS	ENST00000349496.11	4	628	414	C	G	c.414C	c.414C>G	138	2	AAC	N	AAG	K	p.N138	p.N138K	Missense	0.01	0.632	D	0.016	0.616	D	0.988	0.623	D	0.734	0.554	P	0	0.843	D	1	0.81	D	2.41	0.696	M	-0.06	0.636	T	-3.41	0.722
chr3	41225126	C	T	ACT-T	0.00725994	CDS	ENST00000349496.11	4	628	414	C	T	c.414C	c.414C>T	138	2	AAC	N	AAT	N	p.N138	p.N138N	Synonymous	.	.	.	.	.	.	.	.	.	.	.	.	.	.	.	.	.	.	.	.	.	.	.	.	.	.
chr3	41225127	T	A	CTT-A	0.00119751	CDS	ENST00000349496.11	4	629	415	T	A	c.415T	c.415T>A	139	0	TTG	L	ATG	M	p.L139	p.L139M	Missense	0.002	0.722	D	0.011	0.706	D	0.993	0.656	D	0.903	0.641	P	0	0.843	D	1	0.81	D	2.7	0.79	M	-0.5	0.705	T	-1.47	0.43
chr3	41225127	T	C	CTT-C	0.00516428	CDS	ENST00000349496.11	4	629	415	T	C	c.415T	c.415T>C	139	0	TTG	L	CTG	L	p.L139	p.L139L	Synonymous	.	.	.	.	.	.	.	.	.	.	.	.	.	.	.	.	.	.	.	.	.	.	.	.	.	.
chr3	41225127	T	G	CTT-G	0.00261956	CDS	ENST00000349496.11	4	629	415	T	G	c.415T	c.415T>G	139	0	TTG	L	GTG	V	p.L139	p.L139V	Missense	0.002	0.722	D	0.01	0.722	D	0.867	0.477	P	0.772	0.569	P	0	0.843	D	1	0.81	D	2.7	0.79	M	-0.46	0.7	T	-1.92	0.569
chr3	41225128	T	A	TTG-A	0.000523913	CDS	ENST00000349496.11	4	630	416	T	A	c.416T	c.416T>A	139	1	TTG	L	TAG	X	p.L139	p.L139X	PTV	.	.	.	.	.	.	.	.	.	.	.	.	0	0.843	D	1	0.81	A	.	.	.	.	.	.	.	.
chr3	41225128	T	C	TTG-C	0.00359254	CDS	ENST00000349496.11	4	630	416	T	C	c.416T	c.416T>C	139	1	TTG	L	TCG	S	p.L139	p.L139S	Missense	0	0.913	D	0.001	0.834	D	1	0.906	D	0.996	0.845	D	0	0.843	D	1	0.81	D	2.7	0.79	M	-0.52	0.707	T	-4.43	0.861
chr3	41225128	T	G	TTG-G	0.00209565	CDS	ENST00000349496.11	4	630	416	T	G	c.416T	c.416T>G	139	1	TTG	L	TGG	W	p.L139	p.L139W	Missense	0	0.913	D	0.001	0.834	D	1	0.906	D	0.999	0.924	D	0	0.843	D	1	0.81	D	2.7	0.79	M	-0.54	0.71	T	-4.69	0.863
chr3	41225129	G	A	TGA-A	0.00658633	CDS	ENST00000349496.11	4	631	417	G	A	c.417G	c.417G>A	139	2	TTG	L	TTA	L	p.L139	p.L139L	Synonymous	.	.	.	.	.	.	.	.	.	.	.	.	.	.	.	.	.	.	.	.	.	.	.	.	.	.
chr3	41225129	G	C	TGA-C	0.00239503	CDS	ENST00000349496.11	4	631	417	G	C	c.417G	c.417G>C	139	2	TTG	L	TTC	F	p.L139	p.L139F	Missense	0.002	0.722	D	0.009	0.722	D	0.999	0.779	D	0.988	0.78	D	0	0.843	D	1	0.81	D	2.7	0.79	M	-0.37	0.689	T	-3.04	0.701
chr3	41225129	G	T	TGA-T	0.00172143	CDS	ENST00000349496.11	4	631	417	G	T	c.417G	c.417G>T	139	2	TTG	L	TTT	F	p.L139	p.L139F	Missense	0.002	0.722	D	0.009	0.722	D	0.999	0.779	D	0.988	0.78	D	0	0.843	D	1	0.81	D	2.7	0.79	M	-0.37	0.689	T	-3.04	0.701
chr3	41225130	A	C	GAT-C	0.000823292	CDS	ENST00000349496.11	4	632	418	A	C	c.418A	c.418A>C	140	0	ATT	I	CTT	L	p.I140	p.I140L	Missense	0.1	0.913	T	0.216	0.928	T	0.06	0.231	B	0.075	0.283	B	0	0.843	D	1	0.81	D	1.68	0.432	L	-0.1	0.643	T	-1.32	0.389
chr3	41225130	A	G	GAT-G	0.00479006	CDS	ENST00000349496.11	4	632	418	A	G	c.418A	c.418A>G	140	0	ATT	I	GTT	V	p.I140	p.I140V	Missense	0.089	0.913	T	0.109	0.928	T	0.163	0.284	B	0.047	0.248	B	0	0.843	D	1	0.81	D	2.305	0.66	M	0.08	0.616	T	-0.71	0.24
chr3	41225130	A	T	GAT-T	0.00269441	CDS	ENST00000349496.11	4	632	418	A	T	c.418A	c.418A>T	140	0	ATT	I	TTT	F	p.I140	p.I140F	Missense	0.003	0.913	D	0.089	0.928	T	0.994	0.665	D	0.852	0.608	P	0	0.843	D	1	0.81	D	2.65	0.776	M	-0.15	0.652	T	-3.07	0.688
chr3	41225131	T	A	ATT-A	0.000598758	CDS	ENST00000349496.11	4	633	419	T	A	c.419T	c.419T>A	140	1	ATT	I	AAT	N	p.I140	p.I140N	Missense	0	0.913	D	0.002	0.928	D	0.999	0.779	D	0.973	0.729	D	0	0.843	D	1	0.81	D	2.65	0.776	M	-0.16	0.654	T	-5.2	0.908
chr3	41225131	T	C	ATT-C	0.0104783	CDS	ENST00000349496.11	4	633	419	T	C	c.419T	c.419T>C	140	1	ATT	I	ACT	T	p.I140	p.I140T	Missense	0.002	0.913	D	0.009	0.928	D	0.992	0.647	D	0.922	0.657	D	0	0.843	D	1	0.81	D	2.65	0.776	M	-0.13	0.648	T	-3.67	0.779
chr3	41225131	T	G	ATT-G	0.00127236	CDS	ENST00000349496.11	4	633	419	T	G	c.419T	c.419T>G	140	1	ATT	I	AGT	S	p.I140	p.I140S	Missense	0.001	0.913	D	0.003	0.928	D	0.997	0.707	D	0.928	0.663	D	0	0.843	D	1	0.81	D	2.65	0.776	M	-0.11	0.644	T	-4.35	0.849
chr3	41225132	T	A	TTA-A	0.000598758	CDS	ENST00000349496.11	4	634	420	T	A	c.420T	c.420T>A	140	2	ATT	I	ATA	I	p.I140	p.I140I	Synonymous	.	.	.	.	.	.	.	.	.	.	.	.	.	.	.	.	.	.	.	.	.	.	.	.	.	.
chr3	41225132	T	C	TTA-C	0.00261956	CDS	ENST00000349496.11	4	634	420	T	C	c.420T	c.420T>C	140	2	ATT	I	ATC	I	p.I140	p.I140I	Synonymous	.	.	.	.	.	.	.	.	.	.	.	.	.	.	.	.	.	.	.	.	.	.	.	.	.	.
chr3	41225132	T	G	TTA-G	0.000673602	CDS	ENST00000349496.11	4	634	420	T	G	c.420T	c.420T>G	140	2	ATT	I	ATG	M	p.I140	p.I140M	Missense	0.115	0.913	T	0.212	0.928	T	0.77	0.439	P	0.361	0.432	B	0	0.843	D	1	0.81	D	2.1	0.584	M	-0.15	0.652	T	-1.99	0.536
chr3	41225133	A	C	TAA-C	0.000673602	CDS	ENST00000349496.11	4	635	421	A	C	c.421A	c.421A>C	141	0	AAC	N	CAC	H	p.N141	p.N141H	Missense	0.042	0.913	D	0.149	0.928	T	0.685	0.415	P	0.157	0.345	B	0	0.843	D	1	0.81	D	2.11	0.586	M	-0.28	0.675	T	-3.4	0.746
chr3	41225133	A	G	TAA-G	0.00246987	CDS	ENST00000349496.11	4	635	421	A	G	c.421A	c.421A>G	141	0	AAC	N	GAC	D	p.N141	p.N141D	Missense	0.055	0.913	T	0.105	0.928	T	0.02	0.182	B	0.017	0.181	B	0	0.843	D	1	0.81	D	2.315	0.662	M	-0.14	0.65	T	-3.36	0.749
chr3	41225133	A	T	TAA-T	0.000224534	CDS	ENST00000349496.11	4	635	421	A	T	c.421A	c.421A>T	141	0	AAC	N	TAC	Y	p.N141	p.N141Y	Missense	0.001	0.913	D	0.006	0.928	D	0.997	0.707	D	0.929	0.664	D	0	0.843	D	1	0.81	D	2.66	0.779	M	-0.3	0.679	T	-5.84	0.931
chr3	41225134	A	C	AAC-C	0.00142205	CDS	ENST00000349496.11	4	636	422	A	C	c.422A	c.422A>C	141	1	AAC	N	ACC	T	p.N141	p.N141T	Missense	0.002	0.913	D	0.012	0.928	D	0.677	0.413	P	0.274	0.4	B	0	0.843	D	1	0.81	D	2.315	0.662	M	-0.27	0.674	T	-4.34	0.834
chr3	41225134	A	G	AAC-G	0.00598758	CDS	ENST00000349496.11	4	636	422	A	G	c.422A	c.422A>G	141	1	AAC	N	AGC	S	p.N141	p.N141S	Missense	0.082	0.913	T	0.106	0.928	T	0.579	0.388	P	0.121	0.323	B	0	0.843	D	1	0.81	D	2.11	0.586	M	-0.2	0.661	T	-3.6	0.754
chr3	41225134	A	T	AAC-T	0.000898136	CDS	ENST00000349496.11	4	636	422	A	T	c.422A	c.422A>T	141	1	AAC	N	ATC	I	p.N141	p.N141I	Missense	0	0.913	D	0.001	0.928	D	0.998	0.732	D	0.964	0.71	D	0	0.843	D	1	0.81	D	2.66	0.779	M	-0.33	0.683	T	-6.45	0.961
chr3	41225135	C	A	ACT-A	0.00164658	CDS	ENST00000349496.11	4	637	423	C	A	c.423C	c.423C>A	141	2	AAC	N	AAA	K	p.N141	p.N141K	Missense	0.002	0.913	D	0.015	0.928	D	0.998	0.732	D	0.866	0.616	P	0	0.843	D	1	0.81	D	2.66	0.779	M	-0.27	0.674	T	-4.34	0.834
chr3	41225135	C	G	ACT-G	0.00261956	CDS	ENST00000349496.11	4	637	423	C	G	c.423C	c.423C>G	141	2	AAC	N	AAG	K	p.N141	p.N141K	Missense	0.002	0.913	D	0.015	0.928	D	0.998	0.732	D	0.866	0.616	P	0	0.843	D	1	0.81	D	2.66	0.779	M	-0.27	0.674	T	-4.34	0.834
chr3	41225135	C	T	ACT-T	0.00725994	CDS	ENST00000349496.11	4	637	423	C	T	c.423C	c.423C>T	141	2	AAC	N	AAT	N	p.N141	p.N141N	Synonymous	.	.	.	.	.	.	.	.	.	.	.	.	.	.	.	.	.	.	.	.	.	.	.	.	.	.
chr3	41225136	T	A	CTA-A	0.000598758	CDS	ENST00000349496.11	4	638	424	T	A	c.424T	c.424T>A	142	0	TAT	Y	AAT	N	p.Y142	p.Y142N	Missense	0.058	0.913	T	0.059	0.928	T	0.993	0.656	D	0.647	0.523	P	0	0.843	D	1	0.81	D	2.35	0.675	M	0	0.626	T	-6.71	0.968
chr3	41225136	T	C	CTA-C	0.00374224	CDS	ENST00000349496.11	4	638	424	T	C	c.424T	c.424T>C	142	0	TAT	Y	CAT	H	p.Y142	p.Y142H	Missense	0.001	0.913	D	0.009	0.928	D	1	0.906	D	0.983	0.758	D	0	0.843	D	1	0.81	D	2.7	0.79	M	-0.11	0.644	T	-3.83	0.786
chr3	41225136	T	G	CTA-G	0.000523913	CDS	ENST00000349496.11	4	638	424	T	G	c.424T	c.424T>G	142	0	TAT	Y	GAT	D	p.Y142	p.Y142D	Missense	0.001	0.913	D	0.004	0.928	D	0.999	0.779	D	0.953	0.693	D	0	0.843	D	1	0.81	D	2.7	0.79	M	-0.09	0.641	T	-7.65	0.982
chr3	41225137	A	C	TAT-C	0.000748447	CDS	ENST00000349496.11	4	639	425	A	C	c.425A	c.425A>C	142	1	TAT	Y	TCT	S	p.Y142	p.Y142S	Missense	0.002	0.913	D	0.007	0.928	D	0.999	0.779	D	0.954	0.694	D	0	0.843	D	1	0.81	D	2.7	0.79	M	-0.03	0.631	T	-6.74	0.967
chr3	41225137	A	G	TAT-G	0.00845745	CDS	ENST00000349496.11	4	639	425	A	G	c.425A	c.425A>G	142	1	TAT	Y	TGT	C	p.Y142	p.Y142C	Missense	0.001	0.913	D	0.003	0.928	D	1	0.906	D	0.983	0.758	D	0	0.843	D	1	0.81	D	2.7	0.79	M	-0.11	0.644	T	-7.01	0.967
chr3	41225137	A	T	TAT-T	0.000972981	CDS	ENST00000349496.11	4	639	425	A	T	c.425A	c.425A>T	142	1	TAT	Y	TTT	F	p.Y142	p.Y142F	Missense	0.004	0.913	D	0.07	0.928	T	0.942	0.53	P	0.477	0.47	P	0	0.843	D	1	0.81	D	2.7	0.79	M	-0.1	0.643	T	-3.15	0.689
chr3	41225138	T	A	ATC-A	0.00172143	CDS	ENST00000349496.11	4	640	426	T	A	c.426T	c.426T>A	142	2	TAT	Y	TAA	X	p.Y142	p.Y142X	PTV	.	.	.	.	.	.	.	.	.	.	.	.	0	0.843	D	1	0.81	A	.	.	.	.	.	.	.	.
chr3	41225138	T	C	ATC-C	0.0041913	CDS	ENST00000349496.11	4	640	426	T	C	c.426T	c.426T>C	142	2	TAT	Y	TAC	Y	p.Y142	p.Y142Y	Synonymous	.	.	.	.	.	.	.	.	.	.	.	.	.	.	.	.	.	.	.	.	.	.	.	.	.	.
chr3	41225138	T	G	ATC-G	0.00104783	CDS	ENST00000349496.11	4	640	426	T	G	c.426T	c.426T>G	142	2	TAT	Y	TAG	X	p.Y142	p.Y142X	PTV	.	.	.	.	.	.	.	.	.	.	.	.	0	0.843	D	1	0.81	A	.	.	.	.	.	.	.	.
chr3	41225139	C	A	TCA-A	0.00157174	CDS	ENST00000349496.11	4	641	427	C	A	c.427C	c.427C>A	143	0	CAA	Q	AAA	K	p.Q143	p.Q143K	Missense	0.002	0.722	D	0.007	0.692	D	0.883	0.485	P	0.477	0.47	P	0	0.843	D	1	0.81	D	2.7	0.79	M	-0.14	0.65	T	-2.95	0.697
chr3	41225139	C	G	TCA-G	0.00209565	CDS	ENST00000349496.11	4	641	427	C	G	c.427C	c.427C>G	143	0	CAA	Q	GAA	E	p.Q143	p.Q143E	Missense	0.064	0.722	T	0.144	0.706	T	0.775	0.441	P	0.181	0.359	B	0	0.843	D	1	0.81	D	2.005	0.546	M	-0.15	0.652	T	-2.07	0.576
chr3	41225139	C	T	TCA-T	0.00576304	CDS	ENST00000349496.11	4	641	427	C	T	c.427C	c.427C>T	143	0	CAA	Q	TAA	X	p.Q143	p.Q143X	PTV	.	.	.	.	.	.	.	.	.	.	.	.	0	0.843	D	1	0.81	A	.	.	.	.	.	.	.	.
chr3	41225140	A	C	CAA-C	0.00202081	CDS	ENST00000349496.11	4	642	428	A	C	c.428A	c.428A>C	143	1	CAA	Q	CCA	P	p.Q143	p.Q143P	Missense	0.001	0.785	D	0.024	0.765	D	0.998	0.732	D	0.977	0.738	D	0	0.843	D	1	0.81	D	2.35	0.675	M	-0.19	0.659	T	-4.12	0.855
chr3	41225140	A	G	CAA-G	0.00389192	CDS	ENST00000349496.11	4	642	428	A	G	c.428A	c.428A>G	143	1	CAA	Q	CGA	R	p.Q143	p.Q143R	Missense	0.001	0.785	D	0.002	0.794	D	0.994	0.665	D	0.905	0.643	P	0	0.843	D	1	0.81	D	2.7	0.79	M	-0.19	0.659	T	-3.03	0.694
chr3	41225140	A	T	CAA-T	0.000299379	CDS	ENST00000349496.11	4	642	428	A	T	c.428A	c.428A>T	143	1	CAA	Q	CTA	L	p.Q143	p.Q143L	Missense	0	0.913	D	0.001	0.834	D	0.992	0.647	D	0.762	0.565	P	0	0.843	D	1	0.81	D	2.35	0.675	M	0.04	0.621	T	-5.27	0.911
chr3	41225141	A	C	AAG-C	0.00187112	CDS	ENST00000349496.11	4	643	429	A	C	c.429A	c.429A>C	143	2	CAA	Q	CAC	H	p.Q143	p.Q143H	Missense	0.055	0.384	T	0.046	0.491	D	0.863	0.475	P	0.383	0.439	B	0	0.843	D	1	0.81	D	2.35	0.675	M	-0.21	0.663	T	-3.64	0.759
chr3	41225141	A	G	AAG-G	0.00523913	CDS	ENST00000349496.11	4	643	429	A	G	c.429A	c.429A>G	143	2	CAA	Q	CAG	Q	p.Q143	p.Q143Q	Synonymous	.	.	.	.	.	.	.	.	.	.	.	.	.	.	.	.	.	.	.	.	.	.	.	.	.	.
chr3	41225141	A	T	AAG-T	0.000898136	CDS	ENST00000349496.11	4	643	429	A	T	c.429A	c.429A>T	143	2	CAA	Q	CAT	H	p.Q143	p.Q143H	Missense	0.055	0.384	T	0.046	0.491	D	0.863	0.475	P	0.383	0.439	B	0	0.843	D	1	0.81	D	2.35	0.675	M	-0.21	0.663	T	-3.64	0.759
chr3	41225142	G	A	AGA-A	0.00763416	CDS	ENST00000349496.11	4	644	430	G	A	c.430G	c.430G>A	144	0	GAT	D	AAT	N	p.D144	p.D144N	Missense	0.006	0.913	D	0.009	0.928	D	0.881	0.484	P	0.427	0.453	B	0	0.843	D	1	0.81	D	2.35	0.675	M	-0.22	0.665	T	-3.78	0.805
chr3	41225142	G	C	AGA-C	0.00493975	CDS	ENST00000349496.11	4	644	430	G	C	c.430G	c.430G>C	144	0	GAT	D	CAT	H	p.D144	p.D144H	Missense	0.001	0.913	D	0.003	0.928	D	1	0.906	D	0.955	0.696	D	0	0.843	D	1	0.81	D	2.35	0.675	M	-0.31	0.68	T	-5.52	0.926
chr3	41225142	G	T	AGA-T	0.00202081	CDS	ENST00000349496.11	4	644	430	G	T	c.430G	c.430G>T	144	0	GAT	D	TAT	Y	p.D144	p.D144Y	Missense	0.001	0.913	D	0.002	0.928	D	1	0.906	D	0.972	0.727	D	0	0.843	D	1	0.81	D	2.7	0.79	M	-0.3	0.679	T	-7.05	0.976
chr3	41225143	A	C	GAT-C	0.000823292	CDS	ENST00000349496.11	4	645	431	A	C	c.431A	c.431A>C	144	1	GAT	D	GCT	A	p.D144	p.D144A	Missense	0.005	0.913	D	0.012	0.928	D	0.983	0.604	D	0.632	0.518	P	0	0.843	D	1	0.81	D	2.7	0.79	M	-0.29	0.677	T	-6.15	0.956
chr3	41225143	A	G	GAT-G	0.00479006	CDS	ENST00000349496.11	4	645	431	A	G	c.431A	c.431A>G	144	1	GAT	D	GGT	G	p.D144	p.D144G	Missense	0.005	0.913	D	0.007	0.928	D	0.832	0.461	P	0.392	0.442	B	0	0.843	D	1	0.81	D	2.35	0.675	M	-0.09	0.641	T	-5.36	0.926
chr3	41225143	A	T	GAT-T	0.00269441	CDS	ENST00000349496.11	4	645	431	A	T	c.431A	c.431A>T	144	1	GAT	D	GTT	V	p.D144	p.D144V	Missense	0.001	0.913	D	0.003	0.928	D	0.973	0.576	D	0.799	0.581	P	0	0.843	D	1	0.81	D	2.7	0.79	M	-0.32	0.682	T	-6.93	0.976
chr3	41225144	T	A	ATG-A	0.00179627	CDS	ENST00000349496.11	4	646	432	T	A	c.432T	c.432T>A	144	2	GAT	D	GAA	E	p.D144	p.D144E	Missense	0.003	0.913	D	0.129	0.928	T	0.104	0.259	B	0.031	0.219	B	0	0.843	D	1	0.81	D	2.35	0.675	M	-0.19	0.659	T	-2.97	0.724
chr3	41225144	T	C	ATG-C	0.0114512	CDS	ENST00000349496.11	4	646	432	T	C	c.432T	c.432T>C	144	2	GAT	D	GAC	D	p.D144	p.D144D	Synonymous	.	.	.	.	.	.	.	.	.	.	.	.	.	.	.	.	.	.	.	.	.	.	.	.	.	.
chr3	41225144	T	G	ATG-G	0.00164658	CDS	ENST00000349496.11	4	646	432	T	G	c.432T	c.432T>G	144	2	GAT	D	GAG	E	p.D144	p.D144E	Missense	0.003	0.913	D	0.129	0.928	T	0.104	0.259	B	0.031	0.219	B	0	0.843	D	1	0.81	D	2.35	0.675	M	-0.19	0.659	T	-2.97	0.724
chr3	41225145	G	A	TGA-A	0.00658633	CDS	ENST00000349496.11	4	647	433	G	A	c.433G	c.433G>A	145	0	GAT	D	AAT	N	p.D145	p.D145N	Missense	0.098	0.434	T	0.091	0.928	T	0.66	0.409	P	0.268	0.398	B	0	0.843	D	1	0.81	D	2.15	0.601	M	-0.21	0.663	T	-3.32	0.761
chr3	41225145	G	C	TGA-C	0.00239503	CDS	ENST00000349496.11	4	647	433	G	C	c.433G	c.433G>C	145	0	GAT	D	CAT	H	p.D145	p.D145H	Missense	0.001	0.785	D	0.004	0.928	D	1	0.906	D	0.971	0.724	D	0	0.843	D	1	0.81	D	2.7	0.79	M	-0.2	0.661	T	-5.15	0.901
chr3	41225145	G	T	TGA-T	0.00172143	CDS	ENST00000349496.11	4	647	433	G	T	c.433G	c.433G>T	145	0	GAT	D	TAT	Y	p.D145	p.D145Y	Missense	0	0.913	D	0.002	0.928	D	1	0.906	D	0.988	0.78	D	0	0.843	D	1	0.81	D	2.7	0.79	M	-0.24	0.668	T	-6.84	0.967
chr3	41225146	A	C	GAT-C	0.000823292	CDS	ENST00000349496.11	4	648	434	A	C	c.434A	c.434A>C	145	1	GAT	D	GCT	A	p.D145	p.D145A	Missense	0.002	0.785	D	0.007	0.928	D	0.995	0.675	D	0.921	0.656	D	0	0.843	D	1	0.81	D	2.7	0.79	M	-0.2	0.661	T	-6	0.941
chr3	41225146	A	G	GAT-G	0.00479006	CDS	ENST00000349496.11	4	648	434	A	G	c.434A	c.434A>G	145	1	GAT	D	GGT	G	p.D145	p.D145G	Missense	0.003	0.682	D	0.012	0.928	D	0.994	0.665	D	0.927	0.662	D	0	0.843	D	1	0.81	D	2.35	0.675	M	-0.15	0.652	T	-5.31	0.909
chr3	41225146	A	T	GAT-T	0.00269441	CDS	ENST00000349496.11	4	648	434	A	T	c.434A	c.434A>T	145	1	GAT	D	GTT	V	p.D145	p.D145V	Missense	0	0.913	D	0.001	0.928	D	0.996	0.688	D	0.971	0.724	D	0	0.843	D	1	0.81	D	2.7	0.79	M	-0.23	0.667	T	-6.84	0.967
chr3	41225147	T	A	ATG-A	0.00179627	CDS	ENST00000349496.11	4	649	435	T	A	c.435T	c.435T>A	145	2	GAT	D	GAA	E	p.D145	p.D145E	Missense	0.165	0.785	T	0.162	0.928	T	0.176	0.289	B	0.048	0.25	B	0	0.843	D	1	0.81	D	1.895	0.504	L	0.19	0.602	T	-2.75	0.647
chr3	41225147	T	C	ATG-C	0.0114512	CDS	ENST00000349496.11	4	649	435	T	C	c.435T	c.435T>C	145	2	GAT	D	GAC	D	p.D145	p.D145D	Synonymous	.	.	.	.	.	.	.	.	.	.	.	.	.	.	.	.	.	.	.	.	.	.	.	.	.	.
chr3	41225147	T	G	ATG-G	0.00164658	CDS	ENST00000349496.11	4	649	435	T	G	c.435T	c.435T>G	145	2	GAT	D	GAG	E	p.D145	p.D145E	Missense	0.165	0.785	T	0.162	0.928	T	0.176	0.289	B	0.048	0.25	B	0	0.843	D	1	0.81	D	1.895	0.504	L	0.19	0.602	T	-2.75	0.647
chr3	41225148	G	A	TGC-A	0.00755931	CDS	ENST00000349496.11	4	650	436	G	A	c.436G	c.436G>A	146	0	GCA	A	ACA	T	p.A146	p.A146T	Missense	0.189	0.913	T	0.202	0.928	T	0.672	0.412	P	0.284	0.405	B	0	0.843	D	1	0.81	D	1.69	0.433	L	-0.3	0.679	T	-2.32	0.642
[truncated: 9,167 more rows]
[truncated: 86 more columns]
