# Supplementary material for: Genotypic, functional, and phenotypic characterization in CTNNB1 neurodevelopmental syndrome
Source: HGG Adv. 2025 Jul 18;6(4):100483. doi: 10.1016/j.xhgg.2025.100483 (PMC12335994; doi:10.1016/j.xhgg.2025.100483)
Supplement: Table S2. Variant Mapper and Clinical Data [file mmc3.xlsx]

## Sheet: Case_Variants
#CHROM	POS_hg38	REF	ALT	POS_hg19	Sample_ID	Fathers_Age	Mothers_Age	Variant_Type	Gene_ID	Gene_Symbol	Transcript_ID	Transcript_Count	Predicted Effect	PTV_Conf	cDNA_Impact	Protein_Impact	Protein_Impact_Long	Upstream_Splice(ExonNum_Type_Distance)	Downstream_Splice(ExonNum_Type_Distance)	Exon_Location	Highest_SpliceAI_Score	SpliceAI_DS_AG	SpliceAI_DS_AL	SpliceAI_DS_DG	SpliceAI_DS_DL	Simple_Impact	Functional_Luciferase	Functional_DomNeg	Functional_Group	Previously_Reported_Case	Link_to_mutation_report	How old was your child when they were able to sit without support?	How old was your child when they first started to crawl?	How old was your child when they first started to pull themself into a standing position?	How old was your child when they made their first steps?	How old was your child when they started to walk with support?	How old was your child when they first started to walk independently?	How old was your child when they first started to babble (e.g. babababa)?	Have you ever noticed a regression in your child's development?	How old was your child when you began to notice said regression?	How old was your child when you first noticed something wasn't right?	What was the first symptom that you noticed?	Has your child been diagnosed with autism spectrum disorder?	Has your child been diagnosed with intellectual disability?	Does your child exhibit speech problems?	Viking's Speech Scale level:	Does your child exhibit communication problems?	FCCS level:	Does your child exhibit eating and/or drinking problems?
chr3	41224579	A	AA	41266070	ID_43	38	38	ins	ENSG00000168036.18	CTNNB1	ENST00000349496.11	56	frameshift_variant	HC	c.67dupA	p.S23Kfs*27	p.Ser23Lysfs*27	3A+54:3D-175	3A+55:3D-174	Middle|C:2:14|A:3:15|O:1	0	.	.	.	.	High	Loss	.	LoF	Yes	https://onlinelibrary.wiley.com/doi/full/10.1111/jir.13235	14	18	20	24	27	0	9	No		4	Lack of head control, microophtalmia, PHPV.	My child has not yet been tested for autism spectrum disorder.	My child has not yet been tested for intellectual disability.	No	Level I	No	Level I	No
chr3	41224649	T	TT	41266140	ID_31	37	33	ins	ENSG00000168036.18	CTNNB1	ENST00000349496.11	56	frameshift_variant	HC	c.137dupT	p.S47Efs*3	p.Ser47Glufs*3	3A+124:3D-105	3A+125:3D-104	Middle|C:2:14|A:3:15|O:1	0	.	.	.	.	High	Loss	.	LoF	Yes	https://onlinelibrary.wiley.com/doi/full/10.1111/jir.13235	10	21	15	15	15	27	15	No		1	Crying all of the time.	Yes.	Yes.	Yes	Level III	Yes	Level IV	No
chr3	41224693	C	CC	41266184	ID_140	36	32	ins	ENSG00000168036.18	CTNNB1	ENST00000349496.11	56	frameshift_variant	HC	c.181dupC	p.Q61Pfs*5	p.Gln61Profs*5	3A+168:3D-61	3A+169:3D-60	Middle|C:2:14|A:3:15|O:1	0	.	.	.	.	High	.	.	LoF_presumed	No	.	15	30	24	36	38	40	24	Yes	10	3	Lack of head control.	Yes.	Yes.	Yes	Level II	Yes	Level II	Yes
chr3	41224953	G	C	41266444	ID_115	34	34	snv	ENSG00000168036.18	CTNNB1	ENST00000349496.11	56	splice_acceptor_variant	HC	c.242-1G>C	splice	splice	3D+200	4A-1	Intron|C:2>3:14|A:3>4:15|O:1	0.803	0.803	0.6667	0	0	High	.	.	LoF_presumed	Yes	https://pubmed.ncbi.nlm.nih.gov/36153650/	11	14	24	36	0	0	12	Yes	12	4	Lack of head control.	My child has not yet been tested for autism spectrum disorder.	My child has not yet been tested for intellectual disability.	My child does not speak yet		My child does not speak yet		No
chr3	41224965	C	T	41266456	ID_184	34	24	snv	ENSG00000168036.18	CTNNB1	ENST00000349496.11	56	stop_gained	HC	c.253C>T	p.Q85X	p.Gln85*	4A+12	4D-243	Middle|C:3:14|A:4:15|O:1	0	.	.	.	.	High	.	.	LoF_presumed	No	.	18	26	36	42	45	60	24	Yes	108	6	Lack of head control.	No.	My child has not yet been tested for intellectual disability.	Yes	Level II	Yes	Level III	Yes
chr3	41224980	C	T	41266471	ID_118	24	23	snv	ENSG00000168036.18	CTNNB1	ENST00000349496.11	56	stop_gained	HC	c.268C>T	p.R90X	p.Arg90*	4A+27	4D-228	Middle|C:3:14|A:4:15|O:1	0	.	.	.	.	High	Loss	.	LoF	Unknown	.	13	18	10	12	12	0	12	No		8	Trouble rolling.	My child has not yet been tested for autism spectrum disorder.	My child has not yet been tested for intellectual disability.	Yes		Yes		No
chr3	41224980	C	T	41266471	ID_122	28	28	snv	ENSG00000168036.18	CTNNB1	ENST00000349496.11	56	stop_gained	HC	c.268C>T	p.R90X	p.Arg90*	4A+27	4D-228	Middle|C:3:14|A:4:15|O:1	0	.	.	.	.	High	Loss	.	LoF	Unknown	.	12	14	18	24	27	30	24	No		3	Low muscle tone, crossed legs.	My child has not yet been tested for autism spectrum disorder.	Yes.	Yes	Level III	Yes	Level IV	Yes
chr3	41224980	C	T	41266471	ID_157	35	35	snv	ENSG00000168036.18	CTNNB1	ENST00000349496.11	56	stop_gained	HC	c.268C>T	p.R90X	p.Arg90*	4A+27	4D-228	Middle|C:3:14|A:4:15|O:1	0	.	.	.	.	High	Loss	.	LoF	Unknown	.	8	10	12	12	14	20	6	No		6	Not sitting by herself.	My child has not yet been tested for autism spectrum disorder.	Yes.	My child does not speak yet		My child does not speak yet		Yes
chr3	41224980	C	T	41266471	ID_44	23	32	snv	ENSG00000168036.18	CTNNB1	ENST00000349496.11	56	stop_gained	HC	c.268C>T	p.R90X	p.Arg90*	4A+27	4D-228	Middle|C:3:14|A:4:15|O:1	0	.	.	.	.	High	Loss	.	LoF	Unknown	.	18	36	36	42	42	0	7	Yes	54	6	Not sitting, not looking directly at things, strabismus.	No.	My child has not yet been tested for intellectual disability.	My child does not speak yet	Level IV	Yes	Level IV	No
chr3	41224980	C	T	41266471	ID_71	34	37	snv	ENSG00000168036.18	CTNNB1	ENST00000349496.11	56	stop_gained	HC	c.268C>T	p.R90X	p.Arg90*	4A+27	4D-228	Middle|C:3:14|A:4:15|O:1	0	.	.	.	.	High	Loss	.	LoF	Unknown	.	12	13	20	24	28	0	12	Yes	12	2	Microcephaly, coughing, failure to thrive, trouble sucking.	My child has not yet been tested for autism spectrum disorder.	My child has not yet been tested for intellectual disability.	My child does not speak yet		My child does not speak yet		Yes
chr3	41224980	C	T	41266471	ID_96	27	27	snv	ENSG00000168036.18	CTNNB1	ENST00000349496.11	56	stop_gained	HC	c.268C>T	p.R90X	p.Arg90*	4A+27	4D-228	Middle|C:3:14|A:4:15|O:1	0	.	.	.	.	High	Loss	.	LoF	Unknown	.	13	16	18	19	20	24	12	Yes	8	3	Strabismus, no spontaneous movement.	My child has not yet been tested for autism spectrum disorder.	Yes.	My child does not speak yet		My child does not speak yet		No
chr3	41225010	CC	C	41266501	ID_111	26	35	del	ENSG00000168036.18	CTNNB1	ENST00000349496.11	56	frameshift_variant	HC	c.299delC	p.P100Lfs*4	p.Pro100Leufs*4	4A+58:4D-197	4A+58:4D-197	Middle|C:3:14|A:4:15|O:1	0	.	.	.	.	High	.	.	LoF_presumed	No	.	18	18	30	30	30	72	6	Yes	9	4	Lack of head control, cramped feet.	No.	Yes.	My child does not speak yet	Level IV	My child does not speak yet	Level IV	No
chr3	41225010	CCT	C	41266501	ID_190	32	33	del	ENSG00000168036.18	CTNNB1	ENST00000349496.11	56	frameshift_variant	HC	c.299_300delCT	p.P100Rfs*5	p.Pro100Argfs*5	4A+58:4D-197	4A+59:4D-196	Middle|C:3:14|A:4:15|O:1	0	.	.	.	.	High	Loss	No	LoF_not_dominant_negative	Unknown	.	0	18	20	22	24	0	12	Yes	38	6	Lack of head control, not sitting by himself, stiff and spastic legs.	My child has not yet been tested for autism spectrum disorder.	My child has not yet been tested for intellectual disability.	My child does not speak yet	Level IV	My child does not speak yet	Level IV	No
chr3	41225010	CCT	C	41266501	ID_85	28	30	del	ENSG00000168036.18	CTNNB1	ENST00000349496.11	56	frameshift_variant	HC	c.299_300delCT	p.P100Rfs*5	p.Pro100Argfs*5	4A+58:4D-197	4A+59:4D-196	Middle|C:3:14|A:4:15|O:1	0	.	.	.	.	High	Loss	No	LoF_not_dominant_negative	Unknown	.	18	14	24	30	36	0	24	No		4	Lack of head control.	My child has not yet been tested for autism spectrum disorder.	My child has not yet been tested for intellectual disability.	My child does not speak yet	Level IV	My child does not speak yet	Level IV	No
chr3	41225025	GAGGGCATGCAGATCCC	GGG	41266516	ID_166	33	34	indel	ENSG00000168036.18	CTNNB1	ENST00000349496.11	56	frameshift_variant	HC	c.314_329delinsGG	p.E105Gfs*6	p.Glu105Glyfs*6	4A+73:4D-182	4A+88:4D-167	Middle|C:3:14|A:4:15|O:1	0.18	0.18	0.01	0	0.01	High	.	.	LoF_presumed	No	.	16	18	20	20	20	0	5	No		6	Not sitting by himself.	My child has not yet been tested for autism spectrum disorder.	No.	Yes		Yes		No
chr3	41225093	ACCATCACAGATGCTGAA	A	41266584	ID_218	31	26	del	ENSG00000168036.18	CTNNB1	ENST00000349496.11	56	frameshift_variant	HC	c.382_398delCCATCACAGATGCTGAA	p.P128Tfs*8	p.Pro128Thrfs*8	4A+141:4D-114	4A+157:4D-98	Middle|C:3:14|A:4:15|O:1	0.2	0.02	0.2	0	0	High	.	.	LoF_presumed	No	.	24	11	16	18	24	0	9	Yes	9	6	Less power in his movements, not sitting by himself, not reaching milestones.	My child has not yet been tested for autism spectrum disorder.	My child has not yet been tested for intellectual disability.	My child does not speak yet		My child does not speak yet		No
chr3	41225128	TGATTAACT	T	41266619	ID_42	42	34	del	ENSG00000168036.18	CTNNB1	ENST00000349496.11	56	frameshift_variant	HC	c.417_424delGATTAACT	p.I140Sfs*3	p.Ile140Serfs*3	4A+176:4D-79	4A+183:4D-72	Middle|C:3:14|A:4:15|O:1	0	.	.	.	.	High	Loss	No	LoF_not_dominant_negative	No	.	24	36	41	48	48	60	30	Yes	24	2	Strabismus, no smiling, no reactions to the outside world, no movement.	No.	Yes.	Yes	Level II	Yes	Level I	Yes
chr3	41225205	C	CC	41266696	ID_215	33	32	ins	ENSG00000168036.18	CTNNB1	ENST00000349496.11	56	frameshift_variant	HC	c.493dupC	p.Q165Pfs*5	p.Gln165Profs*5	4A+252:4D-3	4A+253:4D-2	Middle|C:3:14|A:4:15|O:1	0	.	.	.	.	High	.	.	LoF_presumed	Unknown	.	24	18	14	18	24	36	24	No		9	Not sitting by herself, soft core.	My child has not yet been tested for autism spectrum disorder.	My child has not yet been tested for intellectual disability.	Yes		Yes		Yes
chr3	41225208	G	GT	41266699	ID_62	28	28	ins	ENSG00000168036.18	CTNNB1	ENST00000349496.11	56	splice_region_variant	.	c.495+2dupT	.	.	4D+2:5A-125	4D+3:5A-124	Middle|C:3:14|A:4:15|O:1	0.27	0	0.18	0.03	0.27	Low	.	.	Unknown	Unknown	.	18	24	30	12	24	36	9	No		5	Microcephaly, no independent sitting	Yes.	Yes.	Yes	Level III	Yes	Level III	No
chr3	41225378	AAA	A	41266869	ID_137	24	23	del	ENSG00000168036.18	CTNNB1	ENST00000349496.11	56	frameshift_variant	HC	c.541_542delAA	p.K181Gfs*26	p.Lys181Glyfs*26	5A+46:5D-194	5A+47:5D-193	Middle|C:4:14|A:5:15|O:1	0	.	.	.	.	High	.	.	LoF_presumed	Unknown	.	13	48	60	24	36	60	36	Yes	4	4	Lack of head control, muscle weakness.	No.	Yes.	Yes	Level III	Yes	Level II	No
chr3	41225402	C	CC	41266893	ID_175	42	36	ins	ENSG00000168036.18	CTNNB1	ENST00000349496.11	56	frameshift_variant	HC	c.564dupC	p.M189Hfs*19	p.Met189Hisfs*19	5A+69:5D-171	5A+70:5D-170	Middle|C:4:14|A:5:15|O:1	0	.	.	.	.	High	.	.	LoF_presumed	Unknown	.	0	12	18	24	36	0	30	No		3	Not making eye contact, feeding and sleeping issues.	My child has not yet been tested for autism spectrum disorder.	My child has not yet been tested for intellectual disability.	Yes		Yes		Yes
chr3	41225415	C	T	41266906	ID_30	36	33	snv	ENSG00000168036.18	CTNNB1	ENST00000349496.11	56	stop_gained	HC	c.577C>T	p.Q193X	p.Gln193*	5A+82	5D-158	Middle|C:4:14|A:5:15|O:1	0	.	.	.	.	High	Loss	Yes	LoF_dominant_negative	Yes	https://onlinelibrary.wiley.com/doi/full/10.1111/jir.13235	18	17	23	26	36	0	36	Yes	9	1	Microcephaly, tricuspidal regurgitation, phenotype.	My child has not yet been tested for autism spectrum disorder.	My child has not yet been tested for intellectual disability.	My child does not speak yet	Level IV	My child does not speak yet	Level IV	No
chr3	41225518	G	GG	41267009	ID_148	37	34	ins	ENSG00000168036.18	CTNNB1	ENST00000349496.11	56	frameshift_variant	HC	c.680dupG	p.L229Tfs*5	p.Leu229Thrfs*5	5A+185:5D-55	5A+186:5D-54	Middle|C:4:14|A:5:15|O:1	0.12	0.02	0.02	0.12	0	High	.	.	LoF_presumed	Unknown	.	48	30	48	36	37	0	12	No		3	Lack of head control.	My child has not yet been tested for autism spectrum disorder.	My child has not yet been tested for intellectual disability.	My child does not speak yet	Level IV	My child does not speak yet	Level IV	No
chr3	41225528	CAT	C	41267019	ID_81	30	29	del	ENSG00000168036.18	CTNNB1	ENST00000349496.11	56	frameshift_variant	HC	c.691_692delAT	p.I231Lfs*2	p.Ile231Leufs*2	5A+196:5D-44	5A+197:5D-43	Middle|C:4:14|A:5:15|O:1	0.31	0.01	0.04	0.31	0.01	High	Loss	No	LoF_not_dominant_negative	No	.	0	0	0	0	0	0	12	Yes	18	4	Small head.	My child has not yet been tested for autism spectrum disorder.	Yes.	Yes		Yes		Yes
chr3	41225541	G	T	41267032	ID_165	39	39	snv	ENSG00000168036.18	CTNNB1	ENST00000349496.11	56	stop_gained	HC	c.703G>T	p.G235X	p.Gly235*	5A+208	5D-32	Middle|C:4:14|A:5:15|O:1	0	.	.	.	.	High	.	.	LoF_presumed	Unknown	.	20	13	24	26	27	0	12	Yes	30	7	Lack of head control.	My child has not yet been tested for autism spectrum disorder.	My child has not yet been tested for intellectual disability.	Yes		Yes		No
chr3	41225659	G	C	41267150	ID_51	45	38	snv	ENSG00000168036.18	CTNNB1	ENST00000349496.11	56	splice_acceptor_variant	HC	c.735-1G>C	splice	splice	5D+87	6A-1	Intron|C:4>5:14|A:5>6:15|O:1	0.9924	0.8517	0.9924	0	0	High	.	.	LoF_presumed	No	.	18	21	30	31	33	51	30	Yes	51	3	No movement, turning, no head control.	My child has not yet been tested for autism spectrum disorder.	No.	Yes	Level III	Yes	Level IV	No
chr3	41225659	G	T	41267150	ID_60	42	33	snv	ENSG00000168036.18	CTNNB1	ENST00000349496.11	56	splice_acceptor_variant	HC	c.735-1G>T	splice	splice	5D+87	6A-1	Intron|C:4>5:14|A:5>6:15|O:1	0.9962	0.8653	0.9962	0	0	High	.	.	LoF_presumed	No	.	13	15	0	0	0	0	8	Yes	16	5	Sensitivity to light and sound, lack of head control.	My child has not yet been tested for autism spectrum disorder.	Yes.	Yes		Yes		Yes
chr3	41225700	CT	C	41267191	ID_156	37	41	del	ENSG00000168036.18	CTNNB1	ENST00000349496.11	56	frameshift_variant	HC	c.776delT	p.L259Pfs*17	p.Leu259Profs*17	6A+42:6D-161	6A+42:6D-161	Middle|C:5:14|A:6:15|O:1	0	.	.	.	.	High	.	.	LoF_presumed	Unknown	.	26	21	22	32	34	0	28	No		3	Not rolling.	My child has not yet been tested for autism spectrum disorder.	My child has not yet been tested for intellectual disability.	My child does not speak yet		My child does not speak yet		Yes
chr3	41225712	TT	T	41267203	ID_104	34	29	del	ENSG00000168036.18	CTNNB1	ENST00000349496.11	56	frameshift_variant	HC	c.788delT	p.L263Yfs*13	p.Leu263Tyrfs*13	6A+54:6D-149	6A+54:6D-149	Middle|C:5:14|A:6:15|O:1	0	.	.	.	.	High	.	.	LoF_presumed	No	.	18	24	36	30	30	42	24	No		4	Lack of head control.	My child has not yet been tested for autism spectrum disorder.	No.	Yes	Level III	Yes	Level II	No
chr3	41225721	C	T	41267212	ID_200	28	27	snv	ENSG00000168036.18	CTNNB1	ENST00000349496.11	56	stop_gained	HC	c.796C>T	p.Q266X	p.Gln266*	6A+62	6D-141	Middle|C:5:14|A:6:15|O:1	0	.	.	.	.	High	.	.	LoF_presumed	No	.	18	24	24	24	36	0	6	No		3	Lack of head control.	No.	No.	Yes	Level II	Yes	Level II	No
chr3	41225731	CT	C	41267222	ID_132	26	28	del	ENSG00000168036.18	CTNNB1	ENST00000349496.11	56	frameshift_variant	HC	c.807delT	p.M271Wfs*5	p.Met271Trpfs*5	6A+73:6D-130	6A+73:6D-130	Middle|C:5:14|A:6:15|O:1	0	.	.	.	.	High	.	.	LoF_presumed	No	.	16	25	36	36	36	60	60	No		6	Lack of head control, not making eye contact, not responding to her name.	Yes.	My child has not yet been tested for intellectual disability.	My child does not speak yet	Level IV	My child does not speak yet	Level IV	No
chr3	41225735	AA	A	41267226	ID_130	33	36	del	ENSG00000168036.18	CTNNB1	ENST00000349496.11	56	frameshift_variant	HC	c.811delA	p.M271Wfs*5	p.Met271Trpfs*5	6A+77:6D-126	6A+77:6D-126	Middle|C:5:14|A:6:15|O:1	0	.	.	.	.	High	.	.	LoF_presumed	Unknown	.	20	18	19	24	26	54	6	Yes	36	6	Lack of head control.	Yes.	No.	Yes	Level III	Yes	Level IV	No
chr3	41225735	AA	A	41267226	ID_161	29	28	del	ENSG00000168036.18	CTNNB1	ENST00000349496.11	56	frameshift_variant	HC	c.811delA	p.M271Wfs*5	p.Met271Trpfs*5	6A+77:6D-126	6A+77:6D-126	Middle|C:5:14|A:6:15|O:1	0	.	.	.	.	High	.	.	LoF_presumed	No	.	0	18	32	32	48	0	17	Yes	14	4	High muscle tone in her arms, stiffness.	My child has not yet been tested for autism spectrum disorder.	My child has not yet been tested for intellectual disability.	My child does not speak yet	Level IV	My child does not speak yet	Level IV	No
chr3	41225806	T	A	41267297	ID_34	33	32	snv	ENSG00000168036.18	CTNNB1	ENST00000349496.11	56	stop_gained	HC	c.881T>A	p.L294X	p.Leu294*	6A+147	6D-56	Middle|C:5:14|A:6:15|O:1	0.2679	0.2679	0	0.0006	0	High	Loss	No	LoF_not_dominant_negative	Unknown	.	0	18	36	36	36	0	24	No		1	Microcephaly, spastic legs.	My child has not yet been tested for autism spectrum disorder.	My child has not yet been tested for intellectual disability.	Yes		Yes		No
chr3	41225853	G	T	41267344	ID_160	28	32	snv	ENSG00000168036.18	CTNNB1	ENST00000349496.11	56	stop_gained	HC	c.928G>T	p.E310X	p.Glu310*	6A+194	6D-9	Middle|C:5:14|A:6:15|O:1	0	.	.	.	.	High	.	.	LoF_presumed	No	.	42	18	24	30	0	0	60	No		2	Not making eye contact.	My child has not yet been tested for autism spectrum disorder.	Yes.	My child does not speak yet	Level IV	My child does not speak yet	Level IV	Yes
chr3	41225855	AA	A	41267346	ID_78	29	29	del	ENSG00000168036.18	CTNNB1	ENST00000349496.11	56	frameshift_variant	HC	c.931delA	p.S311Afs*14	p.Ser311Alafs*14	6A+197:6D-6	6A+197:6D-6	Middle|C:5:14|A:6:15|O:1	0	.	.	.	.	High	.	.	LoF_presumed	No	.	0	0	0	0	0	0	0	Yes	11	2	Vision problems, lack of head control.	My child has not yet been tested for autism spectrum disorder.	My child has not yet been tested for intellectual disability.	My child does not speak yet		My child does not speak yet		No
chr3	41225862	G	A	41267353	ID_127	36	33	snv	ENSG00000168036.18	CTNNB1	ENST00000349496.11	56	splice_donor_variant	HC	c.936+1G>A	splice	splice	6D+1	7A-1346	Intron|C:5>6:14|A:6>7:15|O:1	0.9808	0.0001	0	0.0041	0.9808	High	.	.	LoF_presumed	No	.	12	14	10	18	18	33	10	No		1	Crying a lot, trouble sleeping.	My child has not yet been tested for autism spectrum disorder.	My child has not yet been tested for intellectual disability.	Yes	Level II	Yes	Level I	Yes
chr3	41225862	G	A	41267353	ID_177	37	37	snv	ENSG00000168036.18	CTNNB1	ENST00000349496.11	56	splice_donor_variant	HC	c.936+1G>A	splice	splice	6D+1	7A-1346	Intron|C:5>6:14|A:6>7:15|O:1	0.9808	0.0001	0	0.0041	0.9808	High	.	.	LoF_presumed	Yes	https://onlinelibrary.wiley.com/doi/full/10.1111/jir.13235	12	10	12	13	16	0	9	No		9	Microcephaly, losing weight.	My child has not yet been tested for autism spectrum disorder.	My child has not yet been tested for intellectual disability.	My child does not speak yet		My child does not speak yet		Yes
chr3	41227220	GC	G	41268711	ID_58	30	30	del	ENSG00000168036.18	CTNNB1	ENST00000349496.11	56	frameshift_variant	HC	c.950delC	p.A317Vfs*8	p.Ala317Valfs*8	7A+14:7D-132	7A+14:7D-132	Middle|C:6:14|A:7:15|O:1	0	.	.	.	.	High	Loss	Yes	LoF_dominant_negative	Unknown	.	9	13	13	15	17	20	17	No		6	Low muscle tone, lack of head control.	No.	Yes.	My child does not speak yet		My child does not speak yet		No
chr3	41227226	GG	G	41268717	ID_70	38	33	del	ENSG00000168036.18	CTNNB1	ENST00000349496.11	56	frameshift_variant	HC	c.956delG	p.G319Vfs*6	p.Gly319Valfs*6	7A+20:7D-126	7A+20:7D-126	Middle|C:6:14|A:7:15|O:1	0	.	.	.	.	High	.	.	LoF_presumed	No	.	14	18	20	24	27	28	12	No		4	Lack of head control, muscle weakness.	My child has not yet been tested for autism spectrum disorder.	Yes.	Yes	Level II	Yes	Level II	No
chr3	41227235	C	CC	41268726	ID_38	46	39	ins	ENSG00000168036.18	CTNNB1	ENST00000349496.11	56	frameshift_variant	HC	c.964dupC	p.Q322Pfs*31	p.Gln322Profs*31	7A+28:7D-118	7A+29:7D-117	Middle|C:6:14|A:7:15|O:1	0	.	.	.	.	High	Loss	No	LoF_not_dominant_negative	Yes	https://onlinelibrary.wiley.com/doi/full/10.1111/jir.13235	15	16	22	23	2025-05-23	0	9	Yes	12	3	Lack of head control, anterior fontanelle closed early (at 7 months).	No.	My child has not yet been tested for intellectual disability.	My child does not speak yet		My child does not speak yet		No
chr3	41227244	GTAAATATAATG	G	41268735	ID_26	33	31	del	ENSG00000168036.18	CTNNB1	ENST00000349496.11	56	frameshift_variant	HC	c.974_984delTAAATATAATG	p.V325Efs*24	p.Val325Glufs*24	7A+38:7D-108	7A+48:7D-98	Middle|C:6:14|A:7:15|O:1	0	.	.	.	.	High	Loss	No	LoF_not_dominant_negative	Unknown	.	18	30	32	35	35	36	30	No		5	Lack of head and trunk control.	No.	My child has not yet been tested for intellectual disability.	Yes	Level II	Yes	Level II	No
chr3	41227246	AAATA	A	41268737	ID_179	45	41	del	ENSG00000168036.18	CTNNB1	ENST00000349496.11	56	frameshift_variant	HC	c.976_979delAATA	p.N326Xfs*1	p.Asn326*fs*1	7A+40:7D-106	7A+43:7D-103	Middle|C:6:14|A:7:15|O:1	0	.	.	.	.	High	.	.	LoF_presumed	Yes	https://pubmed.ncbi.nlm.nih.gov/37455656/	0	0	0	60	60	0	48	No		8	Not sitting by himself.	My child has not yet been tested for autism spectrum disorder.	Yes.	Yes	Level III	Yes	Level III	No
chr3	41227251	TAA	T	41268742	ID_19	34	29	del	ENSG00000168036.18	CTNNB1	ENST00000349496.11	56	frameshift_variant	HC	c.981_982delAA	p.M328Efs*24	p.Met328Glufs*24	7A+45:7D-101	7A+46:7D-100	Middle|C:6:14|A:7:15|O:1	0	.	.	.	.	High	Loss	No	LoF_not_dominant_negative	No	.	16	9	21	0	0	0	12	Yes	16	3	Lack of head control.	My child has not yet been tested for autism spectrum disorder.	My child has not yet been tested for intellectual disability.	My child does not speak yet		My child does not speak yet		Yes
chr3	41227258	G	GG	41268749	ID_59	29	28	ins	ENSG00000168036.18	CTNNB1	ENST00000349496.11	56	frameshift_variant	HC	c.987dupG	p.T330Dfs*23	p.Thr330Aspfs*23	7A+51:7D-95	7A+52:7D-94	Middle|C:6:14|A:7:15|O:1	0	.	.	.	.	High	Loss	No	LoF_not_dominant_negative	Yes	https://pubmed.ncbi.nlm.nih.gov/36153650/	18	21	24	20	24	36	12	No		5	Lack of head control.	My child has not yet been tested for autism spectrum disorder.	My child has not yet been tested for intellectual disability.	Yes		Yes		No
chr3	41227269	A	AA	41268760	ID_103	33	24	ins	ENSG00000168036.18	CTNNB1	ENST00000349496.11	56	frameshift_variant	HC	c.998dupA	p.Y333X	p.Tyr333*	7A+62:7D-84	7A+63:7D-83	Middle|C:6:14|A:7:15|O:1	0	.	.	.	.	High	Loss	Yes	LoF_dominant_negative	No	.	13	16	18	18	24	30	8	No		1	Crying all of the time, stiff and tense body.	Yes.	My child has not yet been tested for intellectual disability.	Yes	Level III	Yes	Level III	Yes
chr3	41227269	A	AA	41268760	ID_188	39	35	ins	ENSG00000168036.18	CTNNB1	ENST00000349496.11	56	frameshift_variant	HC	c.998dupA	p.Y333X	p.Tyr333*	7A+62:7D-84	7A+63:7D-83	Middle|C:6:14|A:7:15|O:1	0	.	.	.	.	High	Loss	Yes	LoF_dominant_negative	No	.	0	0	0	26	31	0	30	No		2	Lack of head control.	My child has not yet been tested for autism spectrum disorder.	My child has not yet been tested for intellectual disability.	My child does not speak yet		My child does not speak yet		Yes
chr3	41227269	A	AA	41268760	ID_41	.	.	ins	ENSG00000168036.18	CTNNB1	ENST00000349496.11	56	frameshift_variant	HC	c.998dupA	p.Y333X	p.Tyr333*	7A+62:7D-84	7A+63:7D-83	Middle|C:6:14|A:7:15|O:1	0	.	.	.	.	High	Loss	Yes	LoF_dominant_negative	No	.						51		No		18	Her birth family let her go due to medical issues.	My child has not yet been tested for autism spectrum disorder.	Yes.	Yes	Level IV	Yes	Level IV	Yes
chr3	41227269	A	AA	41268760	ID_84	32	30	ins	ENSG00000168036.18	CTNNB1	ENST00000349496.11	56	frameshift_variant	HC	c.998dupA	p.Y333X	p.Tyr333*	7A+62:7D-84	7A+63:7D-83	Middle|C:6:14|A:7:15|O:1	0	.	.	.	.	High	Loss	Yes	LoF_dominant_negative	Yes	https://pubmed.ncbi.nlm.nih.gov/37455656/	13	18	27	30	30	42	10	No		10	Not sitting properly, low muscle tone in his trunk.	No.	No.	No	Level I	Yes	Level II	No
chr3	41227270	C	A	41268761	ID_154	32	32	snv	ENSG00000168036.18	CTNNB1	ENST00000349496.11	56	stop_gained	HC	c.999C>A	p.Y333X	p.Tyr333*	7A+63	7D-83	Middle|C:6:14|A:7:15|O:1	0	.	.	.	.	High	Loss	Yes	LoF_dominant_negative	Yes	https://pubmed.ncbi.nlm.nih.gov/37455656/	0	36	38	40	42	0	36	Yes	12	1	Trouble feeding.	My child has not yet been tested for autism spectrum disorder.	My child has not yet been tested for intellectual disability.	My child does not speak yet		My child does not speak yet		Yes
chr3	41227270	C	A	41268761	ID_222	36	34	snv	ENSG00000168036.18	CTNNB1	ENST00000349496.11	56	stop_gained	HC	c.999C>A	p.Y333X	p.Tyr333*	7A+63	7D-83	Middle|C:6:14|A:7:15|O:1	0	.	.	.	.	High	Loss	Yes	LoF_dominant_negative	Unknown	.	0	0	32	33	33	0	6	No		6	Lack of head control, not sitting by himself.	My child has not yet been tested for autism spectrum disorder.	No.	Yes		My child does not speak yet		Yes
chr3	41227270	C	G	41268761	ID_55	32	29	snv	ENSG00000168036.18	CTNNB1	ENST00000349496.11	56	stop_gained	HC	c.999C>G	p.Y333X	p.Tyr333*	7A+63	7D-83	Middle|C:6:14|A:7:15|O:1	0	.	.	.	.	High	Loss	Yes	LoF_dominant_negative	No	.	18	19	17	20	0	0	9	No		3	Lack of head control.	My child has not yet been tested for autism spectrum disorder.	My child has not yet been tested for intellectual disability.	My child does not speak yet		My child does not speak yet		No
chr3	41227270	C	A	41268761	ID_82	28	30	snv	ENSG00000168036.18	CTNNB1	ENST00000349496.11	56	stop_gained	HC	c.999C>A	p.Y333X	p.Tyr333*	7A+63	7D-83	Middle|C:6:14|A:7:15|O:1	0	.	.	.	.	High	Loss	Yes	LoF_dominant_negative	Yes	https://pubmed.ncbi.nlm.nih.gov/36153650/	12	18	0	22	0	0	10	Yes	14	3	Rigid movements.	My child has not yet been tested for autism spectrum disorder.	My child has not yet been tested for intellectual disability.	Yes		Yes		No
chr3	41227285	G	A	41268776	ID_192	32	30	snv	ENSG00000168036.18	CTNNB1	ENST00000349496.11	56	stop_gained	HC	c.1014G>A	p.W338X	p.Trp338*	7A+78	7D-68	Middle|C:6:14|A:7:15|O:1	0	.	.	.	.	High	.	.	LoF_presumed	No	.	0	0	0	0	0	0	12	No		6	Not rolling, less interest in her surroundings.	My child has not yet been tested for autism spectrum disorder.	My child has not yet been tested for intellectual disability.	My child does not speak yet		My child does not speak yet		Yes
chr3	41227327	T	TT	41268818	ID_52	30	30	ins	ENSG00000168036.18	CTNNB1	ENST00000349496.11	56	frameshift_variant	HC	c.1056dupT	p.N353X	p.Asn353*	7A+120:7D-26	7A+121:7D-25	Middle|C:6:14|A:7:15|O:1	0	.	.	.	.	High	Loss	Yes	LoF_dominant_negative	Unknown	.	24	26	24	36	42	0	60	Yes	108	4	Lack of head control, trouble focusing his gaze.	Yes.	Yes.	Yes	Level III	Yes	Level IV	No
chr3	41227332	AGCCGGCTATTG	AACAGTAGTAGCTCTAGCA	41268823	ID_23	40	38	indel	ENSG00000168036.18	CTNNB1	ENST00000349496.11	56	frameshift_variant	HC	c.1062_1072delinsACAGTAGTAGCTCTAGCA	p.P355Qfs*2	p.Pro355Glnfs*2	7A+126:7D-20	7A+136:7D-10	Middle|C:6:14|A:7:15|O:1	0	.	.	.	.	High	Loss	No	LoF_not_dominant_negative	No	.	0	0	48	24	36	0	12	Yes	18	2	Forced position of her head to one side	My child has not yet been tested for autism spectrum disorder.	My child has not yet been tested for intellectual disability.	My child does not speak yet	Level IV	My child does not speak yet	Level V	No
chr3	41227351	TG	T	41268842	ID_94	37	34	del	ENSG00000168036.18	CTNNB1	ENST00000349496.11	56	splice_donor_variant	HC	c.1081+1delG	.	.	7D+1:8A-5988	7D+1:8A-5988	Middle|C:6:14|A:7:15|O:1	1	0	0.01	1	1	High	.	.	LoF_presumed	No	.	0	18	27	36	37	0	12	No		4	Lack of head control.	My child has not yet been tested for autism spectrum disorder.	My child has not yet been tested for intellectual disability.	Yes	Level III	Yes	Level III	Yes
chr3	41233340	G	C	41274831	ID_226	.	.	snv	ENSG00000168036.18	CTNNB1	ENST00000349496.11	56	splice_acceptor_variant	HC	c.1082-1G>C	splice	splice	7D+5988	8A-1	Intron|C:6>7:14|A:7>8:15|O:1	0.9002	0.3572	0.9002	0.0001	0	High	.	.	LoF_presumed	No	.	0	0	0	0	0	0	0	No		1	Not smiling, not expressing herself, eye defect.	My child has not yet been tested for autism spectrum disorder.	My child has not yet been tested for intellectual disability.	My child does not speak yet		My child does not speak yet		No
chr3	41233353	CT	CTCT	41274844	ID_92	26	31	indel	ENSG00000168036.18	CTNNB1	ENST00000349496.11	56	frameshift_variant	HC	c.1094_1095dupCT	p.G367X	p.Gly367*	8A+15:8D-90	8A+14:8D-91	Middle|C:7:14|A:8:15|O:1	0	.	.	.	.	High	Loss	No	LoF_not_dominant_negative	No	.	10	12	9	13	15	22	17	No		8	Not sitting by himself.	My child has not yet been tested for autism spectrum disorder.	Yes.	Yes	Level II	Yes	Level II	No
chr3	41233353	CT	CTCT	41274844	ID_93	26	31	indel	ENSG00000168036.18	CTNNB1	ENST00000349496.11	56	frameshift_variant	HC	c.1094_1095dupCT	p.G367X	p.Gly367*	8A+15:8D-90	8A+14:8D-91	Middle|C:7:14|A:8:15|O:1	0	.	.	.	.	High	Loss	No	LoF_not_dominant_negative	No	.	10	12	9	13	15	22	17	Yes	45	8	Not sitting by himself.	My child has not yet been tested for autism spectrum disorder.	Yes.	Yes	Level II	Yes	Level II	No
chr3	41233412	CTC	C	41274903	ID_110	32	33	del	ENSG00000168036.18	CTNNB1	ENST00000349496.11	56	frameshift_variant	HC	c.1154_1155delTC	p.L385Qfs*9	p.Leu385Glnfs*9	8A+73:8D-32	8A+74:8D-31	Middle|C:7:14|A:8:15|O:1	0	.	.	.	.	High	Loss	No	LoF_not_dominant_negative	No	.	12	13	24	30	30	0	12	No		7	Not sitting.	My child has not yet been tested for autism spectrum disorder.	My child has not yet been tested for intellectual disability.	My child does not speak yet		My child does not speak yet		No
chr3	41233413	T	TT	41274904	ID_67	27	27	ins	ENSG00000168036.18	CTNNB1	ENST00000349496.11	56	frameshift_variant	HC	c.1154dupT	p.R386Qfs*9	p.Arg386Glnfs*9	8A+73:8D-32	8A+74:8D-31	Middle|C:7:14|A:8:15|O:1	0	.	.	.	.	High	Loss	.	LoF	Unknown	.	0	0	0	0	0	0	9	Yes	10	4	Lack of head control.	My child has not yet been tested for autism spectrum disorder.	My child has not yet been tested for intellectual disability.	My child does not speak yet		My child does not speak yet		No
chr3	41233442	C	T	41274933	ID_210	35	35	snv	ENSG00000168036.18	CTNNB1	ENST00000349496.11	56	stop_gained	HC	c.1183C>T	p.Q395X	p.Gln395*	8A+102	8D-3	Middle|C:7:14|A:8:15|O:1	0	.	.	.	.	High	.	.	LoF_presumed	No	.	13	15	19	26	27	44	9	No		1	Failure to thrive, feeding issues.	My child has not yet been tested for autism spectrum disorder.	My child has not yet been tested for intellectual disability.	Yes	Level II	Yes	Level III	Yes
chr3	41233555	TC	T	41275046	ID_45	35	31	del	ENSG00000168036.18	CTNNB1	ENST00000349496.11	56	frameshift_variant	HC	c.1213delC	p.V406Ffs*9	p.Val406Phefs*9	9A+28:9D-312	9A+28:9D-312	Middle|C:8:14|A:9:15|O:1	0.11	0.03	0.11	0	0	High	Loss	.	LoF	Yes	https://onlinelibrary.wiley.com/doi/full/10.1111/jir.13235	18	18	21	26	26	30	9	No		3	Microcephalia, irregular growth.	My child has not yet been tested for autism spectrum disorder.	My child has not yet been tested for intellectual disability.	Yes	Level II	No	Level I	Yes
chr3	41233639	T	A	41275130	ID_170	28	28	snv	ENSG00000168036.18	CTNNB1	ENST00000349496.11	56	stop_gained	HC	c.1296T>A	p.Y432X	p.Tyr432*	9A+111	9D-229	Middle|C:8:14|A:9:15|O:1	0	.	.	.	.	High	.	.	LoF_presumed	No	.	12	13	16	24	26	0	12	No		10	Not pulling to stand.	My child has not yet been tested for autism spectrum disorder.	My child has not yet been tested for intellectual disability.	My child does not speak yet		My child does not speak yet		No
chr3	41233640	A	T	41275131	ID_191	27	30	snv	ENSG00000168036.18	CTNNB1	ENST00000349496.11	56	stop_gained	HC	c.1297A>T	p.K433X	p.Lys433*	9A+112	9D-228	Middle|C:8:14|A:9:15|O:1	0.2042	0.2042	0	0.0001	0	High	.	.	LoF_presumed	Unknown	.	15	10	18	24	24	60	36	No		1	Microcephaly.	My child has not yet been tested for autism spectrum disorder.	Yes.	Yes	Level II	Yes	Level II	No
chr3	41233693	T	TT	41275184	ID_227	29	28	ins	ENSG00000168036.18	CTNNB1	ENST00000349496.11	56	frameshift_variant	HC	c.1350dupT	p.V451Cfs*6	p.Val451Cysfs*6	9A+165:9D-175	9A+166:9D-174	Middle|C:8:14|A:9:15|O:1	0.12	0.12	0.06	0	0	High	.	.	LoF_presumed	No	.	12	25	12	12	17	30	8	Yes	8	8	Regression in motor development (rolling).	My child has not yet been tested for autism spectrum disorder.	My child has not yet been tested for intellectual disability.	Yes		Yes		No
chr3	41233725	CT	C	41275216	ID_89	34	34	del	ENSG00000168036.18	CTNNB1	ENST00000349496.11	56	frameshift_variant	HC	c.1383delT	p.E462Sfs*10	p.Glu462Serfs*10	9A+198:9D-142	9A+198:9D-142	Middle|C:8:14|A:9:15|O:1	0	.	.	.	.	High	Loss	.	LoF	No	.	18	18	20	24	36	0	14	No		10	Not sitting by herself.	My child has not yet been tested for autism spectrum disorder.	My child has not yet been tested for intellectual disability.	Yes		Yes		No
chr3	41233763	C	T	41275254	ID_108	32	32	snv	ENSG00000168036.18	CTNNB1	ENST00000349496.11	56	stop_gained	HC	c.1420C>T	p.R474X	p.Arg474*	9A+235	9D-105	Middle|C:8:14|A:9:15|O:1	0	.	.	.	.	High	Loss	.	LoF	No	.	0	18	22	24	27	0	10	No		6	Not sitting by himself.	My child has not yet been tested for autism spectrum disorder.	My child has not yet been tested for intellectual disability.	My child does not speak yet		My child does not speak yet		Yes
chr3	41233763	C	T	41275254	ID_121	37	36	snv	ENSG00000168036.18	CTNNB1	ENST00000349496.11	56	stop_gained	HC	c.1420C>T	p.R474X	p.Arg474*	9A+235	9D-105	Middle|C:8:14|A:9:15|O:1	0	.	.	.	.	High	Loss	.	LoF	Yes	https://pubmed.ncbi.nlm.nih.gov/37455656/	11	0	0	18	24	36	7	No		8	Not sitting by himself.	My child has not yet been tested for autism spectrum disorder.	My child has not yet been tested for intellectual disability.	Yes		Yes		No
chr3	41233763	C	T	41275254	ID_159	28	26	snv	ENSG00000168036.18	CTNNB1	ENST00000349496.11	56	stop_gained	HC	c.1420C>T	p.R474X	p.Arg474*	9A+235	9D-105	Middle|C:8:14|A:9:15|O:1	0	.	.	.	.	High	Loss	.	LoF	Unknown	.	12	12	30	24	25	0	12	No		2	Losing weight.	My child has not yet been tested for autism spectrum disorder.	My child has not yet been tested for intellectual disability.	My child does not speak yet		My child does not speak yet		Yes
chr3	41233763	C	T	41275254	ID_167	33	33	snv	ENSG00000168036.18	CTNNB1	ENST00000349496.11	56	stop_gained	HC	c.1420C>T	p.R474X	p.Arg474*	9A+235	9D-105	Middle|C:8:14|A:9:15|O:1	0	.	.	.	.	High	Loss	.	LoF	No	.	18	11	18	19	20	0	12	Yes	28	6	Not sitting.	Yes.	My child has not yet been tested for intellectual disability.	My child does not speak yet	Level IV	My child does not speak yet	Level IV	No
chr3	41233763	C	T	41275254	ID_204	48	39	snv	ENSG00000168036.18	CTNNB1	ENST00000349496.11	56	stop_gained	HC	c.1420C>T	p.R474X	p.Arg474*	9A+235	9D-105	Middle|C:8:14|A:9:15|O:1	0	.	.	.	.	High	Loss	.	LoF	No	.	0	0	0	0	0	0	35	Yes	5	5	Lack of head control, low muscle tone.	No.	My child has not yet been tested for intellectual disability.	My child does not speak yet		My child does not speak yet		Yes
chr3	41233763	C	T	41275254	ID_207	33	34	snv	ENSG00000168036.18	CTNNB1	ENST00000349496.11	56	stop_gained	HC	c.1420C>T	p.R474X	p.Arg474*	9A+235	9D-105	Middle|C:8:14|A:9:15|O:1	0	.	.	.	.	High	Loss	.	LoF	No	.	24	12	18	24	36	48	12	Yes	12	9	Not sitting by herself.	Yes.	Yes.	Yes	Level III	Yes	Level III	Yes
chr3	41233763	C	T	41275254	ID_209	35	30	snv	ENSG00000168036.18	CTNNB1	ENST00000349496.11	56	stop_gained	HC	c.1420C>T	p.R474X	p.Arg474*	9A+235	9D-105	Middle|C:8:14|A:9:15|O:1	0	.	.	.	.	High	Loss	.	LoF	No	.	18	13	24	36	38	48	9	Yes	10	7	Strabismus, body stiffness, not sitting by herself.	No.	My child has not yet been tested for intellectual disability.	Yes	Level III	Yes	Level III	No
chr3	41233763	C	T	41275254	ID_27	32	32	snv	ENSG00000168036.18	CTNNB1	ENST00000349496.11	56	stop_gained	HC	c.1420C>T	p.R474X	p.Arg474*	9A+235	9D-105	Middle|C:8:14|A:9:15|O:1	0	.	.	.	.	High	Loss	.	LoF	No	.	0	24	18	30	30	36	0	Yes	60	5	Lack of head control.	My child has not yet been tested for autism spectrum disorder.	Yes.	My child does not speak yet	Level IV	My child does not speak yet	Level IV	No
chr3	41233787	C	T	41275278	ID_22	22	23	snv	ENSG00000168036.18	CTNNB1	ENST00000349496.11	56	stop_gained	HC	c.1444C>T	p.Q482X	p.Gln482*	9A+259	9D-81	Middle|C:8:14|A:9:15|O:1	0	.	.	.	.	High	Loss	No	LoF_not_dominant_negative	No	.	22	15	36	42	60	0	24	No		3	Not being able to hold his head.	My child has not yet been tested for autism spectrum disorder.	Yes.	My child does not speak yet	Level IV	My child does not speak yet	Level V	Yes
chr3	41233811	GGACTACCAGTTGTGGTTAAG	G	41275302	ID_46	31	30	del	ENSG00000168036.18	CTNNB1	ENST00000349496.11	56	frameshift_variant	HC	c.1469_1488delGACTACCAGTTGTGGTTAAG	p.G490Afs*33	p.Gly490Alafs*33	9A+284:9D-56	9A+303:9D-37	Middle|C:8:14|A:9:15|O:1	0	.	.	.	.	High	Loss	No	LoF_not_dominant_negative	No	.	24	20	26	27	27	30	12	No		1	Lack of head control, trouble feeding, using one hand more than the other, lack of interraction.	Yes.	My child has not yet been tested for intellectual disability.	Yes		Yes		Yes
chr3	41233836	T	TT	41275327	ID_213	30	31	ins	ENSG00000168036.18	CTNNB1	ENST00000349496.11	56	frameshift_variant	HC	c.1493dupT	p.L498Ffs*32	p.Leu498Phefs*32	9A+308:9D-32	9A+309:9D-31	Middle|C:8:14|A:9:15|O:1	0	.	.	.	.	High	.	.	LoF_presumed	Unknown	.	36	24	30	30	32	0	8	Yes	8	5	Hand stiffness.	My child has not yet been tested for autism spectrum disorder.	My child has not yet been tested for intellectual disability.	Yes	Level III	Yes	Level II	No
chr3	41233836	T	TA	41275327	ID_73	30	29	ins	ENSG00000168036.18	CTNNB1	ENST00000349496.11	56	frameshift_variant	HC	c.1494dupA	p.H499Tfs*31	p.His499Thrfs*31	9A+309:9D-31	9A+310:9D-30	Middle|C:8:14|A:9:15|O:1	0	.	.	.	.	High	Loss	No	LoF_not_dominant_negative	Unknown	.	0	0	16	0	0	0	12	Yes	4	3	Stiff arms, holding hands into fists.	My child has not yet been tested for autism spectrum disorder.	My child has not yet been tested for intellectual disability.	Yes		Yes		Yes
chr3	41233866	AGGTAAA	A	41275357	ID_25	31	30	del	ENSG00000168036.18	CTNNB1	ENST00000349496.11	56	splice_donor_variant;protein_altering_variant	HC	c.1524+1_1524+5delGTAAA	splice	splice	9A+339:9D-1	9D+5:10A-267	Middle|C:8:14|A:9:15|O:1	1	0.06	0.12	0.39	1	High	.	.	LoF_presumed	No	.	9	11	16	19	20	26	6	No		6	Lack of head control, reflux.	No.	My child has not yet been tested for intellectual disability.	Yes		Yes		Yes
chr3	41234141	TA	T	41275632	ID_125	30	27	del	ENSG00000168036.18	CTNNB1	ENST00000349496.11	56	frameshift_variant	HC	c.1528delA	p.T510Lfs*4	p.Thr510Leufs*4	10A+4:10D-156	10A+4:10D-156	Middle|C:9:14|A:10:15|O:1	0	.	.	.	.	High	.	.	LoF_presumed	No	.	18	18	24	12	18	0	7	No		3	Lack of head control and movement.	My child has not yet been tested for autism spectrum disorder.	Yes.	Yes	Level III	Yes	Level II	No
chr3	41234157	C	T	41275648	ID_189	39	35	snv	ENSG00000168036.18	CTNNB1	ENST00000349496.11	56	stop_gained	HC	c.1543C>T	p.R515X	p.Arg515*	10A+19	10D-141	Middle|C:9:14|A:10:15|O:1	0	.	.	.	.	High	.	.	LoF_presumed	Unknown	.	24	30	0	36	42	0	24	Yes	120	1	Not feeding, crying, general weakness, difficulty breathing.	My child has not yet been tested for autism spectrum disorder.	Yes.	Yes	Level II	Yes	Level I	No
chr3	41234176	CC	C	41275667	ID_183	33	33	del	ENSG00000168036.18	CTNNB1	ENST00000349496.11	56	frameshift_variant	HC	c.1563delC	p.A522Qfs*15	p.Ala522Glnfs*15	10A+39:10D-121	10A+39:10D-121	Middle|C:9:14|A:10:15|O:1	0	.	.	.	.	High	.	.	LoF_presumed	Yes	https://onlinelibrary.wiley.com/doi/full/10.1111/jir.13235	22	18	24	18	30	0	12	Yes	60	4	Lack of head control.	Yes.	Yes.	My child does not speak yet	Level IV	Yes	Level IV	No
chr3	41234201	G	GC	41275692	ID_28	34	38	ins	ENSG00000168036.18	CTNNB1	ENST00000349496.11	56	frameshift_variant	HC	c.1588dupC	p.Q530Pfs*42	p.Gln530Profs*42	10A+64:10D-96	10A+65:10D-95	Middle|C:9:14|A:10:15|O:1	0	.	.	.	.	High	.	.	LoF_presumed	Yes	https://onlinelibrary.wiley.com/doi/full/10.1111/jir.13235	0	0	0	0	0	0	60	No		3	Microcephaly.	My child has not yet been tested for autism spectrum disorder.	No.	Yes	Level III	Yes	Level III	Yes
chr3	41234217	C	T	41275708	ID_101	57	43	snv	ENSG00000168036.18	CTNNB1	ENST00000349496.11	56	stop_gained	HC	c.1603C>T	p.R535X	p.Arg535*	10A+79	10D-81	Middle|C:9:14|A:10:15|O:1	0	.	.	.	.	High	Loss	No	LoF_not_dominant_negative	No	.	13	11	18	18	18	24	8	Yes	155	1	Trouble feeding.	No.	My child has not yet been tested for intellectual disability.	Yes	Level III	Yes	Level II	No
chr3	41234217	C	T	41275708	ID_152	.	.	snv	ENSG00000168036.18	CTNNB1	ENST00000349496.11	56	stop_gained	HC	c.1603C>T	p.R535X	p.Arg535*	10A+79	10D-81	Middle|C:9:14|A:10:15|O:1	0	.	.	.	.	High	Loss	No	LoF_not_dominant_negative	Unknown	.	12	24	18	36	38	60	10	No		6	Trouble sitting by herself.	My child has not yet been tested for autism spectrum disorder.	My child has not yet been tested for intellectual disability.	Yes	Level III	Yes	Level III	No
chr3	41234217	C	T	41275708	ID_72	33	28	snv	ENSG00000168036.18	CTNNB1	ENST00000349496.11	56	stop_gained	HC	c.1603C>T	p.R535X	p.Arg535*	10A+79	10D-81	Middle|C:9:14|A:10:15|O:1	0	.	.	.	.	High	Loss	No	LoF_not_dominant_negative	No	.	16	18	24	24	26	0	4	No		4	Lack of head control.	My child has not yet been tested for autism spectrum disorder.	My child has not yet been tested for intellectual disability.	Yes	Level II	Yes	Level IV	Yes
chr3	41234226	C	T	41275717	ID_138	33	32	snv	ENSG00000168036.18	CTNNB1	ENST00000349496.11	56	stop_gained	HC	c.1612C>T	p.Q538X	p.Gln538*	10A+88	10D-72	Middle|C:9:14|A:10:15|O:1	0	.	.	.	.	High	.	.	LoF_presumed	Yes	No link provided	24	15	36	40	44	72	48	No		6	No movements.	No.	Yes.	Yes	Level II	Yes	Level II	No
chr3	41234279	GACA	GTAAATTACC	41275770	ID_197	32	32	indel	ENSG00000168036.18	CTNNB1	ENST00000349496.11	56	stop_gained	HC	c.1666_1668delinsTAAATTACC	p.G555_T556insX	p.Gly555_Thr556ins*	10A+142:10D-18	10A+144:10D-16	Middle|C:9:14|A:10:15|O:1	1	0.01	1	0.92	0.15	High	.	.	LoF_presumed	No	.	18	24	24	20	24	0	7	No		7	Not sitting by himself.	My child has not yet been tested for autism spectrum disorder.	My child has not yet been tested for intellectual disability.	Yes	Level III	Yes	Level II	Yes
chr3	41234297	G	C	41275788	ID_142	29	26	snv	ENSG00000168036.18	CTNNB1	ENST00000349496.11	56	synonymous_variant_splicing_modifier	.	c.1683G>C	p.V561=	p.Val561=	10A+159	10D-1	Middle|C:9:14|A:10:15|O:1	0.7616	0.0005	0	0.7616	0.4141	Mod_splicing	.	.	LoF_presumed	No	.	11	0	15	13	18	21	7	No		4	Lack of head control, strabismus.	My child has not yet been tested for autism spectrum disorder.	My child has not yet been tested for intellectual disability.	Yes	Level III	Yes	Level II	No
chr3	41235730	G	GGG	41277221	ID_57	31	30	ins	ENSG00000168036.18	CTNNB1	ENST00000349496.11	56	frameshift_variant	HC	c.1689_1690dupGG	p.V564Gfs*7	p.Val564Glyfs*7	11A+7:11D-114	11A+8:11D-113	Middle|C:10:14|A:11:15|O:1	0	.	.	.	.	High	Loss	No	LoF_not_dominant_negative	Yes	https://pubmed.ncbi.nlm.nih.gov/36153650/	0	20	18	0	0	0	4	No		7	Unable to roll or sit by herself.	My child has not yet been tested for autism spectrum disorder.	My child has not yet been tested for intellectual disability.	Yes		Yes		No
chr3	41235763	G	A	41277254	ID_194	31	27	snv	ENSG00000168036.18	CTNNB1	ENST00000349496.11	56	missense_variant	.	c.1723G>A	p.G575R	p.Gly575Arg	11A+40	11D-81	Middle|C:10:14|A:11:15|O:1	0	.	.	.	.	Mod	Gain	.	GoF	Unknown	.	10	2025-05-10	11	12	12	0	11	No		1	Stiff arms and legs.	My child has not yet been tested for autism spectrum disorder.	My child has not yet been tested for intellectual disability.	My child does not speak yet		My child does not speak yet		Yes
chr3	41235763	G	A	41277254	ID_88	33	32	snv	ENSG00000168036.18	CTNNB1	ENST00000349496.11	56	missense_variant	.	c.1723G>A	p.G575R	p.Gly575Arg	11A+40	11D-81	Middle|C:10:14|A:11:15|O:1	0	.	.	.	.	Mod	Gain	.	GoF	No	.	18	30	18	18	30	34	8	No		4	Failure to thrive, lack of head control, lack of eye contact.	My child has not yet been tested for autism spectrum disorder.	My child has not yet been tested for intellectual disability.	No		No		No
chr3	41235770	T	G	41277261	ID_133	35	35	snv	ENSG00000168036.18	CTNNB1	ENST00000349496.11	56	missense_variant	.	c.1730T>G	p.L577R	p.Leu577Arg	11A+47	11D-74	Middle|C:10:14|A:11:15|O:1	0	.	.	.	.	Mod	Loss	No	LoF_not_dominant_negative	No	.	11	14	19	24	25	30	12	No		8	Not sittting.	Yes.	No.	Yes	Level II	Yes	Level II	No
chr3	41235799	C	T	41277290	ID_119	41	38	snv	ENSG00000168036.18	CTNNB1	ENST00000349496.11	56	stop_gained	HC	c.1759C>T	p.R587X	p.Arg587*	11A+76	11D-45	Middle|C:10:14|A:11:15|O:1	0	.	.	.	.	High	Loss	No	LoF_not_dominant_negative	No	.	12	0	0	30	31	31	36	No		7	No trunk strength/control, hands in fists all of the time.	My child has not yet been tested for autism spectrum disorder.	Yes.	Yes	Level III	Yes	Level III	Yes
chr3	41235799	C	T	41277290	ID_147	32	31	snv	ENSG00000168036.18	CTNNB1	ENST00000349496.11	56	stop_gained	HC	c.1759C>T	p.R587X	p.Arg587*	11A+76	11D-45	Middle|C:10:14|A:11:15|O:1	0	.	.	.	.	High	Loss	No	LoF_not_dominant_negative	Unknown	.	14	16	16	18	19	0	8	No		5	Lack of head control.	My child has not yet been tested for autism spectrum disorder.	My child has not yet been tested for intellectual disability.	My child does not speak yet		My child does not speak yet		Yes
chr3	41235799	C	T	41277290	ID_163	33	33	snv	ENSG00000168036.18	CTNNB1	ENST00000349496.11	56	stop_gained	HC	c.1759C>T	p.R587X	p.Arg587*	11A+76	11D-45	Middle|C:10:14|A:11:15|O:1	0	.	.	.	.	High	Loss	No	LoF_not_dominant_negative	No	.	12	14	17	19	19	23	8	No		4	Microcephaly, lack of head control.	Yes.	Yes.	My child does not speak yet	Level IV	My child does not speak yet	Level IV	No
chr3	41235799	C	T	41277290	ID_24	29	28	snv	ENSG00000168036.18	CTNNB1	ENST00000349496.11	56	stop_gained	HC	c.1759C>T	p.R587X	p.Arg587*	11A+76	11D-45	Middle|C:10:14|A:11:15|O:1	0	.	.	.	.	High	Loss	No	LoF_not_dominant_negative	No	.	16	18	8	22	16	26	18	No		5	Lack of head control, not crawling.	No.	No.	Yes	Level II	Yes	Level II	No
chr3	41235799	C	T	41277290	ID_69	25	26	snv	ENSG00000168036.18	CTNNB1	ENST00000349496.11	56	stop_gained	HC	c.1759C>T	p.R587X	p.Arg587*	11A+76	11D-45	Middle|C:10:14|A:11:15|O:1	0	.	.	.	.	High	Loss	No	LoF_not_dominant_negative	Unknown	.	18	17	21	24	24	0	13	No		6	Lack of head control, soft body.	No.	My child has not yet been tested for intellectual disability.	Yes		Yes		No
chr3	41235799	C	T	41277290	ID_83	31	26	snv	ENSG00000168036.18	CTNNB1	ENST00000349496.11	56	stop_gained	HC	c.1759C>T	p.R587X	p.Arg587*	11A+76	11D-45	Middle|C:10:14|A:11:15|O:1	0	.	.	.	.	High	Loss	No	LoF_not_dominant_negative	Unknown	.	16	16	17	17	19	20	10	Yes	16	16	Losing the ability to speak.	My child has not yet been tested for autism spectrum disorder.	My child has not yet been tested for intellectual disability.	Yes		Yes		No
chr3	41235833	T	TGT	41277324	ID_205	31	32	ins	ENSG00000168036.18	CTNNB1	ENST00000349496.11	56	frameshift_variant	HC	c.1794_1795dupGT	p.F599Cfs*16	p.Phe599Cysfs*16	11A+112:11D-9	11A+113:11D-8	Middle|C:10:14|A:11:15|O:1	0	.	.	.	.	High	.	.	LoF_presumed	No	.	13	19	42	44	48	0	30	No		5	Microcephaly.	My child has not yet been tested for autism spectrum disorder.	My child has not yet been tested for intellectual disability.	Yes	Level III	Yes	Level III	Yes
chr3	41236348	G	C	41277839	ID_229	28	28	snv	ENSG00000168036.18	CTNNB1	ENST00000349496.11	56	splice_acceptor_variant	HC	c.1804-1G>C	splice	splice	11D+505	12A-1	Intron|C:10>11:14|A:11>12:15|O:1	0.9858	0.9687	0.9858	0	0	High	.	.	LoF_presumed	Unknown	.	144	0	0	36	48	0	7	Yes	180	4	Lack of head control.	My child has not yet been tested for autism spectrum disorder.	Yes.	Yes	Level II	Yes	Level II	Yes
chr3	41236362	CC	C	41277853	ID_35	21	21	del	ENSG00000168036.18	CTNNB1	ENST00000349496.11	56	frameshift_variant	HC	c.1818delC	p.I607Lfs*7	p.Ile607Leufs*7	12A+15:12D-137	12A+15:12D-137	Middle|C:11:14|A:12:15|O:1	0	.	.	.	.	High	Loss	.	LoF	No	.	36	0	0	0	0	0	9	No		4	Strabismus, not sitting.	My child has not yet been tested for autism spectrum disorder.	Yes.	My child does not speak yet	Level IV	My child does not speak yet	Level IV	No
chr3	41236388	G	GG	41277879	ID_117	30	28	ins	ENSG00000168036.18	CTNNB1	ENST00000349496.11	56	frameshift_variant	HC	c.1843dupG	p.A615Gfs*6	p.Ala615Glyfs*6	12A+40:12D-112	12A+41:12D-111	Middle|C:11:14|A:12:15|O:1	0	.	.	.	.	High	.	.	LoF_presumed	Unknown	.	0	8	15	18	23	0	13	No		5	Lack of head control.	No.	No.	My child does not speak yet		My child does not speak yet		No
chr3	41236398	T	TT	41277889	ID_80	40	35	ins	ENSG00000168036.18	CTNNB1	ENST00000349496.11	56	frameshift_variant	HC	c.1853dupT	p.C619Lfs*2	p.Cys619Leufs*2	12A+50:12D-102	12A+51:12D-101	Middle|C:11:14|A:12:15|O:1	0	.	.	.	.	High	Loss	.	LoF	Yes	https://pubmed.ncbi.nlm.nih.gov/36153650/	12	10	24	18	34	36	14	No		8	Not sitting by herself.	No.	Yes.	Yes		Yes		No
chr3	41236401	GTG	G	41277892	ID_56	33	31	del	ENSG00000168036.18	CTNNB1	ENST00000349496.11	56	frameshift_variant	HC	c.1857_1858delTG	p.C619X	p.Cys619*	12A+54:12D-98	12A+55:12D-97	Middle|C:11:14|A:12:15|O:1	0	.	.	.	.	High	Loss	.	LoF_presumed	Unknown	.	0	7	0	0	0	0	9	No		4	Lack of head control.	My child has not yet been tested for autism spectrum disorder.	My child has not yet been tested for intellectual disability.	My child does not speak yet		My child does not speak yet		No
chr3	41236445	G	T	41277936	ID_40	36	33	snv	ENSG00000168036.18	CTNNB1	ENST00000349496.11	56	stop_gained	HC	c.1900G>T	p.E634X	p.Glu634*	12A+97	12D-55	Middle|C:11:14|A:12:15|O:1	0	.	.	.	.	High	Loss	No	LoF_not_dominant_negative	No	.	17	17	20	21	21	39	24	No		5	Lack of head control, being unable to turn from her belly to her back and vice versa.	My child has not yet been tested for autism spectrum disorder.	My child has not yet been tested for intellectual disability.	Yes	Level III	Yes	Level IV	No
chr3	41236468	A	AA	41277959	ID_29	39	39	ins	ENSG00000168036.18	CTNNB1	ENST00000349496.11	56	frameshift_variant	HC	c.1923dupA	p.E642Rfs*6	p.Glu642Argfs*6	12A+120:12D-32	12A+121:12D-31	Middle|C:11:14|A:12:15|O:1	0	.	.	.	.	High	Loss	No	LoF_not_dominant_negative	Yes	https://onlinelibrary.wiley.com/doi/full/10.1111/jir.13235	18	27	0	28	28	0	36	No		6	Not being able sit, falling to the side, she wasn't playing or showing interest for things, they were unable to get her attention.	My child has not yet been tested for autism spectrum disorder.	My child has not yet been tested for intellectual disability.	My child does not speak yet		My child does not speak yet		Yes
chr3	41236469	GAG	G	41277960	ID_181	29	29	del	ENSG00000168036.18	CTNNB1	ENST00000349496.11	56	frameshift_variant	HC	c.1925_1926delAG	p.E642Vfs*5	p.Glu642Valfs*5	12A+122:12D-30	12A+123:12D-29	Middle|C:11:14|A:12:15|O:1	0	.	.	.	.	High	.	.	LoF_presumed	No	.	15	16	20	22	24	32	8	Yes	20	18	Strabismus not getting better after botulinum injection.	My child has not yet been tested for autism spectrum disorder.	My child has not yet been tested for intellectual disability.	My child does not speak yet	Level IV	My child does not speak yet	Level IV	Yes
chr3	41236469	GAG	G	41277960	ID_211	25	22	del	ENSG00000168036.18	CTNNB1	ENST00000349496.11	56	frameshift_variant	HC	c.1925_1926delAG	p.E642Vfs*5	p.Glu642Valfs*5	12A+122:12D-30	12A+123:12D-29	Middle|C:11:14|A:12:15|O:1	0	.	.	.	.	High	.	.	LoF_presumed	Unknown	.	0	18	24	24	30	0	12	No		1	Vision trouble.	My child has not yet been tested for autism spectrum disorder.	My child has not yet been tested for intellectual disability.	Yes	Level III	Yes	Level III	No
chr3	41236595	T	A	41278086	ID_50	39	36	snv	ENSG00000168036.18	CTNNB1	ENST00000349496.11	56	stop_gained	HC	c.1962T>A	p.Y654X	p.Tyr654*	13A+8	13D-115	Middle|C:12:14|A:13:15|O:1	0	.	.	.	.	High	Loss	No	LoF_not_dominant_negative	No	.	14	38	0	36	36	0	30	No		3	Microcephaly, strabismus, crying constantly.	Yes.	My child has not yet been tested for intellectual disability.	My child does not speak yet		My child does not speak yet		Yes
chr3	41236614	C	T	41278105	ID_124	25	25	snv	ENSG00000168036.18	CTNNB1	ENST00000349496.11	56	stop_gained	HC	c.1981C>T	p.R661X	p.Arg661*	13A+27	13D-96	Middle|C:12:14|A:13:15|O:1	0	.	.	.	.	High	Loss	No	LoF_not_dominant_negative	Unknown	.	14	12	12	72	72	0	6	Yes	18	4	Microcephaly.	My child has not yet been tested for autism spectrum disorder.	Yes.	Yes	Level II	Yes	Level I	No
chr3	41236614	C	T	41278105	ID_216	35	32	snv	ENSG00000168036.18	CTNNB1	ENST00000349496.11	56	stop_gained	HC	c.1981C>T	p.R661X	p.Arg661*	13A+27	13D-96	Middle|C:12:14|A:13:15|O:1	0	.	.	.	.	High	Loss	No	LoF_not_dominant_negative	No	.	36	41	48	42	45	60	7	No		5	Lack of head control, no rolling.	Yes.	My child has not yet been tested for intellectual disability.	Yes	Level III	Yes	Level III	No
chr3	41236614	C	T	41278105	ID_32	36	36	snv	ENSG00000168036.18	CTNNB1	ENST00000349496.11	56	stop_gained	HC	c.1981C>T	p.R661X	p.Arg661*	13A+27	13D-96	Middle|C:12:14|A:13:15|O:1	0	.	.	.	.	High	Loss	No	LoF_not_dominant_negative	Yes	https://onlinelibrary.wiley.com/doi/full/10.1111/jir.13235	24	0	36	36	38	48	50	Yes	7	7	Lack of head and trunk control.	Yes.	Yes.	Yes	Level II	Yes	Level II	Yes
chr3	41236619	GTCTG	G	41278110	ID_86	34	35	del	ENSG00000168036.18	CTNNB1	ENST00000349496.11	56	frameshift_variant	HC	c.1987_1990delTCTG	p.S663Rfs*15	p.Ser663Argfs*15	13A+33:13D-90	13A+36:13D-87	Middle|C:12:14|A:13:15|O:1	0	.	.	.	.	High	Loss	No	LoF_not_dominant_negative	No	.	9	18	24	30	33	36	9	Yes	12	12	Not crawling, just sitting in place, smaller head circumference.	No.	My child has not yet been tested for intellectual disability.	Yes		Yes		Yes
chr3	41236642	AC	A	41278133	ID_68	33	31	del	ENSG00000168036.18	CTNNB1	ENST00000349496.11	56	frameshift_variant	HC	c.2010delC	p.Y670X	p.Tyr670*	13A+56:13D-67	13A+56:13D-67	Middle|C:12:14|A:13:15|O:1	0.11	0.02	0.11	0	0.05	High	Loss	No	LoF_not_dominant_negative	Unknown	.	0	0	0	0	0	0	7	No		3	Small head circumference.	My child has not yet been tested for autism spectrum disorder.	My child has not yet been tested for intellectual disability.	My child does not speak yet		My child does not speak yet		No
chr3	41236678	TCT	TCTCT	41278169	ID_150	32	29	indel	ENSG00000168036.18	CTNNB1	ENST00000349496.11	56	frameshift_variant	HC	c.2046_2047dupCT	p.F683Sfs*53	p.Phe683Serfs*53	13A+94:13D-29	13A+93:13D-30	Middle|C:12:14|A:13:15|O:1	0	.	.	.	.	High	.	.	LoF_presumed	No	.	30	48	0	36	37	0	84	No		4	Core weakness, stiff legs.	My child has not yet been tested for autism spectrum disorder.	Yes.	Yes	Level III	Yes	Level III	No
chr3	41236709	G	C	41278200	ID_214	32	28	snv	ENSG00000168036.18	CTNNB1	ENST00000349496.11	56	missense_variant	.	c.2076G>C	p.E692D	p.Glu692Asp	13A+122	13D-1	Middle|C:12:14|A:13:15|O:1	0.9382	0.0009	0	0.7825	0.9382	Mod	Loss	No	LoF_not_dominant_negative	Unknown	.	9	9	9	18	20	24	6	No		3	Strabismus.	Yes.	Yes.	Yes	Level II	Yes	Level II	Yes
chr3	41238018	TG	T	41279509	ID_21	33	33	del	ENSG00000168036.18	CTNNB1	ENST00000349496.11	56	frameshift_variant	HC	c.2080delG	p.A694Lfs*41	p.Ala694Leufs*41	14A+4:14D-58	14A+4:14D-58	2ndLast|C:13:14|A:14:15|O:1	0	.	.	.	.	High	Loss	No	LoF_not_dominant_negative	No	.	0	0	0	0	0	0	0	Yes	3	1	Wasn't drinking / swallowing.	Yes.	Yes.	My child does not speak yet	Level IV	My child does not speak yet	Level II	Yes
chr3	41238037	A	AA	41279528	ID_90	30	29	ins	ENSG00000168036.18	CTNNB1	ENST00000349496.11	56	frameshift_variant	LC	c.2098dupA	p.I700Nfs*14	p.Ile700Asnfs*14	14A+22:14D-40	14A+23:14D-39	2ndLast|C:13:14|A:14:15|O:1	0	.	.	.	.	High	Loss	No	LoF_not_dominant_negative	Unknown	.	18	18	24	18	20	0	9	Yes	5	8	Lack of head control, not sitting by himself.	No.	Yes.	Yes		Yes		No
chr3	41239237	CT	C	41280728	ID_171	39	34	del	ENSG00000168036.18	CTNNB1	ENST00000349496.11	56	frameshift_variant	LC	c.2242delT	p.Y748Ifs*40	p.Tyr748Ilefs*40	15A+105:PolyA-1206	15A+105:PolyA-1206	Last|C:14:14|15:A:15|O:1	0	.	.	.	.	High	.	.	LoF_presumed	No	.	0	0	0	0	0	0	11	Yes	12	2	Microcephaly, rigid movements, hands in fists.	My child has not yet been tested for autism spectrum disorder.	My child has not yet been tested for intellectual disability.	My child does not speak yet		My child does not speak yet		Yes
chr3	.	.	.	.	ID_20	49	46	.	.	.	.	.	arr[hg19] 3p22.1p21.31(41,104,508-44,636,698)x1.ish del(3)(p21.31p22.1)(RP11-1141M8-)	.	.	.	.	.	.	.	0	.	.	.	.	.	.	.	LoF	No	.	10	11	11	43	44	44	6	No		3	Lack of head control, not smiling, lack of environmental awarness	Yes.	Yes.	My child does not speak yet	Level IV	My child does not speak yet	Level V	No
chr3	.	.	.	.	ID_33	38	37	.	.	.	.	.	arr(hg19) 3p22.1(41227620-43101021)	.	.	.	.	.	.	.	0	.	.	.	.	.	.	.	LoF	Unknown	.	0	40	36	48	48	52	42	No		5	Feet and hands in fists all of the time, no rolling, lack of head control.	My child has not yet been tested for autism spectrum disorder.	My child has not yet been tested for intellectual disability.	Yes	Level III	Yes	Level IV	Yes
chr3	.	.	.	.	ID_47	24	24	.	.	.	.	.	3p22.1-p21.31(41203895_44308512)x1	.	.	.	.	.	.	.	0	.	.	.	.	.	.	.	LoF	No	.	0	0	0	0	0	0	0	No		3	Cross-eyed, lack of head control, low tone in his legs.	My child has not yet been tested for autism spectrum disorder.	My child has not yet been tested for intellectual disability.	My child does not speak yet		My child does not speak yet		Yes
[truncated: 58 more columns]
