# Supplementary material for: Genotypic, functional, and phenotypic characterization in CTNNB1 neurodevelopmental syndrome
Source: HGG Adv. 2025 Jul 18;6(4):100483. doi: 10.1016/j.xhgg.2025.100483 (PMC12335994; doi:10.1016/j.xhgg.2025.100483)
Supplement: Table S3. Exon subdivisions [file mmc4.xlsx]

## Sheet: Supplementary table 3
Exon_name	Exon_subdivision	Exon_reg	Chr	Start	End	Exon_length	Coding	UTR	NCE	Coding_transcripts	Noncoding_transcripts	Core_status	MANE: ENST00000349496.11	ENST00000396183.7	ENST00000396185.8	ENST00000405570.6	ENST00000426215.5	ENST00000431914.6	ENST00000433400.6	ENST00000441708.2	ENST00000450969.6	ENST00000453024.6	ENST00000465552.2	ENST00000471014.2	ENST00000482042.1	ENST00000485265.2	ENST00000488914.2	ENST00000642248.1	ENST00000642315.1	ENST00000642426.1	ENST00000642836.1	ENST00000642886.1	ENST00000642986.1	ENST00000642992.1	ENST00000643031.1	ENST00000643052.1	ENST00000643297.1	ENST00000643541.1	ENST00000643865.1	ENST00000643977.1	ENST00000643992.1	ENST00000644138.1	ENST00000644395.1	ENST00000644501.1	ENST00000644524.1	ENST00000644678.1	ENST00000644867.1	ENST00000644873.1	ENST00000644906.1
ENSG00000168036.18:001	1	chr3:41194741-41194836	chr3	41194741	41194836	96	0	1	0	ENST00000643541.1	.	No	.	.	.	.	.	.	.	.	.	.	.	.	.	.	.	.	.	.	.	.	.	.	.	.	.	1	.	.	.	.	.	.	.	.	.	.	.
ENSG00000168036.18:002	2	chr3:41194837-41194847	chr3	41194837	41194847	11	0	1	0	ENST00000426215.5, ENST00000643541.1	.	No	.	.	.	.	1	.	.	.	.	.	.	.	.	.	.	.	.	.	.	.	.	.	.	.	.	1	.	.	.	.	.	.	.	.	.	.	.
ENSG00000168036.18:003	3	chr3:41194848-41194852	chr3	41194848	41194852	5	0	1	0	ENST00000426215.5, ENST00000643541.1, ENST00000645210.1	.	No	.	.	.	.	1	.	.	.	.	.	.	.	.	.	.	.	.	.	.	.	.	.	.	.	.	1	.	.	.	.	.	.	.	.	.	.	.
ENSG00000168036.18:004	4	chr3:41194853-41194867	chr3	41194853	41194867	15	0	1	0	ENST00000426215.5, ENST00000643541.1, ENST00000645210.1, ENST00000646381.1	.	No	.	.	.	.	1	.	.	.	.	.	.	.	.	.	.	.	.	.	.	.	.	.	.	.	.	1	.	.	.	.	.	.	.	.	.	.	.
ENSG00000168036.18:005	5	chr3:41194868-41194892	chr3	41194868	41194892	25	0	1	0	ENST00000405570.6, ENST00000426215.5, ENST00000643541.1, ENST00000645210.1, ENST00000646381.1	.	No	.	.	.	1	1	.	.	.	.	.	.	.	.	.	.	.	.	.	.	.	.	.	.	.	.	1	.	.	.	.	.	.	.	.	.	.	.
ENSG00000168036.18:006	6	chr3:41194893-41194941	chr3	41194893	41194941	49	0	1	0	ENST00000405570.6, ENST00000426215.5, ENST00000642248.1, ENST00000643541.1, ENST00000645210.1, ENST00000646381.1	.	No	.	.	.	1	1	.	.	.	.	.	.	.	.	.	.	1	.	.	.	.	.	.	.	.	.	1	.	.	.	.	.	.	.	.	.	.	.
ENSG00000168036.18:007	7	chr3:41194994-41195627	chr3	41194994	41195627	634	0	1	0	ENST00000433400.6	.	No	.	.	.	.	.	.	1	.	.	.	.	.	.	.	.	.	.	.	.	.	.	.	.	.	.	.	.	.	.	.	.	.	.	.	.	.	.
ENSG00000168036.18:008	8	chr3:41195628-41195630	chr3	41195628	41195630	3	0	1	0	ENST00000426215.5, ENST00000433400.6, ENST00000642248.1, ENST00000645210.1	.	No	.	.	.	.	2	.	1	.	.	.	.	.	.	.	.	2	.	.	.	.	.	.	.	.	.	.	.	.	.	.	.	.	.	.	.	.	.
ENSG00000168036.18:009	9	chr3:41195631-41195706	chr3	41195631	41195706	76	0	1	0	ENST00000405570.6, ENST00000426215.5, ENST00000433400.6, ENST00000642248.1, ENST00000643541.1, ENST00000645210.1, ENST00000646381.1	.	No	.	.	.	2	2	.	1	.	.	.	.	.	.	.	.	2	.	.	.	.	.	.	.	.	.	2	.	.	.	.	.	.	.	.	.	.	.
ENSG00000168036.18:010	10	chr3:41198645-41198678	chr3	41198645	41198678	34	0	1	0	ENST00000642992.1	.	No	.	.	.	.	.	.	.	.	.	.	.	.	.	.	.	.	.	.	.	.	.	1	.	.	.	.	.	.	.	.	.	.	.	.	.	.	.
ENSG00000168036.18:011	11	chr3:41198679-41198704	chr3	41198679	41198704	26	0	1	0	ENST00000431914.6, ENST00000642992.1	.	No	.	.	.	.	.	1	.	.	.	.	.	.	.	.	.	.	.	.	.	.	.	1	.	.	.	.	.	.	.	.	.	.	.	.	.	.	.
ENSG00000168036.18:012	12	chr3:41198705-41198781	chr3	41198705	41198781	77	0	1	0	ENST00000431914.6, ENST00000642836.1, ENST00000642992.1	.	No	.	.	.	.	.	1	.	.	.	.	.	.	.	.	.	.	.	.	1	.	.	1	.	.	.	.	.	.	.	.	.	.	.	.	.	.	.
ENSG00000168036.18:013	13	chr3:41199389-41199416	chr3	41199389	41199416	28	0	1	0	ENST00000396185.8	.	No	.	.	1	.	.	.	.	.	.	.	.	.	.	.	.	.	.	.	.	.	.	.	.	.	.	.	.	.	.	.	.	.	.	.	.	.	.
ENSG00000168036.18:014	14	chr3:41199417-41199418	chr3	41199417	41199418	2	0	1	0	ENST00000396185.8, ENST00000642986.1	.	No	.	.	1	.	.	.	.	.	.	.	.	.	.	.	.	.	.	.	.	.	1	.	.	.	.	.	.	.	.	.	.	.	.	.	.	.	.
ENSG00000168036.18:015	15	chr3:41199419-41199433	chr3	41199419	41199433	15	0	1	0	ENST00000396185.8, ENST00000642986.1, ENST00000644678.1	.	No	.	.	1	.	.	.	.	.	.	.	.	.	.	.	.	.	.	.	.	.	1	.	.	.	.	.	.	.	.	.	.	.	.	1	.	.	.
ENSG00000168036.18:016	16	chr3:41199434-41199441	chr3	41199434	41199441	8	0	1	0	ENST00000396183.7, ENST00000396185.8, ENST00000642986.1, ENST00000643031.1, ENST00000644678.1	.	No	.	1	1	.	.	.	.	.	.	.	.	.	.	.	.	.	.	.	.	.	1	.	1	.	.	.	.	.	.	.	.	.	.	1	.	.	.
ENSG00000168036.18:017	17	chr3:41199442-41199444	chr3	41199442	41199444	3	0	1	0	ENST00000396183.7, ENST00000396185.8, ENST00000642986.1, ENST00000643031.1, ENST00000644678.1, ENST00000645982.1	.	No	.	1	1	.	.	.	.	.	.	.	.	.	.	.	.	.	.	.	.	.	1	.	1	.	.	.	.	.	.	.	.	.	.	1	.	.	.
ENSG00000168036.18:018	18	chr3:41199445-41199469	chr3	41199445	41199469	25	0	1	0	ENST00000396183.7, ENST00000396185.8, ENST00000453024.6, ENST00000642986.1, ENST00000643031.1, ENST00000644678.1, ENST00000645982.1	.	No	.	1	1	.	.	.	.	.	.	1	.	.	.	.	.	.	.	.	.	.	1	.	1	.	.	.	.	.	.	.	.	.	.	1	.	.	.
ENSG00000168036.18:019	19	chr3:41199470-41199471	chr3	41199470	41199471	2	0	1	0	ENST00000396183.7, ENST00000396185.8, ENST00000453024.6, ENST00000642986.1, ENST00000643031.1, ENST00000644678.1, ENST00000645900.1, ENST00000645982.1, ENST00000647264.1	.	No	.	1	1	.	.	.	.	.	.	1	.	.	.	.	.	.	.	.	.	.	1	.	1	.	.	.	.	.	.	.	.	.	.	1	.	.	.
ENSG00000168036.18:020	20	chr3:41199472-41199478	chr3	41199472	41199478	7	0	1	0	ENST00000396183.7, ENST00000396185.8, ENST00000453024.6, ENST00000642986.1, ENST00000643031.1, ENST00000644678.1, ENST00000645900.1, ENST00000645982.1, ENST00000646174.1, ENST00000647264.1	.	No	.	1	1	.	.	.	.	.	.	1	.	.	.	.	.	.	.	.	.	.	1	.	1	.	.	.	.	.	.	.	.	.	.	1	.	.	.
ENSG00000168036.18:021	21	chr3:41199479-41199485	chr3	41199479	41199485	7	0	1	0	ENST00000396183.7, ENST00000396185.8, ENST00000453024.6, ENST00000642986.1, ENST00000643031.1, ENST00000643992.1, ENST00000644678.1, ENST00000645900.1, ENST00000645982.1, ENST00000646174.1, ENST00000647264.1	.	No	.	1	1	.	.	.	.	.	.	1	.	.	.	.	.	.	.	.	.	.	1	.	1	.	.	.	.	.	1	.	.	.	.	1	.	.	.
ENSG00000168036.18:022	22	chr3:41199486-41199486	chr3	41199486	41199486	1	0	1	0	ENST00000396183.7, ENST00000396185.8, ENST00000453024.6, ENST00000642886.1, ENST00000642986.1, ENST00000643031.1, ENST00000643992.1, ENST00000644678.1, ENST00000645900.1, ENST00000645982.1, ENST00000646174.1, ENST00000647264.1, ENST00000647390.1	.	No	.	1	1	.	.	.	.	.	.	1	.	.	.	.	.	.	.	.	.	1	1	.	1	.	.	.	.	.	1	.	.	.	.	1	.	.	.
ENSG00000168036.18:023	23	chr3:41199487-41199499	chr3	41199487	41199499	13	0	1	1	ENST00000396183.7, ENST00000396185.8, ENST00000453024.6, ENST00000642886.1, ENST00000642986.1, ENST00000643031.1, ENST00000643992.1, ENST00000644678.1, ENST00000645900.1, ENST00000645982.1, ENST00000646174.1, ENST00000647264.1, ENST00000647390.1	ENST00000643052.1	No	.	1	1	.	.	.	.	.	.	1	.	.	.	.	.	.	.	.	.	1	1	.	1	1	.	.	.	.	1	.	.	.	.	1	.	.	.
ENSG00000168036.18:024	24	chr3:41199500-41199504	chr3	41199500	41199504	5	0	1	1	ENST00000396183.7, ENST00000396185.8, ENST00000453024.6, ENST00000642886.1, ENST00000642986.1, ENST00000643031.1, ENST00000643992.1, ENST00000644678.1, ENST00000645900.1, ENST00000645982.1, ENST00000646174.1, ENST00000647264.1, ENST00000647390.1	ENST00000488914.2, ENST00000643052.1	No	.	1	1	.	.	.	.	.	.	1	.	.	.	.	1	.	.	.	.	1	1	.	1	1	.	.	.	.	1	.	.	.	.	1	.	.	.
ENSG00000168036.18:025	25	chr3:41199505-41199524	chr3	41199505	41199524	20	0	1	1	ENST00000349496.11, ENST00000396183.7, ENST00000396185.8, ENST00000453024.6, ENST00000642426.1, ENST00000642886.1, ENST00000642986.1, ENST00000643031.1, ENST00000643992.1, ENST00000644138.1, ENST00000644678.1, ENST00000645276.1, ENST00000645900.1, ENST00000645982.1, ENST00000646074.1, ENST00000646174.1, ENST00000647264.1, ENST00000647390.1	ENST00000488914.2, ENST00000643052.1	Core	1	1	1	.	.	.	.	.	.	1	.	.	.	.	1	.	.	1	.	1	1	.	1	1	.	.	.	.	1	1	.	.	.	1	.	.	.
ENSG00000168036.18:026	26	chr3:41199525-41199537	chr3	41199525	41199537	13	0	1	1	ENST00000349496.11, ENST00000396183.7, ENST00000396185.8, ENST00000453024.6, ENST00000642426.1, ENST00000642886.1, ENST00000642986.1, ENST00000643031.1, ENST00000643992.1, ENST00000644138.1, ENST00000644678.1, ENST00000645276.1, ENST00000645900.1, ENST00000645982.1, ENST00000646074.1, ENST00000646116.1, ENST00000646174.1, ENST00000647264.1, ENST00000647390.1	ENST00000488914.2, ENST00000643052.1	Core	1	1	1	.	.	.	.	.	.	1	.	.	.	.	1	.	.	1	.	1	1	.	1	1	.	.	.	.	1	1	.	.	.	1	.	.	.
ENSG00000168036.18:027	27	chr3:41199538-41199602	chr3	41199538	41199602	65	0	1	1	ENST00000349496.11, ENST00000396183.7, ENST00000396185.8, ENST00000453024.6, ENST00000642426.1, ENST00000642886.1, ENST00000642986.1, ENST00000643031.1, ENST00000643992.1, ENST00000644138.1, ENST00000644678.1, ENST00000644873.1, ENST00000645276.1, ENST00000645900.1, ENST00000645982.1, ENST00000646074.1, ENST00000646116.1, ENST00000646174.1, ENST00000647264.1, ENST00000647390.1	ENST00000488914.2, ENST00000643052.1	Core	1	1	1	.	.	.	.	.	.	1	.	.	.	.	1	.	.	1	.	1	1	.	1	1	.	.	.	.	1	1	.	.	.	1	.	1	.
ENSG00000168036.18:028	28	chr3:41199603-41199620	chr3	41199603	41199620	18	0	1	1	ENST00000349496.11, ENST00000396183.7, ENST00000396185.8, ENST00000453024.6, ENST00000642426.1, ENST00000642886.1, ENST00000642986.1, ENST00000643031.1, ENST00000643992.1, ENST00000644138.1, ENST00000644678.1, ENST00000644873.1, ENST00000645276.1, ENST00000645900.1, ENST00000645982.1, ENST00000646074.1, ENST00000646116.1, ENST00000646174.1, ENST00000647264.1, ENST00000647390.1	ENST00000488914.2, ENST00000643052.1, ENST00000643865.1	Core	1	1	1	.	.	.	.	.	.	1	.	.	.	.	1	.	.	1	.	1	1	.	1	1	.	.	1	.	1	1	.	.	.	1	.	1	.
ENSG00000168036.18:029	29	chr3:41199621-41199622	chr3	41199621	41199622	2	0	1	1	ENST00000349496.11, ENST00000396183.7, ENST00000396185.8, ENST00000453024.6, ENST00000642426.1, ENST00000642886.1, ENST00000642986.1, ENST00000643031.1, ENST00000643992.1, ENST00000644138.1, ENST00000644678.1, ENST00000644867.1, ENST00000644873.1, ENST00000645276.1, ENST00000645900.1, ENST00000645982.1, ENST00000646074.1, ENST00000646116.1, ENST00000646174.1, ENST00000647264.1, ENST00000647390.1	ENST00000488914.2, ENST00000643052.1, ENST00000643865.1	Core	1	1	1	.	.	.	.	.	.	1	.	.	.	.	1	.	.	1	.	1	1	.	1	1	.	.	1	.	1	1	.	.	.	1	1	1	.
ENSG00000168036.18:030	30	chr3:41199623-41199635	chr3	41199623	41199635	13	0	1	1	ENST00000349496.11, ENST00000396183.7, ENST00000396185.8, ENST00000453024.6, ENST00000642426.1, ENST00000642886.1, ENST00000642986.1, ENST00000643031.1, ENST00000643992.1, ENST00000644138.1, ENST00000644678.1, ENST00000644867.1, ENST00000644873.1, ENST00000645276.1, ENST00000645982.1, ENST00000646074.1, ENST00000646116.1, ENST00000646174.1, ENST00000647264.1	ENST00000488914.2, ENST00000643052.1, ENST00000643865.1	Core	1	1	1	.	.	.	.	.	.	1	.	.	.	.	1	.	.	1	.	1	1	.	1	1	.	.	1	.	1	1	.	.	.	1	1	1	.
ENSG00000168036.18:031	31	chr3:41199636-41199670	chr3	41199636	41199670	35	0	1	1	ENST00000349496.11, ENST00000396183.7, ENST00000396185.8, ENST00000453024.6, ENST00000642426.1, ENST00000642886.1, ENST00000642986.1, ENST00000643031.1, ENST00000643992.1, ENST00000644138.1, ENST00000644678.1, ENST00000644867.1, ENST00000644873.1, ENST00000645276.1, ENST00000645982.1, ENST00000646074.1, ENST00000646116.1, ENST00000646174.1, ENST00000646725.1, ENST00000647264.1	ENST00000488914.2, ENST00000643052.1, ENST00000643865.1	Core	1	1	1	.	.	.	.	.	.	1	.	.	.	.	1	.	.	1	.	1	1	.	1	1	.	.	1	.	1	1	.	.	.	1	1	1	.
ENSG00000168036.18:032	32	chr3:41199671-41199700	chr3	41199671	41199700	30	0	1	0	ENST00000644867.1	.	No	.	.	.	.	.	.	.	.	.	.	.	.	.	.	.	.	.	.	.	.	.	.	.	.	.	.	.	.	.	.	.	.	.	.	1	.	.
ENSG00000168036.18:033	33	chr3:41199701-41199712	chr3	41199701	41199712	12	0	1	0	ENST00000644867.1, ENST00000645493.1	.	No	.	.	.	.	.	.	.	.	.	.	.	.	.	.	.	.	.	.	.	.	.	.	.	.	.	.	.	.	.	.	.	.	.	.	1	.	.
ENSG00000168036.18:034	34	chr3:41199713-41199735	chr3	41199713	41199735	23	0	1	0	ENST00000644867.1, ENST00000645493.1, ENST00000646369.1	.	No	.	.	.	.	.	.	.	.	.	.	.	.	.	.	.	.	.	.	.	.	.	.	.	.	.	.	.	.	.	.	.	.	.	.	1	.	.
ENSG00000168036.18:035	35	chr3:41199736-41199742	chr3	41199736	41199742	7	0	1	0	ENST00000643977.1, ENST00000644867.1, ENST00000645493.1, ENST00000646369.1, ENST00000647413.1	.	No	.	.	.	.	.	.	.	.	.	.	.	.	.	.	.	.	.	.	.	.	.	.	.	.	.	.	.	1	.	.	.	.	.	.	1	.	.
ENSG00000168036.18:036	36	chr3:41199743-41199807	chr3	41199743	41199807	65	0	1	0	ENST00000643977.1, ENST00000645493.1, ENST00000646369.1, ENST00000647413.1	.	No	.	.	.	.	.	.	.	.	.	.	.	.	.	.	.	.	.	.	.	.	.	.	.	.	.	.	.	1	.	.	.	.	.	.	.	.	.
ENSG00000168036.18:037	37	chr3:41200080-41200109	chr3	41200080	41200109	30	0	1	0	ENST00000644524.1	.	No	.	.	.	.	.	.	.	.	.	.	.	.	.	.	.	.	.	.	.	.	.	.	.	.	.	.	.	.	.	.	.	.	1	.	.	.	.
ENSG00000168036.18:038	38	chr3:41200110-41200110	chr3	41200110	41200110	1	0	1	1	ENST00000644524.1	ENST00000645305.1	No	.	.	.	.	.	.	.	.	.	.	.	.	.	.	.	.	.	.	.	.	.	.	.	.	.	.	.	.	.	.	.	.	1	.	.	.	.
ENSG00000168036.18:039	39	chr3:41200111-41200111	chr3	41200111	41200111	1	0	1	1	ENST00000643297.1, ENST00000644524.1	ENST00000645305.1	No	.	.	.	.	.	.	.	.	.	.	.	.	.	.	.	.	.	.	.	.	.	.	.	.	1	.	.	.	.	.	.	.	1	.	.	.	.
ENSG00000168036.18:040	40	chr3:41200112-41200142	chr3	41200112	41200142	31	0	1	1	ENST00000450969.6, ENST00000643297.1, ENST00000644524.1	ENST00000645305.1	No	.	.	.	.	.	.	.	.	1	.	.	.	.	.	.	.	.	.	.	.	.	.	.	.	1	.	.	.	.	.	.	.	1	.	.	.	.
ENSG00000168036.18:041	41	chr3:41200143-41200381	chr3	41200143	41200381	239	0	1	1	ENST00000450969.6, ENST00000642315.1, ENST00000643297.1, ENST00000644524.1	ENST00000645305.1	No	.	.	.	.	.	.	.	.	1	.	.	.	.	.	.	.	1	.	.	.	.	.	.	.	1	.	.	.	.	.	.	.	1	.	.	.	.
ENSG00000168036.18:042	42	chr3:41220551-41220953	chr3	41220551	41220953	403	0	1	0	ENST00000645320.1	.	No	.	.	.	.	.	.	.	.	.	.	.	.	.	.	.	.	.	.	.	.	.	.	.	.	.	.	.	.	.	.	.	.	.	.	.	.	.
ENSG00000168036.18:043	43	chr3:41220954-41222333	chr3	41220954	41222333	1380	0	1	0	ENST00000441708.2, ENST00000645320.1	.	No	.	.	.	.	.	.	.	1	.	.	.	.	.	.	.	.	.	.	.	.	.	.	.	.	.	.	.	.	.	.	.	.	.	.	.	.	.
ENSG00000168036.18:044	44	chr3:41222334-41222345	chr3	41222334	41222345	12	0	1	0	ENST00000441708.2, ENST00000642426.1, ENST00000643977.1, ENST00000645320.1, ENST00000646369.1, ENST00000646725.1	.	No	.	.	.	.	.	.	.	1	.	.	.	.	.	.	.	.	.	2	.	.	.	.	.	.	.	.	.	2	.	.	.	.	.	.	.	.	.
ENSG00000168036.18:045	45	chr3:41223992-41224020	chr3	41223992	41224020	29	0	0	1	.	ENST00000647021.1	No	.	.	.	.	.	.	.	.	.	.	.	.	.	.	.	.	.	.	.	.	.	.	.	.	.	.	.	.	.	.	.	.	.	.	.	.	.
ENSG00000168036.18:046	46	chr3:41224021-41224081	chr3	41224021	41224081	61	1	1	1	ENST00000349496.11, ENST00000349496.11, ENST00000396183.7, ENST00000396183.7, ENST00000396185.8, ENST00000396185.8, ENST00000405570.6, ENST00000405570.6, ENST00000426215.5, ENST00000431914.6, ENST00000431914.6, ENST00000433400.6, ENST00000433400.6, ENST00000441708.2, ENST00000441708.2, ENST00000450969.6, ENST00000450969.6, ENST00000453024.6, ENST00000642248.1, ENST00000642248.1, ENST00000642315.1…	ENST00000488914.2, ENST00000643052.1, ENST00000643865.1, ENST00000645305.1, ENST00000647021.1	Core	2	2	2	3	3	2	2	2	2	2	.	.	.	.	2	3	2	3	2	2	2	2	2	2	2	3	2	3	2	2	.	.	2	2	2	2	.
ENSG00000168036.18:047	47	chr3:41224082-41224189	chr3	41224082	41224189	108	0	0	1	.	ENST00000647021.1	No	.	.	.	.	.	.	.	.	.	.	.	.	.	.	.	.	.	.	.	.	.	.	.	.	.	.	.	.	.	.	.	.	.	.	.	.	.
ENSG00000168036.18:048	48	chr3:41224190-41224321	chr3	41224190	41224321	132	0	1	1	ENST00000426215.5, ENST00000453024.6, ENST00000642836.1, ENST00000642986.1, ENST00000644524.1, ENST00000644678.1, ENST00000645493.1, ENST00000645900.1, ENST00000646116.1, ENST00000646381.1, ENST00000647264.1	ENST00000647021.1	No	.	.	.	.	4	.	.	.	.	3	.	.	.	.	.	.	.	.	3	.	3	.	.	.	.	.	.	.	.	.	.	.	3	3	.	.	.
ENSG00000168036.18:049	49	chr3:41224322-41224525	chr3	41224322	41224525	204	0	0	1	.	ENST00000647021.1	No	.	.	.	.	.	.	.	.	.	.	.	.	.	.	.	.	.	.	.	.	.	.	.	.	.	.	.	.	.	.	.	.	.	.	.	.	.
ENSG00000168036.18:050	50	chr3:41224526-41224711	chr3	41224526	41224711	186	1	1	1	ENST00000349496.11, ENST00000396183.7, ENST00000396185.8, ENST00000405570.6, ENST00000426215.5, ENST00000426215.5, ENST00000431914.6, ENST00000433400.6, ENST00000441708.2, ENST00000450969.6, ENST00000453024.6, ENST00000453024.6, ENST00000642248.1, ENST00000642315.1, ENST00000642426.1, ENST00000642836.1, ENST00000642836.1, ENST00000642886.1, ENST00000642986.1, ENST00000642986.1, ENST00000642992.1,…	ENST00000488914.2, ENST00000643052.1, ENST00000643865.1, ENST00000645305.1, ENST00000647021.1	Core	3	3	3	4	5	3	3	3	3	4	.	.	.	.	3	4	3	4	4	3	4	3	3	3	3	4	3	4	3	3	.	.	4	4	3	3	.
ENSG00000168036.18:051	51	chr3:41224712-41224753	chr3	41224712	41224753	42	1	0	1	ENST00000349496.11, ENST00000396183.7, ENST00000396185.8, ENST00000405570.6, ENST00000431914.6, ENST00000433400.6, ENST00000441708.2, ENST00000450969.6, ENST00000453024.6, ENST00000642248.1, ENST00000642315.1, ENST00000642426.1, ENST00000642836.1, ENST00000642886.1, ENST00000642986.1, ENST00000642992.1, ENST00000643031.1, ENST00000643297.1, ENST00000643541.1, ENST00000643977.1, ENST00000643992.1,…	ENST00000488914.2, ENST00000643052.1, ENST00000643865.1, ENST00000645305.1, ENST00000647021.1	Core	3	3	3	4	.	3	3	3	3	4	.	.	.	.	3	4	3	4	4	3	4	3	3	3	3	4	3	4	3	3	.	.	4	4	3	3	.
ENSG00000168036.18:052	52	chr3:41224754-41224759	chr3	41224754	41224759	6	1	0	0	ENST00000645276.1	.	No	.	.	.	.	.	.	.	.	.	.	.	.	.	.	.	.	.	.	.	.	.	.	.	.	.	.	.	.	.	.	.	.	.	.	.	.	.
ENSG00000168036.18:053	53	chr3:41224954-41224991	chr3	41224954	41224991	38	1	0	1	ENST00000349496.11, ENST00000396183.7, ENST00000396185.8, ENST00000405570.6, ENST00000431914.6, ENST00000433400.6, ENST00000441708.2, ENST00000450969.6, ENST00000453024.6, ENST00000642248.1, ENST00000642315.1, ENST00000642426.1, ENST00000642836.1, ENST00000642886.1, ENST00000642986.1, ENST00000642992.1, ENST00000643031.1, ENST00000643297.1, ENST00000643541.1, ENST00000643977.1, ENST00000643992.1,…	ENST00000643052.1, ENST00000643865.1, ENST00000645305.1, ENST00000647021.1	Core	4	4	4	5	.	4	4	4	4	5	.	.	.	.	.	5	4	5	5	4	5	4	4	4	4	5	4	5	4	4	.	.	5	5	4	4	.
ENSG00000168036.18:054	54	chr3:41224992-41225102	chr3	41224992	41225102	111	1	0	1	ENST00000349496.11, ENST00000396183.7, ENST00000396185.8, ENST00000405570.6, ENST00000431914.6, ENST00000433400.6, ENST00000441708.2, ENST00000450969.6, ENST00000453024.6, ENST00000642248.1, ENST00000642315.1, ENST00000642426.1, ENST00000642836.1, ENST00000642992.1, ENST00000643031.1, ENST00000643297.1, ENST00000643541.1, ENST00000643977.1, ENST00000643992.1, ENST00000644138.1, ENST00000644524.1,…	ENST00000643052.1, ENST00000643865.1, ENST00000645305.1, ENST00000647021.1	Core	4	4	4	5	.	4	4	4	4	5	.	.	.	.	.	5	4	5	5	.	.	4	4	4	4	5	4	5	4	4	.	.	5	5	4	4	.
ENSG00000168036.18:055	55	chr3:41225103-41225200	chr3	41225103	41225200	98	1	0	1	ENST00000349496.11, ENST00000396183.7, ENST00000396185.8, ENST00000405570.6, ENST00000431914.6, ENST00000433400.6, ENST00000441708.2, ENST00000450969.6, ENST00000453024.6, ENST00000642248.1, ENST00000642315.1, ENST00000642426.1, ENST00000642836.1, ENST00000642886.1, ENST00000642986.1, ENST00000642992.1, ENST00000643031.1, ENST00000643297.1, ENST00000643541.1, ENST00000643977.1, ENST00000643992.1,…	ENST00000488914.2, ENST00000643052.1, ENST00000643865.1, ENST00000645305.1, ENST00000647021.1	Core	4	4	4	5	.	4	4	4	4	5	.	.	.	.	4	5	4	5	5	5	6	4	4	4	4	5	4	5	4	4	.	.	5	5	4	4	.
ENSG00000168036.18:056	56	chr3:41225201-41225207	chr3	41225201	41225207	7	1	0	1	ENST00000349496.11, ENST00000396183.7, ENST00000396185.8, ENST00000405570.6, ENST00000431914.6, ENST00000433400.6, ENST00000441708.2, ENST00000450969.6, ENST00000453024.6, ENST00000642248.1, ENST00000642315.1, ENST00000642426.1, ENST00000642836.1, ENST00000642886.1, ENST00000642986.1, ENST00000642992.1, ENST00000643031.1, ENST00000643297.1, ENST00000643541.1, ENST00000643977.1, ENST00000643992.1,…	ENST00000643052.1, ENST00000643865.1, ENST00000645305.1, ENST00000647021.1	Core	4	4	4	5	.	4	4	4	4	5	.	.	.	.	.	5	4	5	5	5	6	4	4	4	4	5	4	5	4	4	.	.	5	5	4	4	.
ENSG00000168036.18:057	57	chr3:41225334-41225572	chr3	41225334	41225572	239	1	0	1	ENST00000349496.11, ENST00000396183.7, ENST00000396185.8, ENST00000405570.6, ENST00000431914.6, ENST00000433400.6, ENST00000441708.2, ENST00000450969.6, ENST00000453024.6, ENST00000642248.1, ENST00000642315.1, ENST00000642426.1, ENST00000642836.1, ENST00000642886.1, ENST00000642986.1, ENST00000642992.1, ENST00000643031.1, ENST00000643297.1, ENST00000643541.1, ENST00000643977.1, ENST00000643992.1,…	ENST00000643052.1, ENST00000643865.1, ENST00000645305.1, ENST00000647021.1	Core	5	5	5	6	.	5	5	5	5	6	.	.	.	.	.	6	5	6	6	6	7	5	5	5	5	6	5	6	5	5	.	.	6	6	5	5	.
ENSG00000168036.18:058	58	chr3:41225660-41225861	chr3	41225660	41225861	202	1	0	1	ENST00000349496.11, ENST00000396183.7, ENST00000396185.8, ENST00000405570.6, ENST00000431914.6, ENST00000433400.6, ENST00000441708.2, ENST00000450969.6, ENST00000453024.6, ENST00000642248.1, ENST00000642315.1, ENST00000642426.1, ENST00000642836.1, ENST00000642886.1, ENST00000642986.1, ENST00000642992.1, ENST00000643031.1, ENST00000643297.1, ENST00000643541.1, ENST00000643977.1, ENST00000643992.1,…	ENST00000643052.1, ENST00000643865.1, ENST00000645305.1, ENST00000647021.1	Core	6	6	6	7	.	6	6	6	6	7	.	.	.	.	.	7	6	7	7	7	8	6	6	6	6	7	6	7	6	6	.	.	7	7	6	6	.
ENSG00000168036.18:059	59	chr3:41227208-41227257	chr3	41227208	41227257	50	1	0	1	ENST00000349496.11, ENST00000396183.7, ENST00000396185.8, ENST00000405570.6, ENST00000431914.6, ENST00000433400.6, ENST00000441708.2, ENST00000450969.6, ENST00000453024.6, ENST00000642248.1, ENST00000642315.1, ENST00000642426.1, ENST00000642836.1, ENST00000642886.1, ENST00000642986.1, ENST00000642992.1, ENST00000643031.1, ENST00000643297.1, ENST00000643541.1, ENST00000643977.1, ENST00000643992.1,…	ENST00000643052.1, ENST00000643865.1, ENST00000645305.1, ENST00000647021.1	Core	7	7	7	8	.	7	7	7	7	8	.	.	.	.	.	8	7	8	8	8	9	7	7	7	7	8	7	8	7	7	.	.	8	8	7	7	.
ENSG00000168036.18:060	60	chr3:41227258-41227352	chr3	41227258	41227352	95	1	0	1	ENST00000349496.11, ENST00000396183.7, ENST00000396185.8, ENST00000405570.6, ENST00000431914.6, ENST00000433400.6, ENST00000441708.2, ENST00000450969.6, ENST00000453024.6, ENST00000642248.1, ENST00000642315.1, ENST00000642426.1, ENST00000642836.1, ENST00000642886.1, ENST00000642986.1, ENST00000642992.1, ENST00000643031.1, ENST00000643297.1, ENST00000643541.1, ENST00000643977.1, ENST00000643992.1,…	ENST00000643052.1, ENST00000643865.1, ENST00000645305.1, ENST00000647021.1	Core	7	7	7	8	.	7	7	7	7	8	.	.	.	.	.	8	7	8	8	8	9	7	7	7	7	8	7	8	7	7	.	.	8	8	7	7	.
ENSG00000168036.18:061	61	chr3:41233194-41233340	chr3	41233194	41233340	147	0	0	1	.	ENST00000645763.1	No	.	.	.	.	.	.	.	.	.	.	.	.	.	.	.	.	.	.	.	.	.	.	.	.	.	.	.	.	.	.	.	.	.	.	.	.	.
ENSG00000168036.18:062	62	chr3:41233341-41233408	chr3	41233341	41233408	68	1	0	1	ENST00000349496.11, ENST00000396183.7, ENST00000396185.8, ENST00000405570.6, ENST00000431914.6, ENST00000433400.6, ENST00000441708.2, ENST00000450969.6, ENST00000453024.6, ENST00000642248.1, ENST00000642315.1, ENST00000642426.1, ENST00000642836.1, ENST00000642886.1, ENST00000642986.1, ENST00000642992.1, ENST00000643031.1, ENST00000643297.1, ENST00000643541.1, ENST00000643977.1, ENST00000643992.1,…	ENST00000643052.1, ENST00000643865.1, ENST00000645305.1, ENST00000645763.1, ENST00000647021.1	Core	8	8	8	9	.	8	8	8	8	9	.	.	.	.	.	9	8	9	9	9	10	8	8	8	8	9	8	9	8	8	.	.	9	9	8	8	.
ENSG00000168036.18:063	63	chr3:41233409-41233420	chr3	41233409	41233420	12	1	0	1	ENST00000349496.11, ENST00000396183.7, ENST00000396185.8, ENST00000405570.6, ENST00000431914.6, ENST00000433400.6, ENST00000441708.2, ENST00000450969.6, ENST00000453024.6, ENST00000642248.1, ENST00000642315.1, ENST00000642426.1, ENST00000642836.1, ENST00000642886.1, ENST00000642986.1, ENST00000642992.1, ENST00000643031.1, ENST00000643297.1, ENST00000643541.1, ENST00000643977.1, ENST00000643992.1,…	ENST00000485265.2, ENST00000643052.1, ENST00000643865.1, ENST00000645305.1, ENST00000645763.1, ENST00000647021.1	Core	8	8	8	9	.	8	8	8	8	9	.	.	.	1	.	9	8	9	9	9	10	8	8	8	8	9	8	9	8	8	.	.	9	9	8	8	.
ENSG00000168036.18:064	64	chr3:41233421-41233444	chr3	41233421	41233444	24	1	0	1	ENST00000349496.11, ENST00000396183.7, ENST00000396185.8, ENST00000405570.6, ENST00000431914.6, ENST00000433400.6, ENST00000441708.2, ENST00000450969.6, ENST00000453024.6, ENST00000642248.1, ENST00000642315.1, ENST00000642426.1, ENST00000642836.1, ENST00000642886.1, ENST00000642986.1, ENST00000642992.1, ENST00000643031.1, ENST00000643297.1, ENST00000643541.1, ENST00000643977.1, ENST00000643992.1,…	ENST00000485265.2, ENST00000643052.1, ENST00000643865.1, ENST00000645305.1, ENST00000645763.1, ENST00000647021.1	Core	8	8	8	9	.	8	8	8	8	9	.	.	.	1	.	9	8	9	9	9	10	8	8	8	8	9	8	9	8	8	.	.	9	9	8	8	1
ENSG00000168036.18:065	65	chr3:41233445-41233528	chr3	41233445	41233528	84	0	0	1	.	ENST00000485265.2, ENST00000645305.1	No	.	.	.	.	.	.	.	.	.	.	.	.	.	1	.	.	.	.	.	.	.	.	.	.	.	.	.	.	.	.	.	.	.	.	.	.	.
ENSG00000168036.18:066	66	chr3:41233529-41233852	chr3	41233529	41233852	324	1	0	1	ENST00000349496.11, ENST00000396183.7, ENST00000396185.8, ENST00000405570.6, ENST00000431914.6, ENST00000433400.6, ENST00000441708.2, ENST00000450969.6, ENST00000453024.6, ENST00000642248.1, ENST00000642315.1, ENST00000642426.1, ENST00000642836.1, ENST00000642886.1, ENST00000642986.1, ENST00000642992.1, ENST00000643031.1, ENST00000643297.1, ENST00000643541.1, ENST00000643977.1, ENST00000643992.1,…	ENST00000485265.2, ENST00000643052.1, ENST00000643865.1, ENST00000645305.1, ENST00000645763.1, ENST00000647021.1	Core	9	9	9	10	.	9	9	9	9	10	.	.	.	1	.	10	9	10	10	10	11	9	9	9	9	10	9	10	9	9	.	.	10	10	9	9	2
ENSG00000168036.18:067	67	chr3:41233853-41233867	chr3	41233853	41233867	15	1	0	1	ENST00000349496.11, ENST00000396183.7, ENST00000396185.8, ENST00000405570.6, ENST00000431914.6, ENST00000433400.6, ENST00000441708.2, ENST00000450969.6, ENST00000453024.6, ENST00000642248.1, ENST00000642315.1, ENST00000642426.1, ENST00000642836.1, ENST00000642886.1, ENST00000642986.1, ENST00000642992.1, ENST00000643031.1, ENST00000643297.1, ENST00000643541.1, ENST00000643977.1, ENST00000643992.1,…	ENST00000485265.2, ENST00000643052.1, ENST00000643865.1, ENST00000644395.1, ENST00000645305.1, ENST00000645763.1, ENST00000647021.1	Core	9	9	9	10	.	9	9	9	9	10	.	.	.	1	.	10	9	10	10	10	11	9	9	9	9	10	9	10	9	9	1	.	10	10	9	9	2
ENSG00000168036.18:068	68	chr3:41233868-41234138	chr3	41233868	41234138	271	0	0	1	.	ENST00000485265.2, ENST00000643052.1, ENST00000643865.1, ENST00000644395.1, ENST00000645763.1	No	.	.	.	.	.	.	.	.	.	.	.	.	.	1	.	.	.	.	.	.	.	.	.	9	.	.	9	.	.	.	1	.	.	.	.	.	.
ENSG00000168036.18:069	69	chr3:41234139-41234153	chr3	41234139	41234153	15	1	0	1	ENST00000349496.11, ENST00000396183.7, ENST00000396185.8, ENST00000405570.6, ENST00000431914.6, ENST00000433400.6, ENST00000441708.2, ENST00000450969.6, ENST00000453024.6, ENST00000642248.1, ENST00000642315.1, ENST00000642426.1, ENST00000642836.1, ENST00000642886.1, ENST00000642986.1, ENST00000642992.1, ENST00000643031.1, ENST00000643297.1, ENST00000643541.1, ENST00000643977.1, ENST00000643992.1,…	ENST00000485265.2, ENST00000643052.1, ENST00000643865.1, ENST00000644395.1, ENST00000645305.1, ENST00000645763.1, ENST00000647021.1	Core	10	10	10	11	.	10	10	10	10	11	.	.	.	1	.	11	10	11	11	11	12	10	10	9	10	11	9	11	10	10	1	.	11	11	10	10	3
ENSG00000168036.18:070	70	chr3:41234154-41234204	chr3	41234154	41234204	51	1	0	1	ENST00000349496.11, ENST00000396183.7, ENST00000396185.8, ENST00000405570.6, ENST00000431914.6, ENST00000433400.6, ENST00000441708.2, ENST00000450969.6, ENST00000453024.6, ENST00000642248.1, ENST00000642315.1, ENST00000642426.1, ENST00000642836.1, ENST00000642886.1, ENST00000642986.1, ENST00000642992.1, ENST00000643031.1, ENST00000643297.1, ENST00000643541.1, ENST00000643977.1, ENST00000643992.1,…	ENST00000465552.2, ENST00000485265.2, ENST00000643052.1, ENST00000643865.1, ENST00000644395.1, ENST00000645305.1, ENST00000645763.1, ENST00000647021.1	Core	10	10	10	11	.	10	10	10	10	11	1	.	.	1	.	11	10	11	11	11	12	10	10	9	10	11	9	11	10	10	1	.	11	11	10	10	3
ENSG00000168036.18:071	71	chr3:41234205-41234297	chr3	41234205	41234297	93	1	0	1	ENST00000349496.11, ENST00000396183.7, ENST00000396185.8, ENST00000405570.6, ENST00000431914.6, ENST00000433400.6, ENST00000441708.2, ENST00000450969.6, ENST00000453024.6, ENST00000642248.1, ENST00000642315.1, ENST00000642426.1, ENST00000642836.1, ENST00000642886.1, ENST00000642986.1, ENST00000642992.1, ENST00000643031.1, ENST00000643297.1, ENST00000643541.1, ENST00000643977.1, ENST00000643992.1,…	ENST00000465552.2, ENST00000485265.2, ENST00000643052.1, ENST00000643865.1, ENST00000644395.1, ENST00000645305.1, ENST00000645763.1, ENST00000647021.1	Core	10	10	10	11	.	10	10	10	10	11	1	.	.	1	.	11	10	11	11	11	12	10	10	9	10	11	9	11	10	10	1	.	11	11	10	10	3
ENSG00000168036.18:072	72	chr3:41234298-41235596	chr3	41234298	41235596	1299	0	0	1	.	ENST00000485265.2, ENST00000643052.1, ENST00000643865.1, ENST00000645763.1	No	.	.	.	.	.	.	.	.	.	.	.	.	.	1	.	.	.	.	.	.	.	.	.	9	.	.	9	.	.	.	.	.	.	.	.	.	.
ENSG00000168036.18:073	73	chr3:41235597-41235723	chr3	41235597	41235723	127	0	0	1	.	ENST00000482042.1, ENST00000485265.2, ENST00000643052.1, ENST00000643865.1, ENST00000645763.1	No	.	.	.	.	.	.	.	.	.	.	.	.	1	1	.	.	.	.	.	.	.	.	.	9	.	.	9	.	.	.	.	.	.	.	.	.	.
ENSG00000168036.18:074	74	chr3:41235724-41235726	chr3	41235724	41235726	3	1	0	1	ENST00000349496.11, ENST00000396183.7, ENST00000396185.8, ENST00000405570.6, ENST00000431914.6, ENST00000433400.6, ENST00000441708.2, ENST00000450969.6, ENST00000453024.6, ENST00000642248.1, ENST00000642315.1, ENST00000642426.1, ENST00000642836.1, ENST00000642886.1, ENST00000642986.1, ENST00000642992.1, ENST00000643031.1, ENST00000643297.1, ENST00000643541.1, ENST00000643977.1, ENST00000643992.1,…	ENST00000465552.2, ENST00000482042.1, ENST00000485265.2, ENST00000643052.1, ENST00000643865.1, ENST00000644395.1, ENST00000645305.1, ENST00000645763.1, ENST00000647021.1	Core	11	11	11	12	.	11	11	11	11	12	2	.	1	1	.	12	11	12	12	12	13	11	11	9	11	12	9	12	11	11	2	.	12	12	11	.	.
ENSG00000168036.18:075	75	chr3:41235727-41235753	chr3	41235727	41235753	27	1	0	1	ENST00000349496.11, ENST00000396183.7, ENST00000396185.8, ENST00000405570.6, ENST00000431914.6, ENST00000433400.6, ENST00000441708.2, ENST00000450969.6, ENST00000453024.6, ENST00000642248.1, ENST00000642315.1, ENST00000642426.1, ENST00000642836.1, ENST00000642886.1, ENST00000642986.1, ENST00000642992.1, ENST00000643031.1, ENST00000643297.1, ENST00000643541.1, ENST00000643977.1, ENST00000643992.1,…	ENST00000465552.2, ENST00000482042.1, ENST00000485265.2, ENST00000643052.1, ENST00000643865.1, ENST00000644395.1, ENST00000645305.1, ENST00000645763.1, ENST00000647021.1	Core	11	11	11	12	.	11	11	11	11	12	2	.	1	1	.	12	11	12	12	12	13	11	11	9	11	12	9	12	11	11	2	.	12	12	11	11	.
ENSG00000168036.18:076	76	chr3:41235754-41235843	chr3	41235754	41235843	90	1	0	1	ENST00000349496.11, ENST00000396183.7, ENST00000396185.8, ENST00000405570.6, ENST00000431914.6, ENST00000433400.6, ENST00000441708.2, ENST00000450969.6, ENST00000453024.6, ENST00000642248.1, ENST00000642315.1, ENST00000642426.1, ENST00000642836.1, ENST00000642886.1, ENST00000642986.1, ENST00000642992.1, ENST00000643031.1, ENST00000643297.1, ENST00000643541.1, ENST00000643977.1, ENST00000643992.1,…	ENST00000465552.2, ENST00000482042.1, ENST00000485265.2, ENST00000643052.1, ENST00000643865.1, ENST00000645305.1, ENST00000645763.1, ENST00000647021.1	Core	11	11	11	12	.	11	11	11	11	12	2	.	1	1	.	12	11	12	12	12	13	11	11	9	11	12	9	12	11	11	.	.	12	12	11	11	.
ENSG00000168036.18:077	77	chr3:41235844-41236348	chr3	41235844	41236348	505	0	0	1	.	ENST00000485265.2, ENST00000645763.1	No	.	.	.	.	.	.	.	.	.	.	.	.	.	1	.	.	.	.	.	.	.	.	.	.	.	.	.	.	.	.	.	.	.	.	.	.	.
ENSG00000168036.18:078	78	chr3:41236349-41236386	chr3	41236349	41236386	38	1	0	1	ENST00000349496.11, ENST00000396183.7, ENST00000396185.8, ENST00000405570.6, ENST00000431914.6, ENST00000433400.6, ENST00000441708.2, ENST00000450969.6, ENST00000453024.6, ENST00000642248.1, ENST00000642315.1, ENST00000642426.1, ENST00000642836.1, ENST00000642886.1, ENST00000642986.1, ENST00000642992.1, ENST00000643031.1, ENST00000643297.1, ENST00000643541.1, ENST00000643977.1, ENST00000643992.1,…	ENST00000465552.2, ENST00000482042.1, ENST00000485265.2, ENST00000643052.1, ENST00000643865.1, ENST00000645305.1, ENST00000645763.1, ENST00000647021.1	Core	12	12	12	13	.	12	12	12	12	13	3	.	2	1	.	13	12	13	13	13	14	12	12	10	12	13	10	13	12	12	.	.	13	13	12	12	4
ENSG00000168036.18:079	79	chr3:41236387-41236452	chr3	41236387	41236452	66	1	0	1	ENST00000349496.11, ENST00000396183.7, ENST00000396185.8, ENST00000405570.6, ENST00000431914.6, ENST00000433400.6, ENST00000441708.2, ENST00000450969.6, ENST00000453024.6, ENST00000642248.1, ENST00000642315.1, ENST00000642426.1, ENST00000642836.1, ENST00000642886.1, ENST00000642986.1, ENST00000642992.1, ENST00000643031.1, ENST00000643297.1, ENST00000643541.1, ENST00000643977.1, ENST00000643992.1,…	ENST00000465552.2, ENST00000482042.1, ENST00000485265.2, ENST00000643052.1, ENST00000643865.1, ENST00000645305.1, ENST00000645763.1, ENST00000647021.1	Core	12	12	12	13	.	12	12	12	12	13	3	.	2	1	.	13	12	13	13	13	14	12	12	10	12	13	10	13	12	12	.	.	13	13	12	12	.
ENSG00000168036.18:080	80	chr3:41236453-41236499	chr3	41236453	41236499	47	1	0	1	ENST00000349496.11, ENST00000396183.7, ENST00000396185.8, ENST00000405570.6, ENST00000431914.6, ENST00000433400.6, ENST00000441708.2, ENST00000450969.6, ENST00000453024.6, ENST00000471014.2, ENST00000642248.1, ENST00000642315.1, ENST00000642426.1, ENST00000642836.1, ENST00000642886.1, ENST00000642986.1, ENST00000642992.1, ENST00000643031.1, ENST00000643297.1, ENST00000643541.1, ENST00000643977.1,…	ENST00000465552.2, ENST00000482042.1, ENST00000485265.2, ENST00000643052.1, ENST00000643865.1, ENST00000645305.1, ENST00000645763.1, ENST00000647021.1	Core	12	12	12	13	.	12	12	12	12	13	3	1	2	1	.	13	12	13	13	13	14	12	12	10	12	13	10	13	12	12	.	.	13	13	12	12	.
ENSG00000168036.18:081	81	chr3:41236500-41236563	chr3	41236500	41236563	64	0	0	1	.	ENST00000465552.2, ENST00000482042.1, ENST00000485265.2, ENST00000645763.1	No	.	.	.	.	.	.	.	.	.	.	3	.	2	1	.	.	.	.	.	.	.	.	.	.	.	.	.	.	.	.	.	.	.	.	.	.	.
ENSG00000168036.18:082	82	chr3:41236564-41236587	chr3	41236564	41236587	24	1	0	1	ENST00000645927.1	ENST00000465552.2, ENST00000482042.1, ENST00000485265.2, ENST00000645763.1	No	.	.	.	.	.	.	.	.	.	.	3	.	2	1	.	.	.	.	.	.	.	.	.	.	.	.	.	.	.	.	.	.	.	.	.	.	.
ENSG00000168036.18:083	83	chr3:41236588-41236695	chr3	41236588	41236695	108	1	0	1	ENST00000349496.11, ENST00000396183.7, ENST00000396185.8, ENST00000405570.6, ENST00000431914.6, ENST00000433400.6, ENST00000441708.2, ENST00000450969.6, ENST00000453024.6, ENST00000471014.2, ENST00000642248.1, ENST00000642315.1, ENST00000642426.1, ENST00000642836.1, ENST00000642886.1, ENST00000642986.1, ENST00000642992.1, ENST00000643031.1, ENST00000643297.1, ENST00000643541.1, ENST00000643977.1,…	ENST00000465552.2, ENST00000482042.1, ENST00000485265.2, ENST00000643052.1, ENST00000643865.1, ENST00000645305.1, ENST00000645763.1, ENST00000647021.1	Core	13	13	13	14	.	13	13	13	13	14	3	2	2	1	.	14	13	14	14	14	15	13	13	11	13	14	11	14	13	13	.	.	14	14	13	13	.
ENSG00000168036.18:084	84	chr3:41236696-41236709	chr3	41236696	41236709	14	1	0	1	ENST00000349496.11, ENST00000396183.7, ENST00000396185.8, ENST00000405570.6, ENST00000431914.6, ENST00000433400.6, ENST00000441708.2, ENST00000450969.6, ENST00000453024.6, ENST00000471014.2, ENST00000642248.1, ENST00000642315.1, ENST00000642426.1, ENST00000642836.1, ENST00000642886.1, ENST00000642986.1, ENST00000642992.1, ENST00000643031.1, ENST00000643297.1, ENST00000643541.1, ENST00000643977.1,…	ENST00000465552.2, ENST00000482042.1, ENST00000485265.2, ENST00000643052.1, ENST00000643865.1, ENST00000645305.1, ENST00000645763.1, ENST00000647021.1	Core	13	13	13	14	.	13	13	13	13	14	3	2	2	1	.	14	13	14	14	14	15	13	13	11	13	14	11	14	13	13	.	.	14	14	13	13	.
ENSG00000168036.18:085	85	chr3:41236710-41236967	chr3	41236710	41236967	258	1	1	1	ENST00000644138.1, ENST00000644138.1	ENST00000465552.2, ENST00000482042.1, ENST00000485265.2, ENST00000645763.1	No	.	.	.	.	.	.	.	.	.	.	3	.	2	1	.	.	.	.	.	.	.	.	.	.	.	.	.	.	.	13	.	.	.	.	.	.	.
ENSG00000168036.18:086	86	chr3:41236968-41237196	chr3	41236968	41237196	229	0	1	1	ENST00000644138.1	ENST00000482042.1, ENST00000485265.2, ENST00000645763.1	No	.	.	.	.	.	.	.	.	.	.	.	.	2	1	.	.	.	.	.	.	.	.	.	.	.	.	.	.	.	13	.	.	.	.	.	.	.
ENSG00000168036.18:087	87	chr3:41237197-41237436	chr3	41237197	41237436	240	0	0	1	.	ENST00000482042.1, ENST00000485265.2, ENST00000645763.1	No	.	.	.	.	.	.	.	.	.	.	.	.	2	1	.	.	.	.	.	.	.	.	.	.	.	.	.	.	.	.	.	.	.	.	.	.	.
ENSG00000168036.18:088	88	chr3:41237437-41237466	chr3	41237437	41237466	30	0	0	1	.	ENST00000482042.1, ENST00000485265.2	No	.	.	.	.	.	.	.	.	.	.	.	.	2	1	.	.	.	.	.	.	.	.	.	.	.	.	.	.	.	.	.	.	.	.	.	.	.
ENSG00000168036.18:089	89	chr3:41237467-41237467	chr3	41237467	41237467	1	0	0	1	.	ENST00000482042.1	No	.	.	.	.	.	.	.	.	.	.	.	.	2	.	.	.	.	.	.	.	.	.	.	.	.	.	.	.	.	.	.	.	.	.	.	.	.
ENSG00000168036.18:090	90	chr3:41237734-41238015	chr3	41237734	41238015	282	0	0	1	.	ENST00000644501.1	No	.	.	.	.	.	.	.	.	.	.	.	.	.	.	.	.	.	.	.	.	.	.	.	.	.	.	.	.	.	.	.	1	.	.	.	.	.
ENSG00000168036.18:091	91	chr3:41238016-41238076	chr3	41238016	41238076	61	1	0	1	ENST00000349496.11, ENST00000396183.7, ENST00000396185.8, ENST00000405570.6, ENST00000431914.6, ENST00000433400.6, ENST00000441708.2, ENST00000450969.6, ENST00000453024.6, ENST00000471014.2, ENST00000642248.1, ENST00000642315.1, ENST00000642426.1, ENST00000642836.1, ENST00000642886.1, ENST00000642986.1, ENST00000642992.1, ENST00000643031.1, ENST00000643297.1, ENST00000643541.1, ENST00000643977.1,…	ENST00000643052.1, ENST00000643865.1, ENST00000644501.1, ENST00000645305.1, ENST00000647021.1	Core	14	14	14	15	.	14	14	14	14	15	.	3	.	.	.	15	14	15	15	15	16	14	14	12	14	15	12	15	14	.	.	1	15	15	14	14	.
ENSG00000168036.18:092	92	chr3:41238077-41238271	chr3	41238077	41238271	195	0	0	1	.	ENST00000643865.1	No	.	.	.	.	.	.	.	.	.	.	.	.	.	.	.	.	.	.	.	.	.	.	.	.	.	.	12	.	.	.	.	.	.	.	.	.	.
ENSG00000168036.18:093	93	chr3:41238371-41238445	chr3	41238371	41238445	75	1	1	0	ENST00000646074.1, ENST00000646074.1	.	No	.	.	.	.	.	.	.	.	.	.	.	.	.	.	.	.	.	.	.	.	.	.	.	.	.	.	.	.	.	.	.	.	.	.	.	.	.
ENSG00000168036.18:094	94	chr3:41239134-41239334	chr3	41239134	41239334	201	1	1	1	ENST00000349496.11, ENST00000396183.7, ENST00000396185.8, ENST00000405570.6, ENST00000431914.6, ENST00000433400.6, ENST00000441708.2, ENST00000450969.6, ENST00000453024.6, ENST00000471014.2, ENST00000642248.1, ENST00000642315.1, ENST00000642426.1, ENST00000642836.1, ENST00000642886.1, ENST00000642986.1, ENST00000642992.1, ENST00000643031.1, ENST00000643297.1, ENST00000643541.1, ENST00000643977.1,…	ENST00000643052.1, ENST00000644501.1, ENST00000645305.1, ENST00000647021.1	Core	15	15	15	16	.	15	15	15	15	16	.	4	.	.	.	16	15	16	16	16	17	15	15	13	15	16	.	16	15	.	.	2	16	16	15	15	.
ENSG00000168036.18:095	95	chr3:41239335-41239354	chr3	41239335	41239354	20	1	1	1	ENST00000349496.11, ENST00000349496.11, ENST00000396183.7, ENST00000396183.7, ENST00000396185.8, ENST00000396185.8, ENST00000405570.6, ENST00000405570.6, ENST00000431914.6, ENST00000431914.6, ENST00000433400.6, ENST00000433400.6, ENST00000441708.2, ENST00000441708.2, ENST00000450969.6, ENST00000450969.6, ENST00000453024.6, ENST00000453024.6, ENST00000471014.2, ENST00000471014.2, ENST00000642248.1…	ENST00000643052.1, ENST00000644501.1, ENST00000645305.1, ENST00000647021.1	Core	15	15	15	16	.	15	15	15	15	16	.	4	.	.	.	16	15	16	16	16	17	15	15	13	15	16	.	16	15	.	.	2	16	16	15	15	.
ENSG00000168036.18:096	96	chr3:41239355-41239640	chr3	41239355	41239640	286	0	1	1	ENST00000349496.11, ENST00000642836.1, ENST00000642886.1, ENST00000642986.1, ENST00000642992.1, ENST00000643297.1, ENST00000643541.1, ENST00000643977.1, ENST00000644524.1, ENST00000644678.1, ENST00000644867.1, ENST00000644873.1, ENST00000645210.1, ENST00000645276.1, ENST00000645320.1, ENST00000645493.1, ENST00000645900.1, ENST00000646074.1, ENST00000646174.1, ENST00000646381.1, ENST00000647264.1	ENST00000643052.1, ENST00000644501.1, ENST00000645305.1, ENST00000647021.1	Core	15	.	.	.	.	.	.	.	.	.	.	.	.	.	.	.	.	.	16	16	17	15	.	13	15	16	.	16	.	.	.	2	16	16	15	15	.
ENSG00000168036.18:097	97	chr3:41239641-41239659	chr3	41239641	41239659	19	0	1	1	ENST00000349496.11, ENST00000642836.1, ENST00000642886.1, ENST00000642986.1, ENST00000642992.1, ENST00000643297.1, ENST00000643541.1, ENST00000643977.1, ENST00000643992.1, ENST00000644524.1, ENST00000644678.1, ENST00000644867.1, ENST00000644873.1, ENST00000645210.1, ENST00000645276.1, ENST00000645320.1, ENST00000645493.1, ENST00000645900.1, ENST00000646074.1, ENST00000646174.1, ENST00000646381.1,…	ENST00000643052.1, ENST00000644501.1, ENST00000645305.1, ENST00000647021.1	Core	15	.	.	.	.	.	.	.	.	.	.	.	.	.	.	.	.	.	16	16	17	15	.	13	15	16	.	16	16	.	.	2	16	16	15	15	.
ENSG00000168036.18:098	98	chr3:41239660-41239675	chr3	41239660	41239675	16	0	1	1	ENST00000349496.11, ENST00000396185.8, ENST00000431914.6, ENST00000433400.6, ENST00000441708.2, ENST00000453024.6, ENST00000642248.1, ENST00000642315.1, ENST00000642836.1, ENST00000642886.1, ENST00000642986.1, ENST00000642992.1, ENST00000643297.1, ENST00000643541.1, ENST00000643977.1, ENST00000643992.1, ENST00000644524.1, ENST00000644678.1, ENST00000644867.1, ENST00000644873.1, ENST00000645210.1,…	ENST00000643052.1, ENST00000644501.1, ENST00000645305.1, ENST00000647021.1	Core	15	.	16	.	.	16	16	16	.	17	.	.	.	.	.	17	16	.	16	16	17	15	.	13	15	16	.	16	16	.	.	2	16	16	15	15	.
ENSG00000168036.18:099	99	chr3:41239676-41239743	chr3	41239676	41239743	68	0	1	1	ENST00000349496.11, ENST00000396185.8, ENST00000431914.6, ENST00000433400.6, ENST00000441708.2, ENST00000453024.6, ENST00000642248.1, ENST00000642315.1, ENST00000642836.1, ENST00000642886.1, ENST00000642986.1, ENST00000642992.1, ENST00000643297.1, ENST00000643541.1, ENST00000643977.1, ENST00000643992.1, ENST00000644524.1, ENST00000644678.1, ENST00000644867.1, ENST00000644873.1, ENST00000645210.1,…	ENST00000643052.1, ENST00000644501.1, ENST00000645305.1, ENST00000647021.1	Core	15	.	16	.	.	16	16	16	.	17	.	.	.	.	.	17	16	.	16	16	17	15	.	13	15	16	.	16	16	.	.	2	16	16	15	15	.
ENSG00000168036.18:100	100	chr3:41239744-41239767	chr3	41239744	41239767	24	0	1	1	ENST00000349496.11, ENST00000396185.8, ENST00000431914.6, ENST00000433400.6, ENST00000441708.2, ENST00000453024.6, ENST00000642248.1, ENST00000642315.1, ENST00000642836.1, ENST00000642886.1, ENST00000642986.1, ENST00000642992.1, ENST00000643297.1, ENST00000643541.1, ENST00000643977.1, ENST00000643992.1, ENST00000644524.1, ENST00000644678.1, ENST00000644867.1, ENST00000644873.1, ENST00000645210.1,…	ENST00000643052.1, ENST00000644501.1, ENST00000645305.1, ENST00000647021.1	Core	15	.	16	.	.	16	16	16	.	17	.	.	.	.	.	17	16	.	16	16	17	15	.	13	15	16	.	16	16	.	.	2	16	16	15	15	.
ENSG00000168036.18:101	101	chr3:41239768-41239812	chr3	41239768	41239812	45	0	1	1	ENST00000349496.11, ENST00000396185.8, ENST00000431914.6, ENST00000433400.6, ENST00000453024.6, ENST00000642248.1, ENST00000642315.1, ENST00000642836.1, ENST00000642886.1, ENST00000642986.1, ENST00000642992.1, ENST00000643297.1, ENST00000643541.1, ENST00000643977.1, ENST00000643992.1, ENST00000644524.1, ENST00000644678.1, ENST00000644867.1, ENST00000644873.1, ENST00000645210.1, ENST00000645276.1,…	ENST00000643052.1, ENST00000644501.1, ENST00000645305.1, ENST00000647021.1	Core	15	.	16	.	.	16	16	.	.	17	.	.	.	.	.	17	16	.	16	16	17	15	.	13	15	16	.	16	16	.	.	2	16	16	15	15	.
ENSG00000168036.18:102	102	chr3:41239813-41239818	chr3	41239813	41239818	6	0	1	1	ENST00000349496.11, ENST00000396185.8, ENST00000431914.6, ENST00000433400.6, ENST00000453024.6, ENST00000642248.1, ENST00000642315.1, ENST00000642836.1, ENST00000642886.1, ENST00000642986.1, ENST00000642992.1, ENST00000643297.1, ENST00000643541.1, ENST00000643977.1, ENST00000643992.1, ENST00000644524.1, ENST00000644678.1, ENST00000644867.1, ENST00000644873.1, ENST00000645210.1, ENST00000645276.1,…	ENST00000643052.1, ENST00000644501.1, ENST00000645305.1, ENST00000647021.1	Core	15	.	16	.	.	16	16	.	.	17	.	.	.	.	.	17	16	.	16	16	17	15	.	13	15	16	.	16	16	.	.	2	16	16	15	15	.
ENSG00000168036.18:103	103	chr3:41239819-41239821	chr3	41239819	41239821	3	0	1	1	ENST00000349496.11, ENST00000396183.7, ENST00000396185.8, ENST00000405570.6, ENST00000431914.6, ENST00000433400.6, ENST00000450969.6, ENST00000453024.6, ENST00000642248.1, ENST00000642315.1, ENST00000642426.1, ENST00000642836.1, ENST00000642886.1, ENST00000642986.1, ENST00000642992.1, ENST00000643297.1, ENST00000643541.1, ENST00000643977.1, ENST00000643992.1, ENST00000644524.1, ENST00000644678.1,…	ENST00000643052.1, ENST00000644501.1, ENST00000645305.1, ENST00000647021.1	Core	15	16	16	17	.	16	16	.	16	17	.	.	.	.	.	17	16	17	16	16	17	15	.	13	15	16	.	16	16	.	.	2	16	16	15	15	.
ENSG00000168036.18:104	104	chr3:41239822-41239885	chr3	41239822	41239885	64	0	1	1	ENST00000349496.11, ENST00000396183.7, ENST00000396185.8, ENST00000405570.6, ENST00000431914.6, ENST00000433400.6, ENST00000450969.6, ENST00000453024.6, ENST00000642248.1, ENST00000642315.1, ENST00000642426.1, ENST00000642836.1, ENST00000642886.1, ENST00000642986.1, ENST00000642992.1, ENST00000643031.1, ENST00000643297.1, ENST00000643541.1, ENST00000643977.1, ENST00000643992.1, ENST00000644524.1,…	ENST00000643052.1, ENST00000644501.1, ENST00000645305.1, ENST00000647021.1	Core	15	16	16	17	.	16	16	.	16	17	.	.	.	.	.	17	16	17	16	16	17	15	16	13	15	16	.	16	16	.	.	2	16	16	15	15	.
ENSG00000168036.18:105	105	chr3:41239886-41239888	chr3	41239886	41239888	3	0	1	1	ENST00000349496.11, ENST00000396183.7, ENST00000396185.8, ENST00000405570.6, ENST00000431914.6, ENST00000433400.6, ENST00000450969.6, ENST00000453024.6, ENST00000642248.1, ENST00000642315.1, ENST00000642426.1, ENST00000642836.1, ENST00000642886.1, ENST00000642986.1, ENST00000642992.1, ENST00000643031.1, ENST00000643297.1, ENST00000643541.1, ENST00000643977.1, ENST00000643992.1, ENST00000644524.1,…	ENST00000643052.1, ENST00000644501.1, ENST00000645305.1, ENST00000647021.1	Core	15	16	16	17	.	16	16	.	16	17	.	.	.	.	.	17	16	17	16	16	17	15	16	13	15	16	.	16	16	.	.	2	16	.	15	15	.
ENSG00000168036.18:106	106	chr3:41239889-41239899	chr3	41239889	41239899	11	0	1	1	ENST00000349496.11, ENST00000396183.7, ENST00000396185.8, ENST00000405570.6, ENST00000431914.6, ENST00000433400.6, ENST00000450969.6, ENST00000453024.6, ENST00000642248.1, ENST00000642315.1, ENST00000642426.1, ENST00000642836.1, ENST00000642886.1, ENST00000642986.1, ENST00000642992.1, ENST00000643031.1, ENST00000643297.1, ENST00000643541.1, ENST00000643977.1, ENST00000643992.1, ENST00000644524.1,…	ENST00000643052.1, ENST00000644501.1, ENST00000645305.1, ENST00000647021.1	Core	15	16	16	17	.	16	16	.	16	17	.	.	.	.	.	17	16	17	16	16	17	15	16	13	15	16	.	16	16	.	.	2	16	.	15	15	.
ENSG00000168036.18:107	107	chr3:41239900-41239900	chr3	41239900	41239900	1	0	1	1	ENST00000349496.11, ENST00000396183.7, ENST00000396185.8, ENST00000405570.6, ENST00000433400.6, ENST00000450969.6, ENST00000453024.6, ENST00000642248.1, ENST00000642315.1, ENST00000642426.1, ENST00000642836.1, ENST00000642886.1, ENST00000642986.1, ENST00000642992.1, ENST00000643031.1, ENST00000643297.1, ENST00000643541.1, ENST00000643977.1, ENST00000643992.1, ENST00000644524.1, ENST00000644867.1,…	ENST00000643052.1, ENST00000644501.1, ENST00000645305.1, ENST00000647021.1	Core	15	16	16	17	.	.	16	.	16	17	.	.	.	.	.	17	16	17	16	16	17	15	16	13	15	16	.	16	16	.	.	2	16	.	15	15	.
ENSG00000168036.18:108	108	chr3:41239901-41239902	chr3	41239901	41239902	2	0	1	1	ENST00000349496.11, ENST00000396183.7, ENST00000396185.8, ENST00000405570.6, ENST00000433400.6, ENST00000450969.6, ENST00000453024.6, ENST00000642315.1, ENST00000642426.1, ENST00000642836.1, ENST00000642886.1, ENST00000642986.1, ENST00000642992.1, ENST00000643031.1, ENST00000643297.1, ENST00000643541.1, ENST00000644524.1, ENST00000644867.1, ENST00000644873.1, ENST00000645210.1, ENST00000645276.1,…	ENST00000643052.1, ENST00000644501.1, ENST00000645305.1, ENST00000647021.1	Core	15	16	16	17	.	.	16	.	16	17	.	.	.	.	.	.	16	17	16	16	17	15	16	13	15	16	.	.	.	.	.	2	16	.	15	15	.
ENSG00000168036.18:109	109	chr3:41239903-41239903	chr3	41239903	41239903	1	0	1	1	ENST00000349496.11, ENST00000396183.7, ENST00000396185.8, ENST00000405570.6, ENST00000433400.6, ENST00000450969.6, ENST00000453024.6, ENST00000642315.1, ENST00000642426.1, ENST00000642836.1, ENST00000642886.1, ENST00000642986.1, ENST00000642992.1, ENST00000643031.1, ENST00000643297.1, ENST00000643541.1, ENST00000644867.1, ENST00000644873.1, ENST00000645210.1, ENST00000645276.1, ENST00000645493.1,…	ENST00000643052.1, ENST00000644501.1, ENST00000645305.1, ENST00000647021.1	Core	15	16	16	17	.	.	16	.	16	17	.	.	.	.	.	.	16	17	16	16	17	15	16	13	15	16	.	.	.	.	.	2	.	.	15	15	.
ENSG00000168036.18:110	110	chr3:41239904-41239904	chr3	41239904	41239904	1	0	1	1	ENST00000349496.11, ENST00000396183.7, ENST00000396185.8, ENST00000405570.6, ENST00000433400.6, ENST00000450969.6, ENST00000453024.6, ENST00000642315.1, ENST00000642426.1, ENST00000642836.1, ENST00000642886.1, ENST00000642986.1, ENST00000642992.1, ENST00000643031.1, ENST00000643297.1, ENST00000643541.1, ENST00000644867.1, ENST00000644873.1, ENST00000645210.1, ENST00000645493.1, ENST00000645900.1,…	ENST00000643052.1, ENST00000644501.1, ENST00000645305.1, ENST00000647021.1	Core	15	16	16	17	.	.	16	.	16	17	.	.	.	.	.	.	16	17	16	16	17	15	16	13	15	16	.	.	.	.	.	2	.	.	15	15	.
ENSG00000168036.18:111	111	chr3:41239905-41239905	chr3	41239905	41239905	1	0	1	1	ENST00000349496.11, ENST00000396183.7, ENST00000396185.8, ENST00000433400.6, ENST00000450969.6, ENST00000453024.6, ENST00000642426.1, ENST00000642836.1, ENST00000642886.1, ENST00000642986.1, ENST00000642992.1, ENST00000643031.1, ENST00000643297.1, ENST00000643541.1, ENST00000644867.1, ENST00000645210.1, ENST00000645493.1, ENST00000645900.1, ENST00000645982.1, ENST00000646369.1, ENST00000646725.1	ENST00000643052.1, ENST00000644501.1, ENST00000647021.1	Core	15	16	16	.	.	.	16	.	16	17	.	.	.	.	.	.	.	17	16	16	17	15	16	13	15	16	.	.	.	.	.	2	.	.	15	.	.
ENSG00000168036.18:112	112	chr3:41239906-41239906	chr3	41239906	41239906	1	0	1	1	ENST00000349496.11, ENST00000396183.7, ENST00000396185.8, ENST00000433400.6, ENST00000450969.6, ENST00000453024.6, ENST00000642426.1, ENST00000642836.1, ENST00000642886.1, ENST00000642986.1, ENST00000642992.1, ENST00000643031.1, ENST00000643297.1, ENST00000643541.1, ENST00000644867.1, ENST00000645210.1, ENST00000645900.1, ENST00000645982.1, ENST00000646369.1, ENST00000646725.1	ENST00000643052.1, ENST00000644501.1, ENST00000647021.1	Core	15	16	16	.	.	.	16	.	16	17	.	.	.	.	.	.	.	17	16	16	17	15	16	13	15	16	.	.	.	.	.	2	.	.	15	.	.
ENSG00000168036.18:113	113	chr3:41239907-41239912	chr3	41239907	41239912	6	0	1	1	ENST00000349496.11, ENST00000396183.7, ENST00000396185.8, ENST00000433400.6, ENST00000453024.6, ENST00000642426.1, ENST00000642836.1, ENST00000642886.1, ENST00000642986.1, ENST00000642992.1, ENST00000643031.1, ENST00000643297.1, ENST00000643541.1, ENST00000644867.1, ENST00000645210.1, ENST00000645900.1, ENST00000645982.1, ENST00000646369.1, ENST00000646725.1	ENST00000643052.1, ENST00000644501.1, ENST00000647021.1	Core	15	16	16	.	.	.	16	.	.	17	.	.	.	.	.	.	.	17	16	16	17	15	16	13	15	16	.	.	.	.	.	2	.	.	15	.	.
ENSG00000168036.18:114	114	chr3:41239913-41239913	chr3	41239913	41239913	1	0	1	1	ENST00000349496.11, ENST00000396183.7, ENST00000396185.8, ENST00000433400.6, ENST00000453024.6, ENST00000642426.1, ENST00000642836.1, ENST00000642886.1, ENST00000642986.1, ENST00000642992.1, ENST00000643031.1, ENST00000643297.1, ENST00000643541.1, ENST00000644867.1, ENST00000645210.1, ENST00000645900.1, ENST00000645982.1, ENST00000646725.1	ENST00000643052.1, ENST00000644501.1, ENST00000647021.1	Core	15	16	16	.	.	.	16	.	.	17	.	.	.	.	.	.	.	17	16	16	17	15	16	13	15	16	.	.	.	.	.	2	.	.	15	.	.
ENSG00000168036.18:115	115	chr3:41239914-41239939	chr3	41239914	41239939	26	0	1	1	ENST00000349496.11, ENST00000396183.7, ENST00000396185.8, ENST00000433400.6, ENST00000453024.6, ENST00000642426.1, ENST00000642836.1, ENST00000642986.1, ENST00000642992.1, ENST00000643031.1, ENST00000643297.1, ENST00000643541.1, ENST00000645210.1, ENST00000645900.1, ENST00000645982.1, ENST00000646725.1	ENST00000643052.1, ENST00000644501.1, ENST00000647021.1	Core	15	16	16	.	.	.	16	.	.	17	.	.	.	.	.	.	.	17	16	.	17	15	16	13	15	16	.	.	.	.	.	2	.	.	.	.	.
ENSG00000168036.18:116	116	chr3:41239940-41239945	chr3	41239940	41239945	6	0	1	1	ENST00000349496.11, ENST00000396183.7, ENST00000396185.8, ENST00000433400.6, ENST00000453024.6, ENST00000642426.1, ENST00000642836.1, ENST00000642986.1, ENST00000642992.1, ENST00000643031.1, ENST00000643297.1, ENST00000643541.1, ENST00000645210.1, ENST00000645900.1, ENST00000645982.1, ENST00000646725.1	ENST00000643052.1, ENST00000647021.1	Core	15	16	16	.	.	.	16	.	.	17	.	.	.	.	.	.	.	17	16	.	17	15	16	13	15	16	.	.	.	.	.	.	.	.	.	.	.
ENSG00000168036.18:117	117	chr3:41239946-41239947	chr3	41239946	41239947	2	0	1	1	ENST00000349496.11, ENST00000396183.7, ENST00000396185.8, ENST00000433400.6, ENST00000453024.6, ENST00000642426.1, ENST00000642836.1, ENST00000642986.1, ENST00000643031.1, ENST00000643297.1, ENST00000643541.1, ENST00000645210.1, ENST00000645900.1, ENST00000645982.1, ENST00000646725.1	ENST00000643052.1, ENST00000647021.1	Core	15	16	16	.	.	.	16	.	.	17	.	.	.	.	.	.	.	17	16	.	17	.	16	13	15	16	.	.	.	.	.	.	.	.	.	.	.
ENSG00000168036.18:118	118	chr3:41239948-41239949	chr3	41239948	41239949	2	0	1	1	ENST00000349496.11, ENST00000396183.7, ENST00000396185.8, ENST00000433400.6, ENST00000642426.1, ENST00000642836.1, ENST00000642986.1, ENST00000643031.1, ENST00000643297.1, ENST00000643541.1, ENST00000645210.1, ENST00000645982.1, ENST00000646725.1	ENST00000643052.1	Core	15	16	16	.	.	.	16	.	.	.	.	.	.	.	.	.	.	17	16	.	17	.	16	13	15	16	.	.	.	.	.	.	.	.	.	.	.
ENSG00000168036.18:119	119	chr3:41239950-41239950	chr3	41239950	41239950	1	0	1	1	ENST00000349496.11, ENST00000396183.7, ENST00000396185.8, ENST00000433400.6, ENST00000642426.1, ENST00000642836.1, ENST00000642986.1, ENST00000643031.1, ENST00000643297.1, ENST00000645210.1, ENST00000645982.1, ENST00000646725.1	ENST00000643052.1	Core	15	16	16	.	.	.	16	.	.	.	.	.	.	.	.	.	.	17	16	.	17	.	16	13	15	.	.	.	.	.	.	.	.	.	.	.	.
ENSG00000168036.18:120	120	chr3:41239951-41239954	chr3	41239951	41239954	4	0	1	1	ENST00000349496.11, ENST00000396183.7, ENST00000396185.8, ENST00000433400.6, ENST00000642426.1, ENST00000642836.1, ENST00000642986.1, ENST00000643031.1, ENST00000643297.1, ENST00000645210.1, ENST00000645982.1	ENST00000643052.1	Core	15	16	16	.	.	.	16	.	.	.	.	.	.	.	.	.	.	17	16	.	17	.	16	13	15	.	.	.	.	.	.	.	.	.	.	.	.
ENSG00000168036.18:121	121	chr3:41239955-41239955	chr3	41239955	41239955	1	0	1	1	ENST00000349496.11, ENST00000396183.7, ENST00000396185.8, ENST00000433400.6, ENST00000642836.1, ENST00000642986.1, ENST00000643031.1, ENST00000643297.1, ENST00000645210.1, ENST00000645982.1	ENST00000643052.1	Core	15	16	16	.	.	.	16	.	.	.	.	.	.	.	.	.	.	.	16	.	17	.	16	13	15	.	.	.	.	.	.	.	.	.	.	.	.
ENSG00000168036.18:122	122	chr3:41239956-41239960	chr3	41239956	41239960	5	0	1	0	ENST00000349496.11, ENST00000396183.7, ENST00000396185.8, ENST00000433400.6, ENST00000642836.1, ENST00000642986.1, ENST00000643031.1, ENST00000643297.1, ENST00000645210.1	.	Core	15	16	16	.	.	.	16	.	.	.	.	.	.	.	.	.	.	.	16	.	17	.	16	.	15	.	.	.	.	.	.	.	.	.	.	.	.
ENSG00000168036.18:123	123	chr3:41239961-41239970	chr3	41239961	41239970	10	0	1	0	ENST00000349496.11, ENST00000396183.7, ENST00000396185.8, ENST00000433400.6, ENST00000642836.1, ENST00000642986.1, ENST00000643031.1, ENST00000645210.1	.	Core	15	16	16	.	.	.	16	.	.	.	.	.	.	.	.	.	.	.	16	.	17	.	16	.	.	.	.	.	.	.	.	.	.	.	.	.	.
ENSG00000168036.18:124	124	chr3:41239971-41239971	chr3	41239971	41239971	1	0	1	0	ENST00000349496.11, ENST00000396183.7, ENST00000396185.8, ENST00000433400.6, ENST00000642836.1, ENST00000642986.1, ENST00000643031.1	.	Core	15	16	16	.	.	.	16	.	.	.	.	.	.	.	.	.	.	.	16	.	17	.	16	.	.	.	.	.	.	.	.	.	.	.	.	.	.
ENSG00000168036.18:125	125	chr3:41239972-41240443	chr3	41239972	41240443	472	0	1	0	ENST00000349496.11, ENST00000396183.7, ENST00000396185.8, ENST00000643031.1	.	Core	15	16	16	.	.	.	.	.	.	.	.	.	.	.	.	.	.	.	.	.	.	.	16	.	.	.	.	.	.	.	.	.	.	.	.	.	.
ENSG00000168036.18:126	126	chr3:41240444-41240445	chr3	41240444	41240445	2	0	1	0	ENST00000643031.1	.	No	.	.	.	.	.	.	.	.	.	.	.	.	.	.	.	.	.	.	.	.	.	.	16	.	.	.	.	.	.	.	.	.	.	.	.	.	.
ENSG00000168036.18:127	127	chr3:41258332-41258484	chr3	41258332	41258484	153	0	1	0	ENST00000471014.2	.	No	.	.	.	.	.	.	.	.	.	.	.	5	.	.	.	.	.	.	.	.	.	.	.	.	.	.	.	.	.	.	.	.	.	.	.	.	.
ENSG00000168036.18:128	128	chr3:41259865-41260096	chr3	41259865	41260096	232	0	1	0	ENST00000471014.2	.	No	.	.	.	.	.	.	.	.	.	.	.	6	.	.	.	.	.	.	.	.	.	.	.	.	.	.	.	.	.	.	.	.	.	.	.	.	.
[truncated: 19 more columns]
